# Supplementary material for: Systematic Analysis of Zn2Cys6 Transcription Factors Required for Development and Pathogenicity by High-Throughput Gene Knockout in the Rice Blast Fungus
Source: PLoS Pathog. 2014 Oct 9;10(10):e1004432. doi: 10.1371/journal.ppat.1004432 (PMC4192604; doi:10.1371/journal.ppat.1004432)
Supplement: Text S1 — Supplemental tables. Table S1. Primers used in this study. Table S2. Summary of the gene knockout of 163 Zn2Cys6 transcription factor genes in the rice blast fungus. Table S3. List of fungal-specific Zn2Cys6 zinc finger genes being knocked out and identification of copies of SUR gene in the mutants in this study. Table S4. Phenotypic analyses of the null mutants of 104 Zn2Cys6 transcription factor genes. Table S5. Comparison of phenotypes of previously characterized transcription factors between three fungal mutants (M. oryzae, F. graminearum and N. crassa). Table S6. Differentially expressed genes in Δgpf1 when compared with the wild-type strain (FDR<0.05). Table S7. Differentially expressed genes in Δcnf2 when compared with the wild-type strain (FDR<0.05). Table S8. Differentially expressed genes shared by both Δgpf1 and Δcnf2. Table S9. Differentially expressed genes in Δcnf2 when compared with Δgpf1 (FDR<0.05). Table S10. GPF1- or CNF2-dependent genes that are dispensable for pathogenicity reported in previous studies. Table S11. Zn2Cys6 transcription factor genes that were listed as DEGs of Δgpf1 or Δcnf2. (XLSX) [file ppat.1004432.s005.xlsx]

## Sheet: Table S1
Table S1. The primers used in this study
A) Fungal-specific Zn2Cys6 zinc finger genes and primers used to amplify flanking fragments of the targeted genes in knockout
No	Gene locus (MG8)	5f	5r	3f	3r
01A1	MGG_00049	ATGGAGGAAAGCGGAGCATCAGA	CAGGCAGTCACCAGTTATGTGGG	ACATGAACTCGACACCGAACAAA	CTCATCAAAGGCGAGAACAACAA
01A2	MGG_00318	TAAGGTCCCGAGGTACTTTGCTT	ATTGACGAGGGTCATTCAGTGTT	GGAGGTCCAGTCCATCAAAAGAG	AGGATAGGGAGGATACCGTGCTT
01A3	MGG_00672	TTCAACCACAAGTGTTCGTCCAT	GACCCATACGACCACCGATACAG	GCCGGTCCAATGTCGAGTTGTGG	AGCGATGCAGGTAAGGGAAGAGC
01A4	MGG_00934	GTACTTTGGTTGTTCAGGCTCCG	GCTCAGTAGGGTATCCCAGACGA	ATCGCAAGATGCCATACAGGGTC	GCTGGTGATGAAGTTGTCGGAGG
01A5	MGG_04387	CGGAAGCAGCAGCAGTGGAGGGC	CAAGCGGGATACCGTGGGAATGG	GGATAATGCCCGCTTAGCACAAC	AGGAAGAGGAGCCAGCTTACGAC
01A6	MGG_01486	CCTTCGTTCCATTCTGGCACATA	CCGACACCAAGAGCGGGAGATAA	ATTATCAAGAGGGCAGCTACATT	GATACCTATTCCCAAATTCCAGT
01A7	MGG_01518	GTACAGGGCGGGTCCTTCAACAT	TTCTAGGCACGCTCGACGGTCAG	ACTTCGTAGGGACTTTGGTGGAT	CTGCTGGCATGTGGTGGTGAGAT
01A8	MGG_01624	GAACTGACTTGGCTACATTACCT	ATATTGAATGGATTGATGGGAGA	CACAGGCACCACCACCAGCACTC	ATCTTTTGGGCGTCAGGCGTATT
01A9	MGG_01734	ACCACTATACCTACGGCTGACGA	GCCTGCTTGATTGAAGCTGATGT	TCAGGATTGGCTCCGTGTCGTAC	AATGCCGAGATAGTAAATGGGTT
01A10	MGG_01777	TTTGAGATGACACGGTGGGAACT	GTATGGGTATAGGCGGTGGAGGG	ACAGCGATCAACACCCTCGTAAC	ATCCTCCGTGGCACCCTTCCTCA
01A11	MGG_01833	GACGCCTTGGTCTGCCGTTGTTA	ATGAAAGGATCTGGGGCGAAGTG	TCTGAGCATGACAGCGCATAGCT	CATCCCAAGACACTCGGCAAAGG
01A12	MGG_01836	CACCTGGTAATCCTCGCAATCCT	TGACTTCAACAACACGCCACAAC	CTTTGCTTAGCCGTTTACTTGTG	ACCTTACCTCCACTGCCACCTAT
01B1	MGG_02226	TATGACCGGGAGGGTATTTAGCA	CATTGGTTTCCTGGCATCGTTTG	TTCGGGTCTCGGCAGATTCCAGT	TCGCCCGTCATGTTGAGGCTCGT
01B2	MGG_02377	TGTAGTGGCTCCTGGTTCGGTAT	CCAGACTAAGTGGGTGGTTGATG	GAGTTTTCCAGGGCTTGGCAGTT	ACCAGGCGTCCTTCACCCTCAAC
01B3	MGG_02408	GGATTTCCGTCTTCTTTGTTTCG	GCACGGTGGAGTTGACTCTGGTT	TCCAACTCCAGTCTGGCTTATCT	TGAGGATTTGCGACTGTTTGACG
01B4	MGG_02595	GGGGAATCCTCGGTGTTGTATGT	GAGGTCCTTCCGTCAAAGTGTAG	CTGTCATCTTATGGCGGGCTTTG	TCCTTCCGCTGAGTAGGGTGTCC
01B5	MGG_02879	TGACCACCCTGAATAATGGAAAT	ATGGGAATAGTGAGGAAACGAAC	TTGGTCGCGGTGAGGCTGGGATA	ACAACGGCTTCTCGAACCATTCC
01B6	MGG_02880	ACGATACAAGCTCAGTGCCCTCC	TACCAGTCCCACGAGACAGATGC	CCAGAGTTGTGATTGTCCGTGTC	CTGACCAATATGAAAGCAAGTGA
01B7	MGG_03463	AGCGGGTAGAACTCAGGATGTCG	TAACGGTTGCTGACGGGTAAAGC	GATTTGAGGGTACACCGCTGGAT	GAACTGGTCTTTGAGGCTGATGG
01B8	MGG_03763	TCGTTGCGCTCGTACACGGTCAC	TTGCTGGATCTTCCTGATGGTGC	TAATCCGCGTCCGCACTAGATAC	AGCCAACTGTGACCAGCCCATAC
01B9	MGG_03848	GGACTCGATGACCTATGGTTGTA	TTTGGATATTTTGACTTTGCTCT	GGTTGGTTGTTCCTGACGATGCC	AGCGTCGCAACGTGCCCATGTAC
01B10	MGG_03939	CTGCCACCACTTTGTCCGCTTCT	GATTCCAGCCCCGAGGGTACATC	GGTGACTGGCTTTTCCTGCTTCG	ATGTGGGTTTAGGCTAGTTCTGG
01B11	MGG_04108	ACTGCTGAAAGCCCGAATCCTCC	GGGTAGCTCATTTGCCATCTGTT	TAACAGGACGCTTTCGGCACCAG	GGCGGTACGACGGAGATGTGAAT
01B12	MGG_04213	CACGTATCACTGGCGTCAACAAC	GCACGAAAGAGGTGGAATGGAGT	CTGATCTGAGGTAGACGGCAACG	CCGGTCAAGGAGCGTGTAGGAAC
01C1	MGG_04571	GCTCACAATCCCGACTCAAACAG	CAGCCACTCGTATAAGTCTCCAA	CGTTCAGGGCTAGGTAGGACCAT	CAGCAACAACCCTTTCTCATTTC
01C2	MGG_04843	CCCTCTTCTTCTCCCAACTTCGT	TTGCCATCTGGTGCGTATTCCTT	TTCCCCACTTCTTTTCCCCTTTG	TTTGCTATCACGGACAGACTGCT
01C3	MGG_05829	TGTACTTGGATTTCTGCTGCTTG	GACGCCCTCTTTGCTCGTAATGT	GGAAAAGGAGCCGATCAGTGGGT	GCCCGAGTACCAGATGGCAAGAC
01C4	MGG_05891	CTTTGCGGCTCGTCGCTACACTG	GGTTCGGCTACTTTTGGGGTGGT	CGAGAAAGCGGAGACTTACAAGG	TCGCCAAGAAAGAATGGGACGAA
01C5	MGG_05939	TTGACGTGCGTGGTGAAGAACAG	CCGACGGAAAACATCATCCTATC	GGTATCCATCAAGCCATTCATTC	CATTATCGACGACATTGCAGACA
01C6	MGG_06355	CGTATCCATCGGCAAGACTCATC	AGACAGAACCAAGTAAACAACCC	GGGTGGTGACATGAATATGGACA	TCCCCTGGGTCTTCTATCGGCTC
01C7	MGG_06492	TGTTTCCGGGCAAAGCTGAATGG	AGTACAGGATGGGTGGTCGTGGG	CGACTTGCCGTAGTAGACTGAAT	TACCTAACCTTGCGAACAAACAC
01C8	MGG_06550	TCCCTTGTCGCCGTGTATGTATG	AGTGCTTGGATGCTGGAGGGTGC	CACAGGCGCTCGCATATCTTCCT	TCTGCATCTTGGCGATCACCCTC
01C9	MGG_07063	AAGGTGAATAGACAAGGCAGGTA	ATTTATTGAATCAGTCCGTCCTC	GTTTCGTCGTGGAATGCCTGGTG	TATGTTACCTCGCCTTCCCAATT
01C10	MGG_07450	TCCTGTACTGTCCCGCCCTCCAT	AGTTTCGGCACTCGGCAGCTTGT	GGAGTATGGTGGGAACGTCAACT	ATCTTTGGCTAGAGCGGTTTGTG
01C11	MGG_07800	AAAGCACTGGCAAGACTTATCCT	GTCCACTCCTTCGCCTAACTTCA	CAACTATCTTTAGCGTTGCGTAC	GGTAGCTGCACTAACATGGGTCA
01C12	MGG_08094	AGCCAGTGACGATCCACGACAAC	GGACTCCGCTGATGAGGTGAGAA	AAGACCGCAGATGCTAATGTTGG	CTTACGAGGACAAAGGAGGAGGC
01D1	MGG_08130	ATGGGGTGACTCTGAAGCAACAA	CTCTAGTTTCGAACTGGGCCGTC	TAAAGAAGCCACATGGGAAAGTA	CGGGTCAGATTGATCTCCAGCAT
01D2	MGG_08199	GCATCATAGGTTGTGACATCGAA	CGACAGGCGTTACTGTTATTCTC	TTGTTGTCGCAAGGGCCAGGGTA	TGGATGCTTCGGCGTTCGATGAG
01D3	MGG_08777	AGAAGTAGACTGGCGTCAGGTTG	GCAGGAAATGCAAGTATGGGAAT	ATGGGCACTAATGAAACATACAG	CCAGCGTTTTACTAGCACTGACA
01D4	MGG_09118	CCTTAGTGGGTTGTGGCTGTCGG	GTTGTTGGTCTTGGGATTGGGTG	CGACCCACGACCGGCTTCACAAA	CGTCTCGCCTTCAAAGGCCACGA
01D5	MGG_10197	AGGGCTGACCGACTGATGTTTAT	CGGAGTATGTCATTTGGGTATTT	ACGAGAATCACCAAGCCCGAAGT	GCGAGTATCACTGGCCTCCTTAT
01D6	MGG_10212	GAGTCAAGCAGGGTCCAGAACGA	ACTTGGGAGGCTGTCCTGTCGTA	TCCCCAGTCTTATCACCCACAAC	CAAAGCGTGTAACAAAGCCAGAT
01D7	MGG_10529	CACTCATCTGTGACGCCAATCCT	GAAGTGCTGAAGCCACCAATAAA	TGCCATCTTTGATAATATCGGTT	AAGTATGTGGGGAAAGGCTAATG
01D8	MGG_10694	GCTGCGTCTGTGGCCCTCTTATC	TTCTCGGAATACCTGGCTGCTCT	TGGCTCACGCCAAAGTATCTTGT	AACTACGGACTTATCGGCATCAA
01D9	MGG_11116	ATTATTTTATTGGCGGTTTAGCG	CCCGATTCATTGTTACTTTTCTT	ACACTGACTATCAAAGGCATCGG	TTACGCTTGTCACCCTGCTCTAT
01D10	MGG_11119	TGGTCGTGATGCTGGCAGGAGTG	CATTTGCGTCGCAGGACATTTGG	AATGGCAACGTCATCGAAGGGTC	CGTCAAGGGCACGAATTGGAGAT
01D11	MGG_12037	GATGCTGGTGGTGGTGCGGATAC	TGAGCGGGAAGCACGACTACAAT	CCCGATGTGACGGTTCTGACAAG	CTACACCGCCAGCAATGCCTCCT
01D12	MGG_12097	GAAACCCTTGGCTACAATGATGA	CGGGTAGTAGTTTGGGTTGAGCT	GGGTTCATGCTTGCATTGTCCAG	CCTGTTGCGTTGCGGTATTGCTC
01E1	MGG_12424	GGCTTTGTTAAATGCGCTGTCCC	AAAGAATCCTCCCGTTGCTGTCG	CCATCAACCTCGTGAAGCGTGTA	CAACCTGCCTTTCCCATTCTCCC
01E2	MGG_13919	ACAAAATGTTACGCAGGCCAGAA	TCAAAGCAGCCTCACCACTCAAT	GCGCCGGATATGGGATGAAGAAG	CCTGATCCACTGGCCCGTGTCTT
01E3	MGG_15085	GGGGAGGCGGCAGAAAACAGAAA	CTACCGACGCACCATCATCACAT	GCCATCCGACTGCCCTCCGAAAT	TGCGCTCAACTTGACTGTCTTGC
01E4	MGG_15093	CGATGGGTGCAATGCCAGCGTAC	AGGACCGACAATGGCTTGGGACA	CCCCAACAAAATGACGCAACGAT	GAGTGCAGCGGCTCCGTAAAAGC
01E5	MGG_15915	TGGCGAGTGTTGCAGTCCAGATC	CATTCCAAGTGGTGCCGAGGGTG	ATGGTTGGGCAATTCCGTATCCT	AGGTCGCCCTCCTGCTCGTCATA
01E6	MGG_16161	ATCGGGACCGCTGTCGGAATCAT	GCCCGCTGAGGTGACGGATAAAG	GATAACTTTGTCTGTACGTCCCC	GTGTAAAACTGAGCTTTGATTGC
01E7	MGG_16444	GGGCTTACTGTAGGAAGGGAGGG	CAAACACCAAACTCAGGCGGCAC	ATGCCGTAGCTGTAGCTTATTGT	ATACCACGACGTAGCAGACTGAC
01E8	MGG_16477	TTATCGCCGTAGCCGCCGTCCAA	CACCGAACGAGTAGCCAAAGACA	TGTCGGGACGGAGGATCAAAGTA	GAAGGATGGAAGACGCAGTGGAG
01E9	MGG_16756	GTCGTCCTCCAGATCCTCCACCT	ATACCGCAAAGCCTCTAACAAAG	AGCAAGGAGTCCAGGTAGAAACA	AGAAAGTGGGAGGCAATTTACAG
01E10	MGG_17060	ACGAAACCGAGTAACAGAAACGA	GACAAGGGACGAACGACTGATGG	GGGACAGGGAACTCTTCACCAAC	TCATAACGGAAACGAAAGCAACT
01E11	MGG_17669	AGAGGGCTGATGCTTTCGTCTGT	TTTCTTTACGGTTTGGCACTTTC	CGGTGAGCGTGTTTGTATGAAGG	AACGAGCAGTTTGATTGTTTGTC
01E12	MGG_17821	CCACTCACCGGCTCAAAGATGTC	ATCAGTATTTTCTGGCTTGTCGC	GTGAGGCGAGGAGTGTCTTGATC	AGACTGTTTCCGGCCTGGTTGTG
01F1	MGG_17841	GATTTCAGAAGAAGGCGAGAAGC	ATTACGATCAGACCGATAACAGC	ATTTCGTCTTGGGGTTTCGTTGT	GGAATCGTAGGCTCTTCTTTGGT
02B4	MGG_08058	AGGTGCCCGACCTGATGAACCAC	ACGCTCAATCCATCGCTCACAAA	GATTGGACTGAACACGCAAGAGG	TGTCGTGGTTCGTCAACGGCTAC
02C10	MGG_00329	TGTTGGCGCTCTTGGTCGGTTGA	CATGTGGTCGTGGATCAGGTGGC	GACGGAGCATGGTACGACTATTA	TCAAACGGTACTGTCCTTGTGAT
02D5	MGG_07681	ACCAAATCACAAACATGCGACTC	GGTGCTGGTCTCAGGAGGGAACT	GTTGGCGGTGGCCGACAATAGGA	ACTCATGGCGGCGACTTTCACTT
02D6	MGG_01285	CTCGGCTGCACATACTCATACCC	TCTTGCTTGCCATCTGAGACCTG	AGCGGTCAGCAAGATTGAAGAGC	CGGGATTGAAGGGAACAAACAGA
02D7	MGG_01414	TTTGTCTTGGTGCAGTCTTCTAC	GGCTTGGAGTTTATGCCCTTCTT	CTTTAGGAATGCGGGTGTATGGT	CTGATAAATTGCTGTCGGACCAT
02D8	MGG_01779	ATACCTAACAAAGCCCATCACTA	AAAGGACTGGCAGCCGTCAAAGC	TGTTGGGACACGCACAGTGAGAC	AAGGGCTATGGATTTAATGAGGT
02D10	MGG_01887	ATGGATGTCCGGCGCATAGGGAG	GGCGACCACTTCAGACGGCAACA	TCGGTTCGGGCGTCGGTTGAGAA	TGTTGGGCAGCCTAGCATAGCAG
02D12	MGG_02866	CTTGGTCCGATGGTAAGTAGTGC	CTGCCTGTTGTCATTCTTCTTCA	CTCACCGTCTAATGGATACAATC	ACAAATACTACTTCGGACAACCT
02E8	MGG_04674	TTTCGATCTTGCGATGAGGTATT	GTATGCTGGTTTCCATTGTTTCC	AAGTGGATGCGATGGATGTTGCG	TTGGCTCGGCGTATGGAATGTGA
02E11	MGG_05033	ATACGACGATGACGAGGACAAGC	TAGGAGCGAAGCACTATCAAACG	TGCCTCTGGCTATGGCGAAGAAT	ACCGTTGCCGAGGTTTGCGGTTG
02F2	MGG_05343	AGACACCTGCTAATGGCTGTTGA	GTGCCTTGGATGTTCCTTTGTTC	CAATCCTTCGGGTTCTTATACAC	CTCACCTACAACGGCAAGTCCAT
02F3	MGG_05578	GCCGACATGATTCCTGCGCTGAT	TGTGAACCGAGTGGGTCCTATGC	CCTTGTTGACCAGCCGCGATAGC	GCCCTCGAGAAAGTCCAGCGTCC
02F6	MGG_06279	CATTGGCAGGTAGGCGGTTATTA	CGATGAACACGGGACGGGGAAGG	GGCAAACGAAGACGTATGAGCAA	GCCGCAATTAAGAGCATTGGAAG
02F7	MGG_06312	TTAGATTTGCACTTCCCGACGAT	TTATTAGAATCAGGGCTTCAGCT	CGAACCGTTGGATGAGAATAGCA	GAACAAAGAGGCAGGTGGGAGTG
02F9	MGG_06416	AAGAACCAAGGGTACGCCAGGAT	CGGAGGGTGTCGGACAATTTATG	GCACTGTCAAGGCTGTCAACGAG	TACAGAAACCCACGACGATCCAG
02F11	MGG_06626	TCTGAATCTCATATCTTTCCCTC	AGTATTTGGCTCACCTTGTAGTG	GCGAGCCAAGATAGTGCCCATTC	TGCTACCGTCCCTCGTTCGTTGA
02F12	MGG_06778	ATTGTAGGTGTTAGTGCCGTTGG	CGGCTGCTTATCCCTCTTCTGTC	CGAAGCTGCAACGACCATTTTGG	GGGCCGCTCGGCTGCTCATACCA
02G1	MGG_06832	GAGTTGCGGCGTGACCGTAGTGA	CTGGGGTTGGATGCTACCTTGAA	GGCTCGTAGCTCCTGCCCAACTT	TTGGCGGGTCCCTGATAATGTCC
02G2	MGG_06954	AACTTGGTCCAGCAATGTCTAAT	CCAGTTCAATTCCGTGACTTTAT	GGGTGGGTGAGCAGGGCAAACTA	GGTTAAGGTGGGCTCGGCGATGT
02G3	MGG_07131	TTTCATCCGCATCACCAGCTTCA	AGACGGGCACGTATGCAAACACC	TTATCAAACAGGGCAGGAACACG	CCAACTGCATCGACCCAACTAAC
02G4	MGG_07149	CAGCAACTAACCGCCCCAACAGC	ACAAAGATTGAAGACCCCACCCA	CTTCCAAATGGTGTTGCGGTGTT	TCGACGACGGCCTCATCGCTTAC
02G5	MGG_07215	TCCTCAATCCCACTCCGTCTGTT	GACCCTGATCTTGGCTGATGCTG	GCCAGGCTAGATCCCACCCTCAA	AGACACCAACCAACCCGACAACA
02G9	MGG_07368	CTTGTACGCCTCCCACGACTGCT	TGGTTACATTATTCCCCACGATT	CGTAACAGGGGAAAGGGAAGGAT	AAGCACAAGGACGAGGGCGAGAA
02G10	MGG_07386	CCGAAGATGGGTTAGGTGAGGTG	AGACAAACGCCGAGGAAATGACG	TAGTCAGTAACTTGCTCGTCAGG	TTAGGGTAAAGTACAGTGGGTTG
02G11	MGG_07534	TTTAGAAGACGACGGTTGGAGGG	CGACGGATAGGCAGGGAAGATAG	AAGGACTGACCTGGCTTGTGGCG	TTGTGGTGGGCGTGGTGGCTGAT
02G12	MGG_07549	CGCCAAGTCCTCCCTGCGTTCAA	TCTGCCGAGCCATCAAGGCACAA	GACGGCGGCTCATTGTGGAGTAA	GCGATGGCTAGAGTCACGGAAGA
02H1	MGG_07777	AGGCGTTGTGAGCAGACGGTTGT	TCCCAGCGGGTGCCAAGTGATGT	GATGGAGCAATCGCGGCAGAAGA	CCAACAGCGTTGCCACCGCCTAT
02H2	MGG_07845	AGTAGGTGGAGTATCCGAGGACG	ATACGCTGTGGGCCAGAATGACT	CAACAAGCTGGATCGTCTTTGCA	AAGCCGAGGAAGCTGTAGTCGTG
02H3	MGG_08185	GCCTTTGTAGCTCGCTTTAAGAT	TGAGGTTTCGTTGAGCGTTATTC	TGCGGAATTTGGCATTATAGTCA	ACGCCAGTATTTCTTCCCGAGTG
02H4	MGG_08314	GGTTGTACGATAGGGCTAAGGAT	CGGGACTGACTATTCACGGTGTT	CTCAGGGCTTTGGCAGCAGATAC	CGAAATGGCTGGAAAGCGTAGAG
02H5	MGG_08753	GGGAATCAACCGCATTGTAGTGG	GGTCTTGAAAGGCAGGAGCAGAA	AAGCCCAACAGGATTGTACCTAG	CGAGTCCTTCATAAAGATTCCCT
02H7	MGG_08784	CGAGTGGTCGGACTTGTGGTTGG	TGGAGGGCGAAGGAAGATAGGAG	CCTTGGGGCGTGCATCAAGTATT	CCGCTTCAACCAGTTGCTCGTCT
02H8	MGG_08917	CAAGGGGAAAACCGGCGAGAATA	CGGGGAACCAATGCGAGTAAGCT	AGCAGGTGGTGGGGTTTTGGTGT	TCGGGGATCTTAGTCATGTTGGA
02H9	MGG_14728	ATTACTGCGAAGGACAGATGCTG	CCTTGCTAGATCCAGGTGGTTGA	AGCGTTGGCATGATAGCGGACTC	CGAGGATTTGGTGCTGGGCGAGA
02H10	MGG_09027	CGTCCTACGACCACTCCCACAAG	TGGAGGTGAGTAAACAAACGAAA	AGGGCTTAACTGAGCTAGAACGA	AATAGACCGTGTAATACCGACTT
02H12	MGG_09273	TTCATCAAGACAGTGCGAAACAT	GGCCACTAGGAGATCCGAGAATT	GCATCGTCCCACAAAGAACAGAG	GTAAGCAGGCGAAGCATGTATCA
03A1	MGG_09312	CTGTCTTCAAGGATGACCCGTAT	AGAAACACCTGAACCAAACCACT	AATTGAAACTAAGTCGCAACCCT	CTCATCCCCTGAAGCTACAAAAT
03A2	MGG_09676	CGACTACCTTTCTTGGCTTACAT	CTGAGTACAGCCTGCTTGGATAA	TTGGTGCTGTGATACAAGGTGGA	GGGAAAGAAACGTGCTGATGGGT
03A5	MGG_09829	TCGCAGTTGAGGAGTACGAATGA	CTTGTTGAGAAAGGTGACAGGGT	CCTCGGGAAACAGTCAGTTGATG	GTATTCGCCACTCCTGCTCTTCA
03A6	MGG_09950	GGGAAAGTGTTACCGAGTCAAGT	ATACGATGCAAACGAAAGGAAGT	TGCTGGTCAGGTGTTGCGGATGG	GGTAGGCGTTGTGGACTGGTCGT
03A8	MGG_10307	ATTCTTTGCCTATCTGCCCTTCA	CGTCTCCCAGTGCTCAATCATCT	CAGGAAGACGCTTATTTGAACGA	TATTGGTGTTGGCATCGAGGATT
03A9	MGG_10528	GCTTCATGCTCCGGCCCTGTTAC	TACCGACACGGGATCTGTCCATC	TCGTCGATAACGCAATCAATCTC	AGACAACCAACAGACAGGCAGAT
03A11	MGG_10806	GCACAGGTTCCCATGCTGATGAC	TCCCGAAGAGCCTGAGCCGTTAT	GAGCCCTGCTTGAGTGGATGACA	GTACCCTATTTGGACGCAGTTGT
03B1	MGG_11160	CAACAATTAGCCGCCATTGAAAC	GCCAAGAGCCCATGATGTACCCT	GGACAGTATCACTGGATTTGGTC	TAACTTAGTTGACAGGCGGCTTA
03B2	MGG_11192	GCCGAGCAGGAGAAGCAGTGAAT	AGCCAGCAATAGCAACAACCAAT	TAGGTTGGCATCTGTTGTCGTCG	GGGACTGTGGCTTTGCACTCTTC
03B5	MGG_11764	GGGTAGTAGGGTGGGCGAGTGAA	TGATGACGAGGGACTGAGGGAGA	CAACTACATGGCCTCCACTACGG	TCGGCTGACGGATTTGCTGTTTA
03B7	MGG_12776	GGTGCTGATGACCAGGTCGTTGC	CCGTACATGACAGATGGGTAAAT	AGAATCGTTTGGGCATCGCTCTT	GCCGAATACTGTGGGAATGGTGA
03B10	MGG_13350	AATCCGCTTTCTGCCGACTACGA	GTTGCGCCCGGTAAGAAGTTTAG	CTCGGGCCAGCACCAGCAAAGAT	ATGGCCTCGACTGATCGGGAATG
03B11	MGG_13360	CGTCGTGCTGGTCTGACATAACT	TTCCTGCTTTGCTCGACTGTTGC	TACCTTTGGAATAGCCGACTGGC	GAGCGTCTTGAGGAATGTAGAGC
03B12	MGG_13385	AGCTGAGGCAATGGAACAAGGAA	CCCGCGAGGATTATAGTAGACAA	CGCTGGTCGTGGCTTTAGGAGAA	CGGCGATTGGAACCGACGAGATG
03C1	MGG_13629	CGGGGTCGTTCCTCATCATCTTT	GTTCCTTTTCGTATCCTCTGTCA	ACTTTGGGGCACTGGGCTTGATG	GGTGGGTGGTGCAGCGTGTAGGT
03C2	MGG_13994	GAGACCAACGCCCTGAGGCTGTA	AGTCCGTCGGATAGACGAAACCA	AGCCGTCTACTTGTTTACATTCG	TCATTTATTAGCAAACCACTCCC
03C3	MGG_14175	GGAATTTACCAATTTCCAAACGC	GATGAACAAGCTCAAGGCCGAGT	AGAACATGCATCAACCCCACATG	CGTTGACCATCGTGCAGCTTCTC
03C5	MGG_14852	CCAGTCAGTTCGCACCAGTAAGT	ACTGTGCTATTTCAGACGGTTAT	TGCGGCCTGATGAAATATGACTG	TAACGCCACGAACCGATACCCTC
03C7	MGG_15023	TCGAAACAATGAGCAGTCCAGTC	CACGAGCCTTTCACGCTATCCAA	AACCAGCCCAGCAGTAGTCAAGG	GGTTGTTCGGCAGAGTCGAGTTA
03C9	MGG_15759	ACCAGCCGTATAAGAAGAAGGAG	TGTGACATAATCGGATGGTTGAG	ATGCGTATGCTCAACTGTATCAC	GACGGGCTCTAAAGGTTTATCTG
03C11	MGG_17623	AGACCCGGAGCGGAACGACATCA	CAGACAGTCCATACGGTGAGCAT	ACAATCGAAGCTCAACCCGAGAA	GGAAGCACAACTGGAGGCAATAC
06A8	MGG_00021	TGAGCCAGCCGTTCAGCAGATAA	GCAGGAAAGTTGGGATAATACCGT	TCCACTTGGTGATGTCTGGGTAT	TTCTGCGTGTTGAACGAGGTCTT
06A9	MGG_00032	CGAATGTGAGCAGGTCGTGAGCG	GATATGCGGTTCCATCCGGGTCT	GGGAACAAAAGTGACGCAGTATG	TATTCATCGCAGTACGAACCCAT
06A10	MGG_00096	GGCAACATTAGCCAACAAGACCT	ATTTTCCCATGCTGATTTGAACC	GCCATCTCGGTTTCTCCGCTTCG	TGGGCATGTAACGCCTGTTGCTG
06A11	MGG_00320	CACCAGAACGGGTCGTACAAGCG	CCCTAAAGGCGTAGCGTCTCACT	ACCAGAGCACCGCATTCGGACTA	GCCTACCCACGACACTTGACATT
06A12	MGG_00417	ACCCTCACAGATCGGTTGTGGTC	CTAAACATAACGCCCGGTAGACG	CCGCAAGGCTGGTCGTTGGTTTA	CGTCTTCGTCTCGCGTTTCCTCC
06B1	MGG_00494	TAGGTCACGAGGTTTCGGGTGT	GCGAGGCATACAGTTGATGAGA	GTGGGCGTGGTGGTTGGGAGGGT	AGCAGTATCCAGCCGGAGCGACA
06B2	MGG_01870	AAAAGCCATAGTTAGACCAGACG	ATCTTGAGTCAAATTGCAGAGCC	AAAAGGCGGATGGATACACGATG	TCTGGTCTCGAAAGGCACCTCAA
06B3	MGG_02089	TGGTGGTACGGAGCGAGCAGGAA	ATAAGTCAGGGCGGCCCGGAGAA	GACATATCGTCTCCCGGAGTTCA	GGTTCTACAAGGGTGATGATGGA
06B4	MGG_02289	GTCCTTTGCGCTTCTCGTCAAGT	GAATCCAAGCCACGCACGAATAA	CAGTTGGGAATGGCAACCTGGAC	AGGATGAGGAGGCTGGCGATGTA
06B5	MGG_02962	GGTATCGCTACCAAAGAAAGGAA	GTGGATGACTGAGGTCGCCAGAA	GCAGACCCGATACCCGCTGTTGA	AGACAGATCGTGGCAAGTGAGGA
06B6	MGG_03055	GGGCTCGTCTACCCGCAAAAGG	GCTGCCGTCGTGGCTGGATATT	CATCTTAGCCTAGTGGTTTTCTC	TATGCCTCTTTTCTGCTTACATC
06B7	MGG_03183	CGGTCAATGGCGTCGAATACCAG	CAAGGCAAGGCTTAGTCCAGATA	TTCGAGACCAGCTCTAGTTCTTAC	CGACGCCTTCTTCCGTTTCCAG
06B8	MGG_03669	GGGTAAGTGGGTTGGGTAGGTTG	GGGTATGGGAGCAGTAAGTTTAG	TGCCGAACACTTACATTGAGCCA	TGATGGGAGACGAAACAAACGAG
06B9	MGG_04141	GAAGACTCTAAGGGCAGACGAGA	CAGTGCAGCGTTCAATAAATAAC	TGAAATAGCCACCGCTGAGAAAC	TGCCCTTGGACACGTATGGAAAG
06B10	MGG_04326	CGGAATAAAGAAGGAACAGGAG	AATGACCTAGTCGCTTACAACAC	CCTTATCATTCATGCAACCGTAA	CATCTTCCTCGACACGCTCACC
06B11	MGG_04360	CTGTACCATCCAGGGTTTAGTGT	AAAGCAAATGTAGGAGCAAGTCA	ATTGACCAGTGTTGCCGCCAGTA	CCAGACCCTCTTCCCAGTTGATT
06B12	MGG_04933	GCCATTGATTGGTTGCAGGTCTT	TGGGCTTTATTACGGCACTTTGA	CAGAAGCGGCGTTTAATGATGC	TGACCCGAGACGACAGGTGATG
06C1	MGG_05153	CCTGGCGACCCGACTTGACAGAA	CGAGGGACGACGAAAGAGGCATA	TCGCATTTCTACTGCTCTTACTG	ATGATGCCGAAGGTGATGGATT
06C2	MGG_05659	GTAACCCCTAGCAAGCGAGTCCG	TTGCCTACAGGTGGTTGAGTGCC	TGCTGTCAGGCTATCGTTGTTCG	AATAGTGCCATCCAGTTGCTCCC
06C3	MGG_05683	CCTATCCTGTTTGGTCGTGTTCT	CGAATCGCATTTCTCAATCTTCA	GCCGACTCTGCCAGTCTTCTTAC	TGGCTCGTTCTCCTTTGGTTTACTC
06C4	MGG_05724	CTACAAGTACGGCGAGCAGATCC	CTGTCAAAGGGCGGAAGACAATT	GTATTATGCTGCTGGGATGTGCG	GCTATCAGTTCCTTTCGTGAGGC
06C5	MGG_05845	TCAGGAACGTCAACACTGCCTCC	TGATCGGTCCCATGTCACCCTTT	GCAGGCAAATGAGCTGGTTCTTC	CCTAGCCATTGTATCCCGTAGGA
06C6	MGG_06243	TGGTTACAACGTGCCAAGTCTGT	GGTAAAGCGATAGCTTCAGTTCC	GATTGCCAAGAGGGGCGGTAGTA	TCTTTTCGCCCAATCAAGTCGGT
06C7	MGG_06455	CTATCGTGCTTGTGGTCGAGGAA	AAGCGAACAGTTGCGACTTTATG	CCCATACCCTCCTGCAAGTTGTT	CTCGGGCTATGGTCCAGTCCTTT
06C8	MGG_07458	AGGCTGTCCTAGTCATCGTCCTC	CCTACGCTATCTGAACCTTTACC	CGAGTTGCGAAGCTGTGCCTGTT	TTACCCTGCCCTACCTTGTCCTG
06C9	MGG_07636	GTTCCTCGTAGCCTTCATCGTCA	GTATCCTCGTTGTGGGTTTCTCC	CGGCGAACAGTACACGAAATAAG	TTTGGTCGGGTGGAATGGGTCTT
06C10	MGG_08361	CGCCTAACATGCCGACGACATCA	CGGAATGGAAACCAGGCAGTTGA	GAGCCCACGTCGGTGAATGACTA	ATTCTTGATGCGTTGGCGGAAGC
06C11	MGG_08618	CTCAACTACTTTGCTCCCGACAT	TCCAAACTCAACAACAAATACGC	AAGGCTTTGACCGTCTCCAAGAT	CTAGAACGACCATTCATTCCCAC
06C12	MGG_08974	TGGTATGATTCTCGCTTAGGGTT	TTTTGTGGCGTGCGTTTGTTTGC	AGTTTCATCCTTGTCGCTTGACT	GTGGAAAGAGTGTTGTCGCAGAG
06D1	MGG_09276	AGCAAACCCACGCATGACGATAA	TCAGGACCCAGGAAGGAGGAAGA	GATTGCCATGCTTCTTTCTAATG	CCAGCACAGTTTCCTTGCCTTGA
06D2	MGG_10246	TCATGGTCCCGTTCCTTCTAACC	TGATCTGTACTCGCCTGCGTAAT	CGTTCCTCCATTCTACCACCATC	GAGACAGACGAGCTTCAACCAAG
06D3	MGG_11724	TACGGCATTCTGGGCTTGTTCTG	CCTGTCGGACGACGAAATGAGGA	GTAAGGACGCGGATTGTAAATA	AAACTGTCAACGGTCACAAAGA
06D4	MGG_12339	AAAGACGTGGCCGAGACTGGTGA	AAGCAGCCTGCAACTGCATTAGG	TTGGTTGGTGGTTCCTTGGTTGT	CTAGGTGGCGGGTATTCTGGCTC
06D5	MGG_12349	AGTTGACCACTAACCGCCTACAA	GTGACATTTCCCTTCCGACTTCT	CCCTCGATGCCACTGCGAATGTA	TGCTGCCATCTCAATCGCTCTGC
06D6	MGG_13894	AGGTGCTGGAAGGGCTGTAGATG	GGGAGTAAGCTGAGGCAAGAATG	CAACAACATCCATCTGCCATTCC	TCTCGGTAGCACTCGTCCAAAGT
06D7	MGG_13927	GTTGCTCGATTAACTGGTTCCTG	TGGCTCCTGATCTAGCACCTTGT	TCCCTCCTTTCCTTTGACTATCT	CCTCCTCCAACTCCAACTTTATT
06D8	MGG_14816	CCGGGACTCAGGTTCCTGTTATA	ACGGACTGGAAGCAGCTACGATA	AGGATCTCGTGGGAAGGTGGTAA	AGACGTGGGACGGGAATTAAAGG
06D9	MGG_15021	CAACCGAGATGACCAAGGCAAGG	CCCGACGACTGCGATGGTTACAC	TTTTCGGGAAAGTTACCGTGGCC	AACGCACAGAATGTGACAGTCCA
06D10	MGG_15139	GGGAGTTCTCCGTGGACTTGTAT	GCTCGGTTTGCTACGGTTTACTT	TCCTCAGACCCAGAACTACTTTG	TCTTTATGTTTAACTCGCCCACC
06D11	MGG_16835	ATCCTTGCGCCTTGTGAATTGCT	CGTGGTACACGGGATGAAACTGC	GCGAAAGACTAAATCACAATAAGC	TTTGTTGTATGGTATGCGGTTC
06D12	MGG_17012	TCCCCATCTTCAGCTCCATCCT	GCTTCCCCACCGTCAGCCTCGA	TGGATACGCTCTGGATGCCTTGT	CACCTTTCCCGGAATGTAACACG
06E1	MGG_17264	ACACCCTCAAGGCGCTCTACAAA	AAATGGTGCAGTAACGCACAAGG	CAAGAATGTGCGGGATGATGGAA	CGATCTGCTGGAAGAGGGCTGTG
07A3	MGG_03711	GTAGTTGACCCTCCCAGTT	AAAGAAAGAATCACGCAGA	GTGACTCTGCTGTCGCCTCT	ATAACCTCGTTCCGTCCATC
07A5	MGG_09263	GCGAGTTCCGCTTTCCTGG	TGATTGCTAACACGCTTCTA	TCGGAAGGAAAGCAGGGACA	GGTTTGGCGGGATTGATTGG
07A7	MGG_18117	AGATACATATTGATACCGAAGC	GTAGGGTACAAATGAGGGTG	TTTGTCACGCCATGCTCTTC	TCCGCTATCGTCTCAAACCTAC
Note: Primers 5f and 5r were used to amplify 5' flanking fragment of the target genes.
Primers 3f and 3r were used to amplify 3' flanking fragment of the target genes.
B) Primers used to amplify a fragment of the targeted genes in negative screening PCR
No	Gene locus (MG8)	CKF	CKR
01A1	MGG_00049	GCGACCTGGACACTGGAT	GGTGGGTGGTTTCTTTGC
01A2	MGG_00318	CTCAGTCGCCCAGTGTTT	TTCCGTCATTCGCTTGTA
01A3	MGG_00672	TCAGCCTGCCTCAACACTA	CTCCAGAACTGCGTCCAA
01A4	MGG_00934	GAGGCAATAACATCCACGA	TTGAAACGGTCCAAAGCA
01A5	MGG_04387	GATGCGGAAGTAGAGGCTGA	TCGGAAGTGGATTGGACAGC
01A6	MGG_01486	AGATGTATTTGGAGGTATTCG	GAGGGACTCGTTCTTTGG
01A7	MGG_01518	AGGATAAGGACATGCGACA	TGGCAGTAAAGTATGGGTAGT
01A8	MGG_01624	TGTTTCTACTTTCGTTGTTCTC	GGCACCTCTTACATTCCG
01A9	MGG_01734	GCGGTAATGACTCCTCCA	ATGACCCTGCCACCAAAT
01A10	MGG_01777	CTTGGTCCACCGTTCTTC	GCGACTCGTAGCGTTTCA
01A11	MGG_01833	GCATCTCAACGGCAGTATCT	ACCTGGCACAGCAAACAA
01A12	MGG_01836	TCATACGAGCGAAGGGAC	ACGGGAACTATCGGGTGT
01B1	MGG_02226	CCCGCCTGTCCATCATACA	CAAAGCAGCACCGTCCCT
01B2	MGG_02377	AAGCGTAGTAGGCGTTCAAGAT	AAAGTGCCAGTTCACCAAGGA
01B3	MGG_02408	CCTTCCCAGTATGCCTTG	CCCGACTCTACCCACAAC
01B4	MGG_02595	CCACGCCCTCCAGAACAT	GTGCCGCTCCTTAGATACGA
01B5	MGG_02879	CAGCAGCAACCTCACCAG	CCAGCCAACACGCAGTAG
01B6	MGG_02880	GCTCAGACAGCCGACATT	GGCTTTGTTCCACCATTT
01B7	MGG_03463	TCCCGTGGCTCATCATAG	TAGATTACCGAACTCACAGAAG
01B8	MGG_03763	CCGCCAACCACATCAAAC	ACGAAGCCAAAGAAGCAGC
01B10	MGG_03939	TCCTGCTGGACGCCATAC	GTTGATTCGCTCCTGTTCG
01B11	MGG_04108	TTTCATTGGTTTGTATCCCT	GCTTGTGGTGGCTCTTCA
01B12	MGG_04213	CTCCGAGACGAACGATTAGC	GACCACCAACTCCAAGCAG
01C1	MGG_04571	AGCCGATGTTAAAGCCTGAT	CCTACCCACTTCGCCACTC
01C2	MGG_04843	GCAATACTCTTCCCTCATG	CAGGTCCTCTTCACCAATA
01C3	MGG_05829	GCGGCAGACTACGACCAGA	CGCAAGCAGCAGCAGGAA
01C4	MGG_05891	AGTTGACGGCACTCTGGAA	GCACTCGGCATCATCACA
01C6	MGG_06355	GGAGATGCCAGCCAGAAT	CGCAGCAGAAAGAACCAA
01C8	MGG_06550	AATATCCGATCCATACCCT	CATCCAGACCGACGACAA
01C9	MGG_07063	CGCATTCCAACATACCCATA	AGCAGTCGGCTCCTCAAT
01C10	MGG_07450	GTGTTTCGCATCGTGAGC	CAGGCGACAACTCTTTCC
01C11	MGG_07800	GCCGTCCAGATCGTCCTCT	CCACTTGGGCTTTCACTCG
01C12	MGG_08094	CTGCTGCTGCTGTTGCTG	GCGAGGATTACCTGTTGGG
01D1	MGG_08130	CACAGGCTACTCGCTATCA	TGCGTGTTCTCACCATTC
01D2	MGG_08199	TGGCGTTGTGCTTCTGTT	CTGACGGGCGTTCCTAAT
01D3	MGG_08777	GTCAAACTGTGCCTGCTCTAC	GCCCAACCCACCTTACCT
01D5	MGG_10197	TGCTCTTTGTCCGATGCT	CGGGTCCTTATTGGGTGTC
01D7	MGG_10529	CTTCCTCCGCAGGTTTAG	TCCTTTCTTTCCCGATGT
01D8	MGG_10694	ATCACGCATCGTTACTTCTT	GCAAAGGGCATTACACCG
01D9	MGG_11116	ACTGATGAAATGCAGGGTTC	CCGCAAGCAAAGGATGAT
01D11	MGG_12037	AAGTCCACGCAGATTCCA	CAGGCAGGTTTCCAGGTT
01D12	MGG_12097	GCGAGCCCTTCTTGTTGC	GTTCCTCGTCCTAACTCACAT
01E1	MGG_12424	GTCGGCGATGTTGATGGT	CCTACTCTGCTGCCTGTGG
01E5	MGG_15915	TGTGGCGGTCTGAGATGTAGC	TTTTGGCTTTCAACCCTCG
01E6	MGG_16161	ACGCCTCAGAAAGACAAA	AGAAGCCCATAAGCAGCAC
01E7	MGG_16444	CACGAGACTGGGACACGA	TTCCAACGGTCCGCATCT
01E8	MGG_16477	TATGGGACGGGCTATTTG	TTTTGTCTTTAAGTTGCTGCTC
01E9	MGG_16756	ACCAGAGTCCACCGTTTT	CCCCTTGTGCCATTTGAG
01E10	MGG_17060	TCGCCAGCCATAGTCTCA	AGCACAATCGCCATAAGC
01E11	MGG_17669	GTGCTGACGACGAGGAAC	TTGAAACTTACCGAGGGACT
01E12	MGG_17821	GCGAGATAGCGAGGATAGTG	AACCAGGTATGTTGCTTTCAG
01F1	MGG_17841	GCCGTTCGTGCTTACATC	CGTCGTGGTCATCAGTTCA
02B4	MGG_08058	GCAATACTCGCAAAGCTACCC	CGCACGCACATGAAGACG
02C10	MGG_00329	GACAGCCAAAGTGAACCC	AATTTCTTCCGTACCCATCT
02D5	MGG_07681	CGATGATAGGCGTTTGTG	TGTCCCAGGGCTGTTAGT
02D6	MGG_01285	CTGGACGACGGTGGATTT	GACGCCGAAGAAGATGAA
02D7	MGG_01414	GGTACTGCGACATCTCACATC	AGGTCACATGCCAAGGAAA
02D8	MGG_01779	GATGGATGGGCGGATGTT	GGAGTGGCACCAGGGATT
02D10	MGG_01887	GAAGGAGGCGGAGAACAC	CTTGATGAGCCTGAGGTGAC
02D12	MGG_02866	TGTTACCTCTTGCGTGCC	AGCCGTGTCTGGTCGTGT
02E8	MGG_04674	GACGCGGCACCTGACATT	GTGGAACTGGTAGGCGAACT
02E11	MGG_05033	CAACAGAAGGAGCAAGAAGA	CAGTGTCCCAGGCCAATC
02F2	MGG_05343	ATACCTCCGCCACCACCT	CGGCTCACAACCATCCTC
02F6	MGG_06279	GATACGGCTTGTCTGGTTA	ACGAGCAGCGACTACTTC
02F7	MGG_06312	TGGTCCTTCATCGCCTCT	TTTGCCGTGCATAAACTCG
02F9	MGG_06416	CACTGGCTACGAGTTTGG	GAATGACTTCACGGTTTGC
02F11	MGG_06626	GGCATCATCAAACAACCCT	CTTGGCATAACCGAAACCT
02F12	MGG_06778	CCCTTGGGTGAGTAATGAAAT	GCGATGACTGCCGTGCTA
02G1	MGG_06832	CGACTTCGAGGAGGGTTT	AGTTTGCGTGCTTGTGCT
02G2	MGG_06954	GGACCACTCAGCTCGACTA	ACGCATCAGAGGCAGAAC
02G4	MGG_07149	CCACGCAGTTGAGGAGAAT	ACGAGTTTGTTGAAAGGGAA
02G5	MGG_07215	GGAACAGATCGGATAGCG	TCTTTACAAACTCAACCAGCAC
02G10	MGG_07386	CGTTTGCGTTCTTGGATTT	CCCGAGGTATGCTCTGTG
02G11	MGG_07534	CGAGGCGGGATTATCTGT	TCATGCCAATTCCAACAAA
02G12	MGG_07549	GAGCCTTGCCGCCTTGTT	GGGTATCGGTACGTCGTGG
02H1	MGG_07777	AACCCGCACAGCAAGAAC	GGCGACTGAAGGGAAGAG
02H2	MGG_07845	CAATCGTCTGCTCCTCAAA	TTGCCAACAGTTTCCCTT
02H3	MGG_08185	CACAGGCAATAGCGAGGC	GCAGGTATTCCTACAGAAGTCA
02H4	MGG_08314	GGATGTGGCTATGGGAGT	ATGGAAGGGAACTTGAGC
02H7	MGG_08784	CGGCCTGCAAGTTGTTTT	TATTCCAATGTGGCATCTGTG
02H8	MGG_08917	GGGAATGAGGCTGGTGGA	GAAACCTCGGCAGGATGA
02H9	MGG_14728	CGAACTGGTGCCACAAATA	CAGGAGGCTGCGGTAAGA
02H10	MGG_09027	CGTGCGGTGAGTGGAAAT	CAGCGGATCTTGAACAGG
02H12	MGG_09273	AGCCACTGTCTGCCTCTT	ATCGCATAACTCTTCACCAT
03A1	MGG_09312	AACGCAGCAGCAGTGAAG	GATGGAGCGGAAGGTGTC
03A2	MGG_09676	TTCTGCCATCAGGGTTTCCA	ACGCAGTGGCGGATTTGA
03A5	MGG_09829	GAACATGATGCGGCGAAA	TGAAGAGGTAGCGGTGAGC
03A6	MGG_09950	GTCGCTGCCTCATCTTGG	GAACGGCTTTGACGGTAT
03A8	MGG_10307	CGCTCAATGCCATCTACGC	AGAAGTGAATCCATTCCCACA
03A9	MGG_10528	GCCAAGCAAGAGCCAAAA	ACGGAGGACCAGCGAATC
03A11	MGG_10806	CTTCCTCCGCAGGTTTAG	TCCTTTCTTTCCCGATGT
03B2	MGG_11192	GCACCCAACCCAAAGTAG	GCGGTCCGTAATCAGAAG
03B5	MGG_11764	GGCTGGAGTAACGAACCC	GCCCAACTTCTATGTCCC
03B7	MGG_12776	TGAGGCAGCACCAGTTCC	GCCGCTGAGGATTCTTTG
03B10	MGG_13350	TGATGAACACCGCCAACG	TCCCTGATGCCGAAGAGTC
03B11	MGG_13360	ATCTTGCCCATATTCCCT	GAAACTCCATCGCCTTGT
03B12	MGG_13385	TGACCTGTGCTGCTCCAT	GGGACAGTATTATTCTGGTTGA
03C1	MGG_13629	CGATGCGGTCAATCTTTCT	CCTTCTCCATCTTCACCCTT
03C2	MGG_13994	GCTGCCTGCTGATTGCTCTG	GGTTTGATGAATTGCGTTTGC
03C3	MGG_14175	GGCAGGGCTGTGGAAAGA	AGTCGAAAGCAAAGGCAAGG
03C5	MGG_14852	ATCTCCCACATTTCAAAGC	CCAGCAGCAATAGCGTAG
03C7	MGG_15023	ACAGCAGCAACAACCACC	ACTTTGATACCGAGCCAGAA
03C9	MGG_15759	TGGATTCCGATTCCTGTG	GCCTTGAGCCTGATACCC
03C11	MGG_17623	TGACGGCTGATACGAAGG	CCAATCCCGACTGAACAC
06A8	MGG_00021	CGGCAGACTACCAATCATACA	TACCGTCACCTAGCAAGGAAC
06A10	MGG_00096	TTCGCAAAGAAATTACCCTCC	TTGGCGTCTACGACATCAAA
06A11	MGG_00320	GACGAGCAAACGCTGAAGG	ACAAGCAACTCCCACGATGT
06A12	MGG_00417	TTATCACAACCACCATTCGC	CACGGCACCCATCTCCTT
06B1	MGG_00494	AGAAGCCACGGAAAGACG	TCATGGGATGCGAAGACC
06B2	MGG_01870	CTCGGAAGTCGGGTGATAC	GGTCGCCATCCTACAGTCAG
06B3	MGG_02089	TGACTGCCAAGCAAAGGG	TGACAGATAACCAAGCCAAGA
06B4	MGG_02289	GTGGATGATGCGAAGACGAA	AACGGACGGGAGACGATGT
06B5	MGG_02962	TGCCTTTGTGCCCGTCTC	GCTGCTGTCGTTGCGTGA
06B7	MGG_03183	CCTGTCAACGGCGAAGAG	CCTGCATAAGCTGGTGGTA
06B8	MGG_03669	AGCTCCTGTATGACCAAATCG	GCTTGTAGAGCCTTTCTGACC
06B9	MGG_04141	AGCACCAGTCACAGCAAC	AGCGACACTCTGATACCG
06B10	MGG_04326	GCTAGTGGGACATACAGAGG	TTTGAGCAATCGGAGGTG
06B11	MGG_04360	AGATGGAGTGGGAGCAGG	GGATACGCTAGTTCAAGGATT
06B12	MGG_04933	CGGATGACGAGATTGTGGA	CGGCAGGGCTGTTGAGTA
06C1	MGG_05153	CAACCAGCATCCCTTCCTC	GTGTCCAGGGTGGCTCATA
06C2	MGG_05659	ACTCGTCATTCCGCTGTG	CATCAACTGTATTCGGCTCA
06C3	MGG_05683	CTCCAGGACACGGACATT	TTACGCCACGCCAACATC
06C4	MGG_05724	CTGGCATCTGGGATTTGT	TATTGTCAGTCGGGTGGG
06C5	MGG_05845	TTGCCATCTCATCCTGCTT	CTCCACCTGGACCAAATCTC
06C6	MGG_06243	GCAACGGAGGACCTGAATG	GCTGCCTGGAGACGACACT
06C7	MGG_06455	GCAATGCCATAAACTCACG	AAAGCCCGACGAACTGAT
06C8	MGG_07458	CGAGGCTGGTAGCGTAATAGA	ATGAATGTGGACGTGTTTGG
06C9	MGG_07636	TGTAAAGGAAGGAGGATAAAGG	GCAGACAAGCCCACGAAT
06C10	MGG_08361	CCCCTTCGTGGGATTTGG	TCGCTGTTTGGCGTGAGC
06C12	MGG_08974	GGCGGTAGAACGGGTAGAGG	CAGGTCAAGGCCGAAGTCAA
06D3	MGG_11724	CGGATCAGCGTCTTTTCGA	CGGGCTGACCTTTGTTATTTC
06D4	MGG_12339	TCGGTTCCTCCTCGTCTATT	AGGGCATCATTGCTTCTCAT
06D5	MGG_12349	GCCTTTGATGGAATGACGG	CAGCAATGGCAAGGAGGAC
06D6	MGG_13894	AACATCAGCAACGGCTACATC	CCTGGGCGAGCAGAAACA
06D7	MGG_13927	CACCCAGACCAACCTCCCT	GGCGGCCATCAACCTCAT
06D8	MGG_14816	CGACTCCCACCAGAACTGT	GCTAATGTCTCGTTACCTCCC
06D9	MGG_15021	TGGTCGGTGATGGAGGGTT	GCTCTTGTTGGGCAAATGG
06D10	MGG_15139	CTTGAGGACTCTGGGCACTAT	AGTCGCTTAATTCGGTGGG
06D12	MGG_17012	CGGTGGATTGATGTGAACCT	AAGGGAGCGTGGAAGGGT
06E1	MGG_17264	TCTCAGTTGGTCGAGGAAGTAT	GAAGAGGCTGCGGGATTA
07A3	MGG_03711	TCGCTATTGGGTCTGATGC	GGGAGGACACTTTCTACGG
07A5	MGG_09263	GGGATTCGTGCGGTCCATT	CGGTGCCGACATCTCAAGG
Notes: Primers CKF and CKR were used to amplify a part fragment of the target genes.
C) Primers used to amplify a unique recombinational DNA fragment of null mutants by positive screening PCR
No	Gene locus (MG8)	p1	p4
01A5	MGG_04387	GTTCGGCTACCATTTGTCTTTG	-
01A6	MGG_01486	TACTGAGAATGGATCGCTTGG	-
01A7	MGG_01518	GCACCATCACCACTCATATCAC	-
01A8	MGG_01624	CTGCCTGCATCAGATAGACACT	-
01A9	MGG_01734	GAAAGGAACGATGATCACCAA	-
01A11	MGG_01833	AAGGCGTACATCTAAGCGACA	-
01B2	MGG_02377	CCCATGCCTAGATGAATGAGTT	-
01B4	MGG_02595	AGGAGTGCCACGTACATACCAT	-
01B5	MGG_02879	CATCCTTCTACCCGGTGTTTAC	-
01B6	MGG_02880	GGTTCCCTGTGAAACCTGTAT	-
01B7	MGG_03463	ATGAGGTCTATCAGTCCGTGGT	-
01B11	MGG_04108	AGTTACGCGAGTTACACACTGC	-
01C2	MGG_04843	GGTATCGAAGGACCTCAGGTAA	-
01C3	MGG_05829	ATTGCACAACCCGAAGATAGA	-
01C4	MGG_05891	TTCCCTTACTGGAAGCGTTTT	-
01C6	MGG_06355	GCCAATATCACCCGGACTACTA	-
01C9	MGG_07063	TTACGAAGTAGGTCAGGGGAGT	-
01C11	MGG_07800	TGATTAGTCCGTTGCAAGTCG	-
01C12	MGG_08094	TCAACCCCTATGACAAGGAACT	-
01D1	MGG_08130	GTACCGATCGTACCGCCTACT	-
01D3	MGG_08777	GTCCGGGTTGAGCTTGTAGTCT	-
01D5	MGG_10197	GGATATACCGGCGCTTCTTT	-
01D7	MGG_10529	TCCACTCAGTTGAACCCATTT	-
01D9	MGG_11116	GGAAAGATGGACGGGTAGAAGT	-
01D11	MGG_12037	CAGACCACTATGTCTGGTGAAG	-
01E1	MGG_12424	GTTAAGATCAATGGAGCGAAGC	-
01E7	MGG_16444	CCCATCGGATATTACGTACTCC	-
01E9	MGG_16756	CTGATGGTACGCTCGGTATGTA	-
01E10	MGG_17060	CACACAATTCGTCAGGAAAAAG	-
01E11	MGG_17669	GACTCTGGCCAAAACAGTCAA	-
01E12	MGG_17821	GAAACACAGCAACTGGATTGAA	-
01F1	MGG_17841	CGTAAGGGTTGTGTTCGATAGT	-
02B4	MGG_08058	AAGGCCTACGTCACCTACTCG	-
02C10	MGG_00329	AGTCTGGTCAAAGTCCTTCTGC	-
02D10	MGG_01887	GCTGCCCGACATCTACCTC	-
02D12	MGG_02866	CAAGGTCATCAGCCAGACC	-
02D5	MGG_07681	ACCTCATAATGTGCAGAGGTTAG	-
02D8	MGG_01779	TGTTGGCTTACATAGCCATTTG	-
02E8	MGG_04674	ACACAAGCACAAACTCCTCTTG	-
02E11	MGG_05033	ATGAATGCCCCATATGCACT	-
02F2	MGG_05343	CCCATACGACGTTACAAAGGTT	-
02F6	MGG_06279	GAGCTAGCAATTGGGTTAGCAG	-
02F7	MGG_06312	AACGACTTTAAGTGGCTTTGCT	-
02F9	MGG_06416	ATTACTCTCCAGGACCCACAAA	-
02F11	MGG_06626	ATTCGACATTGAGCTTCTGGAC	-
02F12	MGG_06778	AGAATGATGCACCCTAACATGA	-
02G1	MGG_06832	GTTAAGACCACCAGGGTTTTTG	-
02G2	MGG_06954	AAATTGATGATTGCGGGACAC	-
02G4	MGG_07149	AGGGCATATCGACACTAATGG	-
02G5	MGG_07215	GGTCCCGTGCTATACTTGGAT	-
02G11	MGG_07534	ATAATCCTTCGGGACATCGAA	-
02G12	MGG_07549	GATGATGCTGATCTCGTATGGA	-
02H1	MGG_07777	AGGTTCTCCGTGAGCAAAATA	-
02H2	MGG_07845	AAATACACAAACGCGTAGACCA	-
02H3	MGG_08185	TGAAGCCAGAACTGAGAAGGA	-
02H4	MGG_08314	CCACCTTGGTGCCACTTATAC	-
02H7	MGG_08784	CGCGATAATAGTCAGACATTCC	-
02H9	MGG_14728	ACATCTTCTCTATGCGGCAAAC	-
02H10	MGG_09027	CACGCTGTAACCTGGATTGA	-
02H12	MGG_09273	CCCATAATTAGCCGTTGAGAGG	-
03A1	MGG_09312	GCAGCCGCTGTATGTAGTGTC	-
03A2	MGG_09676	GGGCTTCTTCAAAAACTTCCTC	-
03A5	MGG_09829	GCTGGCTAGGTACCGAATTAAC	-
03A6	MGG_09950	ATCCATTACGGTGCAACAGATA	-
03B5	MGG_11764	ACGGTCCCTTTGTTTCTTCATA	-
03B7	MGG_12776	TGACCTCGATGACGTGGTT	-
03B10	MGG_13350	ACGATGGAATGTATGGGTTTTC	-
03B11	MGG_13360	-	ACGCAAGCAGTATTCCCAAAG
03B12	MGG_13385	TGACGATCTGTACCGTTGAAAG	-
03C1	MGG_13629	GCCCTCTTCGTCTACGTCTTT	-
03C3	MGG_14175	-	GCAAGCAGTATTCCCAAAGAC
03C5	MGG_14852	CGACCACCTTCTATCGGATTC	-
03C7	MGG_15023	CGTACGTGTATTTCCATGGTTTT	-
03C11	MGG_17623	CTACACTGAGCGAGCTACCAAG	-
06A8	MGG_00021	ACACGTTTTCCGTCGACTTC	-
06A10	MGG_00096	TTGACCTCAAACCGCGTACTAT	-
06A11	MGG_00320	TCTCCGAGGACTTTTCCAACTA	-
06A12	MGG_00417	TGTATGATCGTATTAGGGGGCTA	-
06B1	MGG_00494	AGGGTAAGATGGGGAGTGAAG	-
06B2	MGG_01870	CAATTGAACAGGCGCTTTACTT	-
06B3	MGG_02089	ACCTGCCATCACCATACTTAGC	-
06B4	MGG_02289	CCCACGACATTTACTCACAAGA	-
06B5	MGG_02962	TGCGTTTTGTCTGTTAGTCGTC	-
06B7	MGG_03183	AGGGCAAGTCATTATGAAAACG	-
06B8	MGG_03669	CGTAAAGATCGCCACTTTGTTT	-
06B9	MGG_04141	CTGGATATATTCAACGCCGATT	-
06B10	MGG_04326	CCAAATCAAGACAAGCCCTATG	-
06B11	MGG_04360	GATTTTCGCGCAACAATTAAAC	-
06B12	MGG_04933	CGACATACTATCCCGGCTTTAG	-
06C1	MGG_05153	CCCTTGTCATTTCTCTCCTTACA	-
06C2	MGG_05659	GCACATGGATCACGAACAAC	-
06C4	MGG_05724	GGAAACGATGTTCACTGGATT	-
06C5	MGG_05845	GTGAGGAACGGGAGCCAGTA	-
06C6	MGG_06243	ACACGTCCTCATCCAGTATTTG	-
06C7	MGG_06455	TAATCGTTCTGCTCCAGGTACA	-
06C8	MGG_07458	CCGTTGATCGAGGTTACTTTGT	-
06C9	MGG_07636	GTTCATCCTTTGCGTCTTTTG	-
06C10	MGG_08361	GCACCCTTGCTTATACGTTGTT	-
06C12	MGG_08974	CACCGGACTTTACATGCTGTT	-
06D10	MGG_15139	AAAAACGATCACCTTCCGTAAC	-
06D12	MGG_17012	CTCAACGTGTGCTACGCCTAC	-
06D4	MGG_12339	AAAGCTTACCAGCAGACGAGAC	-
06D5	MGG_12349	CAGACCCTATAACACCCAGCA	-
06D7	MGG_13927	GCTGGCTATGAGCGATTAAAAA	-
06D8	MGG_14816	TGGTGGTCTAGATGCTCACAGT	-
07A3	MGG_03711	TCGGAGAATTATTCGAACTCAAC	-
Note:Primers p1 and p2 (GCCAACAGTACGAAGCATTTC) or p3 (TATAGGCAAGGATAAGCAACGG) and p4 were used to amplify a unique recombinational DNA fragment which marked as a knockout event in the target gene deletion mutants.
D) Primers used in the complementation experiments
No	Gene locus (MG8)	Gene	ComF	ComR
01A7	MGG_01518	MoNIT4	AGATACGTTCATTTGTCCAAGCAGCAATCTAGAGGCACAAGTATGGGAGAAGAA	CGACGTTGTAAAACGACGGCCAGTGCCAAGCTTGAGCTGACGGACCTGTTTAG
01B11	MGG_04108	TAS1	AGATACGTTCATTTGTCCAAGCAGCAATCTAGAGTGGATTCAGAGGGCCATATC	CGACGTTGTAAAACGACGGCCAGTGCCAAGCTTCAACTCTCACCAAGCATCAAAC
01C9	MGG_07063	GCC1	AGATACGTTCATTTGTCCAAGCAGCAATCTAGAGCAGACCAGCCCAAACTACGAC	CGACGTTGTAAAACGACGGCCAGTGCCAAGCTTCCGATAACTAACTATGATGGAGCA
01C12	MGG_08094	FZC16	AGATACGTTCATTTGTCCAAGCAGCAATCTAGACCAAAGCGGGAGAAGGAGGAGA	CGACGTTGTAAAACGACGGCCAGTGCCAAGCTTCTGCGGAAACAGATCGACAAGC
01F1	MGG_17841	GPF1	AGATACGTTCATTTGTCCAAGCAGCAATCTAGATCGGATTAGGTAGAAACAGAAGAA	CGACGTTGTAAAACGACGGCCAGTGCCAAGCTTCCAGGAGGCTGTAAAGTGGTAT
02F2	MGG_05343	MoCOD1	AGATACGTTCATTTGTCCAAGCAGCAATCTAGAACCACATTGTTACGCCAGTTAG	CGACGTTGTAAAACGACGGCCAGTGCCAAGCTTTCCTCAAAGAGTCTTCTCCACC
02G2	MGG_06954	FZC40	AGATACGTTCATTTGTCCAAGCAGCAATCTAGAGTGCGTAGGTAGTATCCCAAAG	CGACGTTGTAAAACGACGGCCAGTGCCAAGCTTCTCGTCCATGTGTTCCAAGA
02G4	MGG_07149	GTA1	AGATACGTTCATTTGTCCAAGCAGCAATCTAGAGACGATGGACTCACGCTATAAGC	CGACGTTGTAAAACGACGGCCAGTGCCAAGCTTACGATTCCGTAATCATTCAACA
03A5	MGG_09829	FZC53	AGATACGTTCATTTGTCCAAGCAGCAATCTAGACTGGATCAGGCTGTTGCTATAC	CGACGTTGTAAAACGACGGCCAGTGCCAAGCTTTCCATGGGTATGTGCGTTATG
03C7	MGG_15023	CNF2	AGATACGTTCATTTGTCCAAGCAGCAATCTAGACGAAATATCTGTCAGCACCTCA	CGACGTTGTAAAACGACGGCCAGTGCCAAGCTTAGACCAACAAAGTATAAGCCACTC
03C11	MGG_17623	PCF1	AGATACGTTCATTTGTCCAAGCAGCAATCTAGACGGACGAATTTATGCTTCTTTG	CGACGTTGTAAAACGACGGCCAGTGCCAAGCTTGTCTTGAGCACCTTGACCACAT
06B5	MGG_02962	CNF1	AGATACGTTCATTTGTCCAAGCAGCAATCTAGACTCCCTCTTTACAACCTCCTCTT	CGACGTTGTAAAACGACGGCCAGTGCCAAGCTTTTCTTTGGCTCTGGTATCAACC
06C2	MGG_05659	CCA1	AGATACGTTCATTTGTCCAAGCAGCAATCTAGATGCTTCCTCGTCTATCTTCTCG	CGACGTTGTAAAACGACGGCCAGTGCCAAGCTTAAACTCAACATGCTCCCACTCTA
06C8	MGG_07458	FZC78	AGATACGTTCATTTGTCCAAGCAGCAATCTAGACTCCACTACCCTCTTTCGTTTC	CGACGTTGTAAAACGACGGCCAGTGCCAAGCTTGCGTACCGCTCTCAATGTTA
06D4	MGG_12339	FZC82	AGATACGTTCATTTGTCCAAGCAGCAATCTAGACTTAGGTGCCCACTAGCAATTA	CGACGTTGTAAAACGACGGCCAGTGCCAAGCTTCTTAGGTGCCCACTAGCAATTA
06D5	MGG_12349	CONx1	AGATACGTTCATTTGTCCAAGCAGCAATCTAGATCGCTCTGCACGGCAACTAATA	CGACGTTGTAAAACGACGGCCAGTGCCAAGCTTCCCAGGATCTTCCAGCCTCATC
Notes: These primer sets were used to clone the native copies of genes deleted in the mutants from the genomic DNA of the wild-type strain.
E) Primers used to confirm the expression of the targeted genes in the complementation transformants by RT-PCR
No	Gene locus (MG8)	Gene	Forward	Reverse
01A7	MGG_01518	MoNIT4	CACCGATACCCATCTCATCATC	CGGAAGCTCATGCCACTATAA
01B11	MGG_04108	TAS1	AAGGTCTTCTGGACGCTTTAC	ACATCGGTAGAGGGCTTATCT
01C9	MGG_07063	GCC1	GTTGCCATTCAGCTTATGCG	TGATGTCTTGATTGCCTTGGG
01C12	MGG_08094	FZC16	ACTACACCCACAAAACCTCTC	CCCAAAATGCGACGTACATG
01F1	MGG_17841	GPF1	TGCCTGGACATGAACTACAC	TTGAGGAAGATGGAAGCACAG
02F2	MGG_05343	MoCOD1	CGACAGTTCAATATCCCGTGG	GGAATCTGTAGTCGAAGTCATCC
02G2	MGG_06954	FZC40	CGAGGGAGCTCATGTGTTTAT	TCGTCGTCTTCCTCGTATCT
02G4	MGG_07149	GTA1	TTTCCACATATCGGCACAGG	GATTTCTCTAGTCCTGCCATCG
03A5	MGG_09829	FZC53	GATCAAGCTCCCACTGGATAAG	CGCCTCGGAATACATCGAAA
03C7	MGG_15023	CNF2	TCTCACAAACAGCACGGTAG	TCTTTTCGTAACTCTCGCCTG
03C11	MGG_17623	PCF1	GCGTATCCAACCCACAAAATG	CGTCTCAACCTCCAGAAGTG
06B5	MGG_02962	CNF1	TCCTATCACCCTTCCGTCTATC	AATAGAAGTTCGCTGCCTGG
06C2	MGG_05659	CCA1	TGTCTTACCAATATCCACCGC	TCGGCGTCTACAATGGTTG
06C8	MGG_07458	FZC78	GTGCTTCTGATGACTGCTTTG	GATCGTACTGGGCGAGATATG
06D4	MGG_12339	FZC82	CGAGAACGAAGCCCTTCTA	ACCAGGGACGTAAACCAATC
06D5	MGG_12349	CONx1	CTCCCGACCTACCAAATTTCTC	GTTCGTAGCCATAGTGAGTCC
F) Primers refered in Materials and Methods
Primer	Sequence
H3sF	TTctcgagGTGTATTTTCTTTCTGCTCG
H3SR	TTgaattcGGCCATTGTGATTGATTTGT
KoGFPF	ATgaattcATGGTGAGCAAGGGCGAGGA
KoGFPR	AtgagctcTTACTTGTACAGCTCGTCCA
uraf	GTATCGACGGAGCCGATTTTGAAAccgcggGGAACAACACTCAACCCTA
urar	ACAGAGCGTTGCTGCCTGTGATCAccgcggTTCGATGTAACCCACTCG
surf	GTGCCAACGCCACAGTGCC
surr	GTGAGAGCATGCAATTCCC
KO1Bf1	ACCCAGTCCGCCCTGAGCAAAGA
KO1Br2	CTCTTAGGTTTACCCGCCAATAT
SURr1	ACGGTGAATCCAGCCGGGAGATG
SURf2	TCTACGAGGACCGCTACTCACAT
SurP1	TCAGAATCACGAGCGAGCGAACA
SurP2	CCGTCTTGCCAATGAATCTATGC
Tbl-gF	TTCCGCGCTGTCACCGTTCC
Tbl-gR	GGGCCTCCTCCTCGTACTCCTCTT
qSurF	CAAGGAGTGGAAGGAGAAGTG
qSurR	CCGGTTGTGATGTAGGTCATG
qtblF	ACAACTTCGTCTTCGGTCAG
qtblR	GTGATCTGGAAACCCTGGAG

## Sheet: Table S2
Table S2. Summary of the gene knockout of 163 Zn2Cys6 transcription factor genes in the rice blast fungus
	PCR1	Vector2	GFP3	N_ PCR4	P_PCR5	qPCR6	KO7
Primary8	163	142	8741	2280	477	477	142
Success	142	142	3191	477	477	477	104
Percent	87.1	100	36.5	20.9	100	100	73.2
Notes: 1, Genes used to clone the flanking sequences of the targeted gene by PCR. 2, Genes used to build the knockout vectors by yeast homologous recombination. 3, Transformants used to identify the null mutants by a GFP fluorescence marker. 4, Transformants used to identify the null mutants by negative screening PCR. 5, Transformants used to identify the null mutants by positive screening PCR. 6…

## Sheet: Table S3
Table S3. List of fungal-specific Zn2Cys6 zinc finger genes being knocked out and identification of copies of SUR gene in the mutants in this study
NO	Gene locus (MG8)	Parent strain	Knockout	Mutant ID	Copies of SUR by qPCR	Insertion event
01A1	MGG_00049	70-15	Na	-b	-c	-d
01A10	MGG_01777	70-15	N	-	-	-
01A11	MGG_01833	70-15	Y	2	0.97	Single
01A12	MGG_01836	70-15	N	-	-	-
01A2	MGG_00318	70-15	N	-	-	-
01A3	MGG_00672	70-15	N	-	-	-
01A4	MGG_00934	70-15	N	-	-	-
01A5	MGG_04387	70-15	Y	2	1.06	Single
01A6	MGG_01486	70-15	Y	1	0.85	Single
01A7	MGG_01518	70-15	Y	1	1.01	Single
01A8	MGG_01624	70-15	Y	1	0.98	Single
01A9	MGG_01734	70-15	Y	1	0.86	Single
01B1	MGG_02226	70-15	N	-	-	-
01B10	MGG_03939	70-15	N	-	-	-
01B11	MGG_04108	70-15	Y	1	1.21	Single
01B12	MGG_04213	70-15	N	-	-	-
01B2	MGG_02377	70-15	Y	2	1.01	Single
01B3	MGG_02408	70-15	N	-	-	-
01B4	MGG_02595	70-15	Y	1	0.91	Single
01B5	MGG_02879	70-15	Y	3	1.07	Single
01B6	MGG_02880	70-15	Y	2	0.85	Single
01B7	MGG_03463	70-15	Y	1	1	Single
01B8	MGG_03763	70-15	N	-	-	-
01C1	MGG_04571	70-15	N	-	-	-
01C10	MGG_07450	70-15	N	-	-	-
01C11	MGG_07800	70-15	Y	6	0.98	Single
01C12	MGG_08094	70-15	Y	1	1.03	Single
01C2	MGG_04843	70-15	Y	1	1.01	Single
01C3	MGG_05829	70-15	Y	1	0.96	Single
01C4	MGG_05891	70-15	Y	2	1.11	Single
01C6	MGG_06355	70-15	Y	2	1.18	Single
01C8	MGG_06550	70-15	N	-	-	-
01C9	MGG_07063	70-15	Y	1	1.08	Single
01D1	MGG_08130	70-15	Y	1	0.85	Single
01D11	MGG_12037	70-15	Y	10	0.86	Single
01D12	MGG_12097	70-15	N	-	-	-
01D2	MGG_08199	70-15	N	-	-	-
01D3	MGG_08777	70-15	Y	2	1	Single
01D5	MGG_10197	70-15	Y	1	0.91	Single
01D7	MGG_10529	70-15	N	-	-	-
01D8	MGG_10694	70-15	N	-	-	-
01D9	MGG_11116	70-15	Y	1	1	Single
01E1	MGG_12424	70-15	Y	1	1.01	Single
01E10	MGG_17060	70-15	Y	1	1.03	Single
01E11	MGG_17669	70-15	Y	1	1.05	Single
01E12	MGG_17821	70-15	Y	1	0.98	Single
01E5	MGG_15915	70-15	N	-	-	-
01E6	MGG_16161	70-15	N	-	-	-
01E7	MGG_16444	70-15	Y	1	0.9	Single
01E8	MGG_16477	70-15	N	-	-	-
01E9	MGG_16756	70-15	Y	2	0.95	Single
01F1	MGG_17841	70-15	Y	1	1.1	Single
02B4	MGG_08058	70-15	Y	26	0.94	Single
02C10	MGG_00329	70-15	Y	2	1	Single
02D10	MGG_01887	70-15	Y	12	0.94	Single
02D12	MGG_02866	70-15	Y	11	1	Single
02D5	MGG_07681	70-15	Y	9	1.06	Single
02D6	MGG_01285	70-15	N	-	-	-
02D7	MGG_01414	70-15	N	-	-	-
02D8	MGG_01779	70-15	Y	17	1.06	Single
02E11	MGG_05033	70-15	Y	9	1.16	Single
02E8	MGG_04674	70-15	Y	1	1.18	Single
02F11	MGG_06626	70-15	Y	2	0.88	Single
02F12	MGG_06778	70-15	Y	8	0.88	Single
02F2	MGG_05343	70-15	Y	6	0.87	Single
02F6	MGG_06279	70-15	Y	5	0.88	Single
02F7	MGG_06312	70-15	Y	1	0.85	Single
02F9	MGG_06416	70-15	Y	4	0.89	Single
02G1	MGG_06832	70-15	Y	3	1	Single
02G10	MGG_07386	70-15	N	-	-	-
02G11	MGG_07534	70-15	Y	2	1.15	Single
02G12	MGG_07549	70-15	Y	1	0.95	Single
02G2	MGG_06954	70-15	Y	12	1.1	Single
02G4	MGG_07149	70-15	Y	1	0.86	Single
02G5	MGG_07215	70-15	Y	10	1.1	Single
02H1	MGG_07777	70-15	Y	13	1.08	Single
02H10	MGG_09027	70-15	Y	19	0.87	Single
02H12	MGG_09273	70-15	Y	13	0.92	Single
02H2	MGG_07845	70-15	Y	7	1.09	Single
02H3	MGG_08185	70-15	Y	10	1.16	Single
02H4	MGG_08314	70-15	Y	9	1	Single
02H7	MGG_08784	70-15	Y	8	1.12	Single
02H8	MGG_08917	70-15	N	-	-	-
02H9	MGG_14728	70-15	Y	2	0.91	Single
03A1	MGG_09312	70-15	Y	2	1.17	Single
03A11	MGG_10806	70-15	N	-	-	-
03A2	MGG_09676	70-15	Y	1	1.06	Single
03A5	MGG_09829	70-15	Y	1	0.89	Single
03A6	MGG_09950	70-15	Y	5	1.04	Single
03A8	MGG_10307	70-15	N	-	-	-
03A9	MGG_10528	70-15	N	-	-	-
03B10	MGG_13350	70-15	Y	1	1.07	Single
03B11	MGG_13360	70-15	Y	11	0.82	Single
03B12	MGG_13385	70-15	Y	4	1.21	Single
03B2	MGG_11192	70-15	N	-	-	-
03B5	MGG_11764	70-15	Y	1	0.82	Single
03B7	MGG_12776	70-15	Y	1	1.03	Single
03C1	MGG_13629	70-15	Y	2	1	Single
03C11	MGG_17623	70-15	Y	2	0.83	Single
03C2	MGG_13994	70-15	N	-	-	-
03C3	MGG_14175	70-15	Y	2	0.92	Single
03C5	MGG_14852	70-15	Y	8	1.08	Single
03C7	MGG_15023	70-15	Y	2	0.99	Single
03C9	MGG_15759	70-15	N	-	-	-
06A10	MGG_00096	70-15	Y	1	1.06	Single
06A11	MGG_00320	70-15	Y	4	0.9	Single
06A12	MGG_00417	70-15	Y	3	1.05	Single
06A8	MGG_00021	70-15	Y	9	1.27	Single
06B1	MGG_00494	70-15	Y	2	0.88	Single
06B10	MGG_04326	70-15	Y	2	0.9	Single
06B11	MGG_04360	70-15	Y	1	0.95	Single
06B12	MGG_04933	70-15	Y	1	0.95	Single
06B2	MGG_01870	70-15	N	-	-	-
06B3	MGG_02089	70-15	Y	5	0.93	Single
06B4	MGG_02289	70-15	Y	1	0.87	Single
06B5	MGG_02962	70-15	Y	7	0.97	Single
06B7	MGG_03183	70-15	Y	2	0.91	Single
06B8	MGG_03669	70-15	Y	2	0.84	Single
06B9	MGG_04141	70-15	Y	9	0.79	Single
06C1	MGG_05153	70-15	Y	10	1.05	Single
06C10	MGG_08361	70-15	Y	8	0.88	Single
06C12	MGG_08974	70-15	Y	2	0.97	Single
06C2	MGG_05659	70-15	Y	14	1.06	Single
06C3	MGG_05683	70-15	N	-	-	-
06C4	MGG_05724	70-15	Y	10	0.89	Single
06C5	MGG_05845	70-15	Y	1	1.19	Single
06C6	MGG_06243	70-15	Y	5	1.01	Single
06C7	MGG_06455	70-15	Y	2	1.06	Single
06C8	MGG_07458	70-15	Y	2	0.89	Single
06C9	MGG_07636	70-15	Y	2	1.12	Single
06D10	MGG_15139	70-15	Y	4	0.88	Single
06D12	MGG_17012	70-15	Y	7	1.08	Single
06D3	MGG_11724	70-15	N	-	-	-
06D4	MGG_12339	70-15	Y	4	0.99	Single
06D5	MGG_12349	70-15	Y	21	0.95	Single
06D6	MGG_13894	70-15	N	-	-	-
06D7	MGG_13927	70-15	Y	3	1.11	Single
06D8	MGG_14816	70-15	Y	5	0.97	Single
06D9	MGG_15021	70-15	N	-	-	-
06E1	MGG_17264	70-15	N	-	-	-
07A3	MGG_03711	70-15	Y	1	0.87	Single
07A5	MGG_09263	70-15	N	-	-	-
Note: One mutant of each TF gene (which was assayed in mutant phenotype) was selected as a representative to show the results of Real Time PCR.
a “Y” and “N” represent deleted gene and undeleted gene, respectively.
b Number of the mutants which were used to show the results of PCR in Supplementary Figure S4 and copies of SUR identified by qPCR in this table.
c Copies of the inserted resistant gene (SUR) in the qPCR-identified mutants after compared with the wild type strain.
d "Single" represents targeted gene deletion without ectopic insertion.

## Sheet: Table S4
Table S4. Phenotypic analyses of the null mutants of 104 Zn2Cys6 transcription factor genes
NO	Gene locus (MG8)	Gene	Mutant ID	Growth (%)a	Conidiation (%)b	Conidial germination (%)c	Appressorium formation (%)d	Colonial colore	Mycelial sparseness levelf	Virulence on barley leavesg	Virulence on rice leavesh	Virulence on rice seedlingsi	5 mM H2O2t	0.005% SDS	0.3 M CaCl2	0.5 M NaCl	1 M Sorbitol	Olive oil	MM	pH5.0	pH9.0
													%j	%k	%l	%m	%n	%o	%p	%q	%r
01A5	MGG_04387	FZC1s	01A5-2	99.3	84.5	99	99.7	Normal	Normal	Normal	-	Normal	96	96.4	107.6	103.6	95.1	100	93	90.4*	98.5
01A6	MGG_01486	FZC2	01A6-1	100	65.5	99	95.3*	Darker	Normal	Normal	-	Normal	93	97.6	110.6	91.6	93.8	105.4*	93	93.6*	95.5*
01A7	MGG_01518	MoNIT4	01A7-1	98.1	21.7*	98.9	98.6	Normal	Sparser	Normal	-	Normal	85.0*	94	109.1	97.6	98.8	102.3	66.0*	94.4	98.5
01A8	MGG_01624	FZC3	01A8-1	101.2	63.3	91.8	98.5	Normal	Normal	Normal	-	Normal	98	95.2	101.5	101.2	96.3	103.1	98	95.2	100
01A9	MGG_01734	FZC4	01A9-1	102.5	54.8	104.8	94.8	Normal	Denser	Normal	-	Normal	104	94	101.5	107.2	98.8	99.2	98	93.6*	101.5
01A11	MGG_01833	FZC5	01A11-2	97.6	50.0*	100.5	98.9	Normal	Normal	Normal	-	Normal	92.0*	85.7	106.1	108.4	94.2	104.6	100	99.2	101.5
01B2	MGG_02377	FZC6	01B2-2	101.2	134.8	101.5	100.5	Normal	Normal	Normal	-	Normal	94	95.2	104.5	98.8	100	99.2	102	100	98.5
01B4	MGG_02595	FZC7	01B4-1	100	113	94.7	95.6*	Normal	Normal	Normal	-	Normal	99	95.2	98.5	103.6	97.5	103.8	97	95.2	99.2
01B5	MGG_02879	FZC8	01B5-3	93.6*	88.5	103.5	102.4	Normal	Normal	Normal	-	Normal	97	100	98.5	104.8	98.8	100	98	98.4	99.2
01B6	MGG_02880	FZC9	01B6-2	100	74.1	99.7	99.5	Darker	Normal	Normal	-	Normal	93	92.8	97	107.2	96.3	98.5	101	99.2	97.7
01B7	MGG_03463	FZC10	01B7-1	103.2	88.8	104	99.6	Normal	Normal	Normal	-	Normal	88.0*	91.6	104.5	100	98.8	105.4*	97	96.8	102.3
01B11	MGG_04108	TAS1	01B11-1	103.2	46.1	99.2	99.2	Whiter	Normal	Normal	-	Normal	93	96.4	106.1	101.2	96.3	97.7	97	79.2*	98.5
01C2	MGG_04843	FZC11	01C2-1	105.8	97.8	102.2	100.4	Normal	Normal	Normal	-	Normal	94	92.8	97	103.6	98.8	97.7	100	96	101.5
01C3	MGG_05829	FZC12	01C3-1	96.1	103	99.4	97.7	Normal	Normal	Normal	-	Normal	104.1	90.6*	89.0*	95.2	90.2*	100	102	100.8	99.3
01C4	MGG_05891	FZC13	01C4-2	95.1*	32.7*	99.6	99	Normal	Normal	Normal	-	Normal	90.7*	95.2	107.6	103.6	98.8	100.8	98	97.6	103.8
01C6	MGG_06355	FZC14	01C6-2	97.6	39.1*	101.9	101.4	Normal	Normal	Normal	-	Normal	96.9	91.8	90.4*	104.8	91.3*	100	101	97.6	98.6
01C9	MGG_07063	GCC1	01C9-1	75.3*	0.0*	-	-	Normal	Normal	Normal	Normal	-	74.5*	101.2	70.0*	76.6*	74.1*	77.1*	85.1*	79.3*	71.2*
01C11	MGG_07800	FZC15	01C11-6	97.5	85.5	101	101.2	Normal	Normal	Normal	-	Normal	90.0*	101.2	103	106	98.8	103.8	96	96.8	100.8
01C12	MGG_08094	FZC16	01C12-1	100.6	93.9	96.8*	98.6	Normal	Normal	Normal	-	Normal	94.6	97.4	92.4	97.9	91.3*	99.2	102.1	101.7	97.8
01D1	MGG_08130	FZC17	01D1-1	103.1	69.4	88.9	101.5	Normal	Normal	Normal	-	Normal	94.7	91.6	107.6	103.6	100	100	90.0*	96	101.5
01D3	MGG_08777	FZC18	01D3-2	98.3	91.3	100.8	101.2	Normal	Normal	Normal	-	Normal	97	91.6	104.5	106	93.8	104.6	94	93.6*	100
01D5	MGG_10197	TRA1	01D5-1	101.6	121	78.0*	97.7	Normal	Normal	Normal	-	Normal	103.4	91.8	100	102.4	100	99.3	102	93.7	100
01D9	MGG_11116	FZC19	01D9-1	101.6	77.4	98.1	99.6	Normal	Normal	Normal	-	Normal	109.2*	91.8	101.4	100	99.1	97.8	99	98.4	100
01D11	MGG_12037	FZC20	01D11-10	99.4	62.1	97.6	99.1	Normal	Normal	Normal	-	Normal	87.0*	96.4	101.5	114.5*	96.3	98.5	98	96	100.8
01E1	MGG_12424	FZC21	01E1-1	93.8*	79	91.6	102.3	Normal	Denser	Normal	-	Normal	104.1	95.3	106.8	95.2	93.9*	100	98	100	100.7
01E7	MGG_16444	FZC22	01E7-1	100	34.5*	94.5	101.7	Normal	Normal	Normal	-	Normal	100.7	89.4*	97.3	98.8	96.5	100	99	100	98.6
01E9	MGG_16756	FZC23	01E9-2	102.7	51.4	91.3	99.9	Normal	Normal	Normal	-	Normal	107.1	91.8	97.3	97.6	100	100	97	100	100.7
01E10	MGG_17060	FZC24	01E10-1	100	65.2	99.5	99.3	Normal	Normal	Normal	-	Normal	98	89.4*	94.5	96.4	98.2	100	93.9	91.3*	100.7
01E11	MGG_17669	FZC25	01E11-1	98.2	54.4*	101.5	99.7	Normal	Normal	Normal	-	Normal	107.5	94.1	100	98.8	96.5	100.7	102	98.4	100.7
01E12	MGG_17821	FZC26	01E12-1	100.7	46.6*	101.1	100.1	Normal	Denser	Normal	-	Normal	98	89.4*	97.3	98.8	95.9	101.5	98	95.2	96.4
01F1	MGG_17841	GPF1	01F1-1	73.4*	149.5	76.4*	76.5*	Normal	Normal	None	-	None	86.7*	80.7*	75.0*	66.0*	74.1*	67.9*	74.5*	85.3*	74.1*
02B4	MGG_08058	MoACEII	02B4-26	96.0*	104.8	101.5	98.8	Normal	Normal	Normal	-	Normal	111.2*	90.6*	101.4	97.6	97.4	105.2*	94.9	92.9*	97.8
02C10	MGG_00329	FZC27	02C10-2	97.1	61.9	98.2	94.5*	Normal	Normal	Normal	-	Normal	106.1	87.1*	84.9*	102.4	94.7	97	94.9	96	99.3
02D5	MGG_07681	FZC28	02D5-9	95.4*	65.1	100.9	100.5	Normal	Denser	Normal	-	Normal	107.1	92.9	95.9	97.6	93.0*	99.3	99	100.8	100
02D8	MGG_01779	FZC29	02D8-17	97.1	52.4	103.2	96	Normal	Normal	Normal	-	Normal	104.1	89.4*	94.5	98.8	98.2	98.5	99	100.8	97.8
02D10	MGG_01887	FZC30	02D10-12	101.4	62.1	100	95.7	Normal	Normal	Normal	-	Normal	103.1	98.8	84.9*	97.6	100.9	101.5	102	102.4	100
02D12	MGG_02866	FZC31	02D12-11	91.4*	82.5	100.7	101	Normal	Normal	Normal	-	Normal	103.1	89.4*	97.3	100	99.1	97.8	97	97.6	100
02E8	MGG_04674	FZC32	02E8-1	100	102.2	100.1	99.5	Normal	Normal	Normal	-	Normal	93.9	87.1*	97.3	104.8	94.7	101.5	100	97.6	101.4
02E11	MGG_05033	FZC33	02E11-9	94.9*	95.2	91.5*	98.5	Normal	Normal	Normal	-	Normal	110.2*	94.1	93.2	101.2	99.1	98.5	100	99.2	103.6
02F2	MGG_05343	MoCOD1	02F2-6	93.5*	0.0*	-	-	Whiter	Normal	Reduced	Reduced	-	96.9	84.3*	98.3	92.6*	95.1	93.6*	86.2*	106.0*	94.2*
02F6	MGG_06279	FZC34	02F6-5	100	67.3	95.1	97.2	Normal	Normal	Normal	-	Normal	108.2*	94.1	95.9	104.8	105.3	98.5	96	100.8	99.3
02F7	MGG_06312	FZC35	02F7-1	100.6	108.7	106.7	105.9	Normal	Normal	Normal	-	Normal	104.1	96.5	97.3	96.4	102.6	101.5	99	98.4	100
02F9	MGG_06416	FZC36	02F9-4	100	84.8	99.6	103.8	Normal	Normal	Normal	-	Normal	100.3	96.6	100	99.7	101.1	97.8	100	96	100
02F11	MGG_06626	FZC37	02F11-2	97.6	7.0*	100.8	99.7	Normal	Normal	Normal	-	Normal	101	90.6*	94.5	91.7	96.5	102.2	92.9*	92.1*	97.1
02F12	MGG_06778	FZC38	02F12-8	100	134.8	98.8	105.3	Normal	Normal	Normal	-	Normal	101	91.8	91.8	102.4	105.3	102.2	101	97.6	100
02G1	MGG_06832	FZC39	02G1-3	102	43.3	100.1	99.6	Normal	Normal	Normal	-	Normal	95	101.1	101.4	100.7	98.9	97.1	99	94.4*	103
02G2	MGG_06954	FZC40	02G2-12	104	67.5	98.3	100.7	Normal	Normal	Normal	-	Normal	96.8	101.1	101.4	98.6	95.5	97.1	98	97.6	100.7
02G4	MGG_07149	GTA1	02G4-1	56.5*	16.7*	84.5*	98.1	Normal	Normal	Normal	-	Reduced	53.1*	56.6*	43.3	53.2*	51.9*	52.1*	64.9*	50.0*	56.1*
02G5	MGG_07215	PIG1	02G5-10	100	60.6	97.7	101.8	Normal	Normal	Normal	-	Normal	100	104.5	100	96.8	90.9*	97.8	102	95.2	103.7
02G11	MGG_07534	FZC41	02G11-2	101.3	78.8	99.7	97	Normal	Normal	Normal	-	Normal	99	95.5	100	98.6	98.9	100	99	90.4*	100.7
02G12	MGG_07549	FZC42	02G12-1	94.8*	66.3	101.2	99.7	Normal	Normal	Normal	-	Normal	99	98.9	101.4	99.7	96.6	99.3	99	93.6*	101.5
02H1	MGG_07777	FZC43	02H1-13	98.8	31.8*	79.2*	98.9	Normal	Normal	Normal	-	Normal	103	98.9	108.1*	96.6	101.1	97.8	101	94.4*	103
02H2	MGG_07845	FZC44	02H2-7	104.7*	92.5	98.9	99	Normal	Normal	Normal	-	Normal	98	103.4	105.4	101.7	97.8	95.7	100	100	103
02H3	MGG_08185	FZC45	02H3-10	107.5*	6.7*	95.3	98.7	Normal	Normal	Normal	-	Normal	98	96.6	109.5*	92.5*	96.6	100	103	99.2	102.2
02H4	MGG_08314	FZC46	02H4-9	95.5*	83.3	102.5	99.4	Normal	Normal	Normal	-	Normal	93.7	96.6	98.6	94.5	101.1	99.3	98	101.6	102.2
02H7	MGG_08784	FZC47	02H7-8	97.6	92.4	101.9	100.6	Normal	Normal	Normal	-	Normal	100	102.3	97.3	99.7	96.6	100.7	94.1*	92.8*	100
02H9	MGG_14728	FZC48	02H9-2	97.1	97.8	99.8	99.5	Normal	Normal	Normal	-	Normal	96.4	98.7	109.9	95.1	95.7	101.5	96.9	104.2	102.2
02H10	MGG_09027	FZC49	02H10-19	98.3	65.2	98.8	98	Normal	Normal	Normal	-	Normal	87.1*	94.3	101.4	97.6	97.8	100	99	92.0*	102.2
02H12	MGG_09273	FZC50	02H12-13	95.4*	110.9	87.2*	98.6	Normal	Normal	Normal	-	Normal	101	98.9	97.3	95.5	100	97.8	95.0*	95.2	98.5
03A1	MGG_09312	FZC51	03A1-2	100	62.5	97.5	99.7	Normal	Normal	Normal	-	Normal	99	95.5	97.3	100.7	96.6	100	97	96.8	104.4*
03A2	MGG_09676	FZC52	03A2-1	96.6	76.1	99.7	102.4	Normal	Normal	Normal	-	Normal	99	97.7	101.4	92.5*	94.3	97.1	103.1	91.2*	104.4*
03A5	MGG_09829	FZC53	03A5-1	97.7	108.7	96.6	101.3	Normal	Normal	Normal	-	Normal	97.3	90.9*	98.6	92.5*	97.7	99.3	96	95.2	99.3
03A6	MGG_09950	FZC54	03A6-5	94.8*	124.2	99	102.5	Normal	Normal	Normal	-	Normal	103	103.4	101.4	99.7	102.3	95.7	100	88.8*	102.2
03B5	MGG_11764	FZC55	03B5-1	101.2	63.2	99.7	92.6*	Normal	Normal	Normal	-	Normal	102	101.1	98.6	99.7	94.3	94.2*	101	85.6	100.7
03B7	MGG_12776	FZC56	03B7-1	101.4	48.5*	95.1	100.1	Normal	Normal	Normal	-	Normal	97.7	100	101.4	90.4*	97.7	99.3	99	99.2	102.2
03B10	MGG_13350	FZC57	03B10-1	96.1	39.4*	107.3	99.8	Normal	Normal	Normal	-	Normal	101	103.4	90.5	99.7	100	99.3	99	92*	99.3
03B11	MGG_13360	CNF3	03B11-11	100	238.8*	100.8	95.6	Normal	Normal	Normal	-	Normal	102	95.5	97.3	98.6	93.2	97.8	100	95.2	103
03B12	MGG_13385	FZC58	03B12-4	98.8	74.2	100.7	99.4	Normal	Sparser	Normal	-	Normal	88.4*	104.5	109.5*	96.6	101.1	97.1	99	98.4	102.2
03C1	MGG_13629	FZC59	03C1-2	97.1	48.1	100.6	99.4	Normal	Normal	Normal	-	Normal	95	98.9	100	95.5	95.1	95.7	95.0*	92.8*	103.7
03C3	MGG_14175	FZC60	03C3-2	97.4	75.8	98.7	96.4	Normal	Denser	Normal	-	Normal	89.8*	96.6	97.3	92.5*	104.5	95.7	94.1*	87.2*	98.5
03C5	MGG_14852	FZC61	03C5-8	98.7	6.1*	98.5	99	Whiter	Sparser	Normal	-	Normal	85.7*	94	81.7*	94.7*	94.3	89.3*	95.7	99.1	95.0*
03C7	MGG_15023	CNF2	03C7-2	98.2	343.9*	97.6	100	Normal	Normal	Reduced	Reduced	Reduced	94.9	90.4	93.3	93.6*	100	100	100	97.4	95.7*
03C11	MGG_17623	PCF1	03C11-4	98.1	25.8*	94.9*	100.4	Normal	Normal	Reduced	-	Normal	97	96.7	88.3*	96.8	95.1	97.1	103.2	99.1	95.7*
06A8	MGG_00021	FZC62	06A8-9	106.4*	41.7*	100.3	100.2	Normal	Normal	Normal	-	Normal	92.9	93.6	101.9	111.0*	95.7	97.7	94.8	100.8	97.1
06A10	MGG_00096	FZC63	06A10-1	105.8*	70.8	99.5	95.6	Normal	Normal	Normal	-	Normal	93.8	96.2	106.7	106.1	96.7	98.5	104.1	107.6*	100.7
06A11	MGG_00320	FZC64	06A11-4	97.4	121.2	99.3	99.5	Normal	Normal	Normal	-	Normal	96.4	94.9	113.1*	106.1	94.6	97.7	95.9	108.5*	98.6
06A12	MGG_00417	FZC65	06A12-3	97.5	71.7	96.7	99.9	Normal	Normal	Normal	-	Normal	93.8	94.9	108.3	106.1	95.7	101.5	105.2	111.0*	99.3
06B1	MGG_00494	MoPRO1	06B1-2	101.3	21.2*	100.1	89.8*	Normal	Normal	Normal	-	Normal	96.6	104.8	100	97.9	101.2	97.1	98.9	104.3	97.1
06B3	MGG_02089	FZC66	06B3-5	105.8	79.2	99.5	100	Normal	Normal	Normal	-	Normal	92.9	93.6	108.3	104.9	92.4*	97.7	105.2	103.4	101.4
06B4	MGG_02289	FZC67	06B4-1	108.3*	104.2	95.2	98.7	Normal	Normal	Normal	-	Normal	90.2*	93.6	95.5	101.2	97.8	100	101	101.7	96.4
06B5	MGG_02962	CNF1	06B5-7	101.9	2918.8*	85.8*	98.1	Darker	Denser	Reduced	Reduced	Reduced	105.1	95.2	113.3*	102.1	97.5	96.4	102.1	114.7*	99.3
06B7	MGG_03183	CNF4	06B7-2	98.7	198.5*	97.6	100	Normal	Normal	Normal	-	Normal	95.5	114.1*	116.2*	108.5*	94.6	100.8	102.1	106.8	102.2
06B8	MGG_03669	FZC68	06B8-2	98.1	76.6	98.3	99.7	Normal	Normal	Normal	-	Normal	87.5*	97.4	106.7	98.8	98.9	92.4*	100	102.5	94.2*
06B9	MGG_04141	FZC69	06B9-9	93.2*	82.8	96.2	87.8*	Normal	Normal	Normal	-	Normal	89.3*	89.7*	106.7	92.7*	97.8	97.7	100	97.5	97.1
06B10	MGG_04326	FZC70	06B10-2	93.2*	104.7	98.4	97.4	Normal	Normal	Normal	-	Normal	87.5*	79.5*	98.7	96.3	95.7	94.7	103.1	103.4	96.4
06B11	MGG_04360	FZC71	06B11-1	98.8	73.4	89	99.3	Normal	Normal	Normal	-	Normal	95.5	97.4	103.5	108.5*	90.2*	99.2	99	106.8	102.2
06B12	MGG_04933	FZC72	06B12-1	100.6	165.1	109	97.5	Normal	Normal	Normal	-	Normal	92.9	102.6	105.1	104.9	98.9	93.9*	105.2	105.1	97.1
06C1	MGG_05153	FZC73	06C1-10	92.0*	59.4	87.2	99.1	Normal	Normal	Normal	-	Normal	94.6	87.2*	100.3	103.7	95.7	90.9*	103.1	100.8	86.2*
06C2	MGG_05659	CCA1	06C2-14	95.5*	15.2*	17.8*	9.5*	Whiter	Sparser	Normal	Normal	None	97.3	93.6	101.9	96.3	89.1*	97.7	103.1	105.9	97.1
06C4	MGG_05724	FZC74	06C4-10	99.4	165.2	98.9	98.3	Darker	Normal	Normal	-	Normal	85.7*	92.3	105.1	104.9	92.4*	100	102.1	108.5*	97.8
06C5	MGG_05845	FZC75	06C5-1	97.5	47.9	98.8	95.0*	Normal	Normal	Normal	-	Normal	99.1	97.4	108.3	103.7	94.6	101.5	99	111.0*	97.1
06C6	MGG_06243	FZC76	06C6-5	101.3	100	98.2	99.7	Normal	Normal	Normal	-	Normal	84.8*	100	84.4*	104.9	90.2*	95.5	104.1	99.2	99.3
06C7	MGG_06455	FZC77	06C7-2	103.2	68.8	98.2	99.1	Darker	Normal	Normal	-	Normal	102.7	87.2*	87.6*	100	95.7	97.7	102.1	100.8	97.8
06C8	MGG_07458	FZC78	06C8-2	99.4	115.6	95.3	99.9	Normal	Normal	Normal	-	Normal	98.2	93.6	105.1	101.2	101.1	99.4	102.1	103.4	101.4
06C9	MGG_07636	FZC79	06C9-2	106.4*	70.8	93.7	100.2	Normal	Normal	Normal	-	Normal	91.1*	93.6	109.9	98.8	96.7	99.2	102.1	102.5	97.1
06C10	MGG_08361	FZC80	06C10-8	96.1	90.9	99.6	99.1	Normal	Normal	Normal	-	Normal	91.1*	97.4	108.3	101.2	94.6	93.9*	96.9	101.7	97.8
06C12	MGG_08974	FZC81	06C12-2	100	118.8	94	100.1	Normal	Normal	Normal	-	Normal	88.4*	89.7*	108.3	102.4	95.7	92.4*	101	102.5	96.4
06D4	MGG_12339	FZC82	06D4-4	106.4	83.3	90.0*	96.4*	Normal	Normal	Normal	-	Normal	95.5	94.9	103.5	102.4	103.2	97	100	100	95.7*
06D5	MGG_12349	CONx1	06D5-21	95.4	0.1*	-	-	Whiter	Denser	Normal	Reduced	-	86.7*	102.4	93.3	89.4*	90.2*	89.3*	86.2*	95.7	87.1*
06D7	MGG_13927	FZC83	06D7-3	107.7*	70.8	100	97.3	Darker	Normal	Normal	-	Normal	92.9	96.2	92.4	102.4	90.1*	100.8	103.1	106.8	101.4
06D8	MGG_14816	FZC84	06D8-5	99.4	96.9	93.2*	99.1	Normal	Normal	Normal	-	Normal	90.2*	96.2	106.7	109.8*	93.5*	100.8	96.9	101.7	100
06D10	MGG_15139	FZC85	06D10-4	101.3	68.8	95	100.1	Normal	Normal	Normal	-	Normal	89.3*	89.7*	92.4	96.3	100	93.2*	103.1	102.5	98.6
06D12	MGG_17012	FZC86	06D12-7	101.3	91.7	100.3	99.3	Whiter	Sparser	Normal	-	Normal	89.3*	91.0*	114.6*	102.4	91.3*	97.7	107.2*	102.5	97.8
07A3	MGG_03711	FZC87	07A3-1	96.4*	108.8	100.6	99.4	Normal	Normal	Normal	-	Normal	100.9	102.6	103.5	112.2*	96.7	96.2	107.2*	107.6*	100
Notes: "*" indicates significant difference bewteen the mutant and the wild type strain 70-15 estimated by Duncan’s test (P ≤ 0.05); "-", no record.
a Relative growth rate (%) of the mutants on CM media when compared with the wild type strain 70-15 (as 100%).
b Relative conidiation rate (%) of the mutants on CM media when compared with the wild type strain 70-15 (as 100%).
c Relative conidial germination rate (%) of the mutants on plastic coverslips when compared with the wild type strain 70-15 (as 100%).
d Relative appressorium formation rate (%) of the mutants on plastic coverslips when compared with the wild type strain 70-15 (as 100%).
e The color of mycelial colonies of the mutants on CM media when compared with the wild type strain 70-15.
f The aerial hyphae sparseness of the mycelial colonies of the mutants on CM media when compared with the wild type strain 70-15.
g Virulence of the mutants on barley excised leaves by inoculating with mycelial blocks.
h Virulence of the mutants on rice excised leaves by inoculating with mycelial blocks.
i Virulence of the mutants on rice seedlings by spraying with conidial suspension (1x105 spores/ml).
j Relative growth rate (%) of the mutants on CM media containing 5 mM H2O2 when compared with the wild type strain 70-15 (as 100%).
k Relative growth rate (%) of the mutants on CM media containing 0.005% SDS when compared with the wild type strain 70-15 (as 100%).
l Relative growth rate (%) of the mutants on CM media containing 0.3 M CaCl2 when compared with the wild type strain 70-15 (as 100%).
m Relative growth rate (%) of the mutants on CM media containing 0.5 M NaCl when compared with the wild type strain 70-15 (as 100%).
n Relative growth rate (%) of the mutants on CM media containing 1 M sorbitol when compared with the wild type strain 70-15 (as 100%).
o Relative growth rate (%) of the mutants on CM-C media containing 10 g/L olive oil when compared with the wild type strain 70-15 (as 100%).
p Relative growth rate (%) of the mutants on MM media when compared with the wild type strain 70-15 (as 100%).
q Relative growth rate (%) of the mutants on CM media at pH5.0 when compared with the wild type strain 70-15 (as 100%).
r Relative growth rate (%) of the mutants on CM media at pH9.0 when compared with the wild type strain 70-15 (as 100%).
s Genes were named as FZC1 ~ FZC87 (Fungal specific Zn2Cys6 transcription factor 1 to 87 ) if not designated in the text.
t Eleven abiotic stress conditions used to assay the phenotypes of the mutants in Table S4 and Figure 7.
Stress		Condition		Medium	Concentration
Oxidative stress		H2O2		CM	5 mM
Cell wall stress		SDS		CM	5e-05
Ionic stress		CaCl2		CM	0.3 M
Ionic stress		NaCl		CM	0.5 M
Osmotic pressure		Sorbitol		CM	1 M
Ambient pH		pH5.0		CM	-
		pH9.0		CM	-
Nutrient Stress		Olive oil		CM-C	10 g/L
		Minimal medium		MM	-
Control		Complete Medium		CM	-

## Sheet: Table S5
Table S5. Comparison of phenotypes of previously characterized transcription factors between three fungal mutants (M. oryzae, F. graminearum and N. crassa)
Magnaprothe oryzae			Fusarium graminearuma					Neurospora crassab
Locus ID (MG8)	Gene name	Phenotypes	Locus ID version 3	Family	E value	Gene name	Phenotypes	Locus ID version 1 or 2	Locus ID version 7	Family	E value	Gene name	Phenotypes
MGG_04387	FZC1	-	FGSG_09524	Zn(II)2Cys6	0	GzZC007	Toxin	NCU05994.2	NCU05994.7	Zn(II)2Cys6	0	TamA	-
MGG_01518c	MoNIT4	Vg, Conidiation, Stress	FGSG_02799	Zn(II)2Cys6	0	GzZC256	-	NCU08294.2	NCU08294.7	Zn(II)2Cys6	0	nit-4	Sex, Asex
MGG_01624	FZC3	-	FGSG_05350	Zn(II)2Cys6	2.98795e-31	GzZC253	-	NCU02768.2	NCU16491.7	Zn(II)2Cys6	0		-
MGG_01734	FZC4	Vg	FGSG_05068	Zn(II)2Cys6	0	GzZC274	Conidiation	NCU07705.2	NCU07705.7	Zn(II)2Cys6	0	clr-1	-
MGG_02377	FZC6	-	FGSG_01564	Zn(II)2Cys6	0	GzZC276	Sex	NCU06799.2	NCU06799.7	Zn(II)2Cys6	0	vad-5	Asex, Growth
MGG_02595	FZC7	Ap						NCU01478.2	NCU01478.7	Zn(II)2Cys6	8.055e-20		-
MGG_02879	FZC8	Vg	FGSG_03390	Zn(II)2Cys6	1.39573e-18	GzZC204	-
MGG_02880	FZC9	Vg	FGSG_12713	Zn(II)2Cys6	5.60195e-34		N/R	NCU06971.2	NCU06971.7	Zn(II)2Cys6	0	xlr-1	-
MGG_03463	FZC10	-	FGSG_03783	Zn(II)2Cys6	0	GzZC156	-	NCU05051.2	NCU05051.7	Zn(II)2Cys6	0	col-23	Growth
MGG_04108	TAS1	Vg, Stress	FGSG_09921	Zn(II)2Cys6	0	GzZC067	-	NCU06656.2	NCU06656.7	Zn(II)2Cys6	0	acu-15	Asex
MGG_04843	FZC11	-	FGSG_09014	Zn(II)2Cys6	0	GzZC078	-	NCU08899.2	NCU08899.7	Zn(II)2Cys6	0		-
MGG_05829	FZC12	-	FGSG_12798	Zn(II)2Cys6	1.07576e-24	GzZC057	-
MGG_05891	FZC13	Vg, Conidiation	FGSG_03271		0		N/R	NCU00808.2	NCU00808.7	Zn(II)2Cys6	0		-
MGG_06355	FZC14	Conidiation	FGSG_01318	Zn(II)2Cys6	0	GzZC235	-	NCU09804.2	NCU09804.7	Zn(II)2Cys6	0		-
MGG_07063	GCC1	Vg, Conidiation	FGSG_07133		0	GzZC230	Growth, Conidiation, Sex, Toxin		NCU01243.7		0		N/R
MGG_08094	FZC16	Vg	FGSG_10070	Zn(II)2Cys6	0	GzZC169	-
MGG_08130	FZC17	-	FGSG_05925	Zn(II)2Cys6	9.60219e-40	GzZC193	-	NCU08848.2	NCU08848.7	Zn(II)2Cys6	2.51174e-36		-
MGG_08777	FZC18	-	FGSG_03727	Zn(II)2Cys6	0	GzZC297	-
MGG_10197	TRA1	Vg	FGSG_13098	Zn(II)2Cys6	1.36988e-12	GzZC037	-		NCU00054.7	Zn(II)2Cys6	2.23104e-35		N/R
MGG_11116	FZC19	-	FGSG_11364	Zn(II)2Cys6	0	GzZC172	Stress	NCU09549.2	NCU09549.7	Zn(II)2Cys6	0		-
MGG_12037	FZC20	-	FGSG_03929	Zn(II)2Cys6	0	GzZC194	-
MGG_12424	FZC21	Vg	FGSG_03415	Zn(II)2Cys6	0	GzZC202	-
MGG_16444	FZC22	Conidiation	FGSG_01293	Zn(II)2Cys6	0	GzZC236	Virulence	NCU02752.2	NCU02752.7	Zn(II)2Cys6	0	prf	-
MGG_16756	FZC23	-	FGSG_05309	Zn(II)2Cys6	0	GzZC027	-		NCU05308.7	Zn(II)2Cys6	0		N/R
MGG_17060	FZC24	-	FGSG_09318	Zn(II)2Cys6	0	GzZC258	Sex	NCU02576.2	NCU02576.7	Zn(II)2Cys6	0		-
MGG_17669	FZC25	Conidiation	FGSG_04888	Zn(II)2Cys6	0	GzZC272	-	NCU02934.2	NCU02934.7	Zn(II)2Cys6	0		-
MGG_17821	FZC26	Vg, Conidiation	FGSG_02825	Zn(II)2Cys6	0	GzZC028	-	NCU07139.2	NCU07139.7	Zn(II)2Cys6	4.93597e-11	bek-2	Sex, Asex, Growth
MGG_17841	GPF1	Vg, Conidiation, Ap, Virulence	FGSG_04203	Zn(II)2Cys6	0	GzZC148	-		NCU10258.7	Zn(II)2Cys6	0		N/R
MGG_00329	FZC27	Ap	FGSG_00404	Zn(II)2Cys6	0	GzZC301	Sex	NCU07374.2	NCU07374.7	Zn(II)2Cys6	0		-
MGG_07681	FZC28	Vg	FGSG_06503	Zn(II)2Cys6	0	GzZC278	-	NCU07535.2	NCU07535.7	Zn(II)2Cys6	0	sah-3	Asex
MGG_01779	FZC29	-	FGSG_07589	Zn(II)2Cys6	1.28706e-23	GzZC190	-
MGG_01887	FZC30	-	FGSG_04191	Zn(II)2Cys6	0	GzZC216	-	NCU08658.1	NCU08658.7	Zn(II)2Cys6	0		-
MGG_02866	FZC31	Vg	FGSG_07927	Zn(II)2Cys6	0	GzZC121	Stress
MGG_04674	FZC32	-	FGSG_06699		0	GzZC207	-		NCU00282.7		0		N/R
MGG_05343	MoCOD1	Vg, Conidiation, Virulence	FGSG_02083	Zn(II)2Cys6	0	GzZC246	Sex, Toxin	NCU07788.2	NCU07788.7	Zn(II)2Cys6	0	col-26	Growth
MGG_06279	FZC34	-	FGSG_12742	Zn(II)2Cys6	0	GzZC054	-		NCU16667.7	Zn(II)2Cys6	0		N/R
MGG_06312	FZC35	Ap	FGSG_08135	Zn(II)2Cys6	0	GzZC127	-	NCU00017.2	NCU00017.7	Zn(II)2Cys6	0	bek-1	Sex
MGG_06832	FZC39	-	FGSG_12173	Zn(II)2Cys6	1.0975e-10	GzZC042	-		NCU04671.7	Zn(II)2Cys6	8.44845e-33		N/R
MGG_07215	PIG1	-						NCU04561.2	NCU04561.7	Zn(II)2Cys6, C2H2	1.6326e-22	mel-1	Sex
MGG_07549	FZC42	Vg	FGSG_10660	Zn(II)2Cys6	0	GzZC102	-
MGG_07777	FZC43	Vg, Conidiation	FGSG_03878	Zn(II)2Cys6	3.64124e-18	GzZC198	-	NCU06028.2	NCU06028.7	Zn(II)2Cys6	0	qa-1F	-
MGG_07845	FZC44	Vg	FGSG_03919	Zn(II)2Cys6	0	GzZC195	-
MGG_08185	FZC45	Vg, Conidiation	FGSG_07368	Zn(II)2Cys6	0	GzZC233	Toxin, Stress		NCU01386.7	Zn(II)2Cys6	0		N/R
MGG_08314	FZC46	Vg	FGSG_09884	Zn(II)2Cys6	0	GzZC068	-		NCU09033.7	Zn(II)2Cys6	0		N/R
MGG_08784	FZC47	-	FGSG_04974	Zn(II)2Cys6, C2H2	0	GzZC270	-
MGG_14728	FZC48	-	FGSG_01176	Zn(II)2Cys6	0	GzZC248	Sex, Toxin, Stess, Virulence		NCU08594.7	Zn(II)2Cys6	0		N/R
MGG_09027	FZC49	-	FGSG_02787	Zn(II)2Cys6	1e-97	GzZC153	-		NCU09974.7	Zn(II)2Cys6	0		N/R
MGG_09312	FZC51	-	FGSG_01040		0	GzNH002	-	NCU03320.2	NCU03320.7	Zn(II)2Cys6	2.48559e-20	ada-4	Sex, Asex, Growth
MGG_09676	FZC52	-	FGSG_09331	Zn(II)2Cys6	9.93766e-33	GzZC080	-		NCU02853.7	Zn(II)2Cys6, C2H2	6.76489e-13		N/R
MGG_09829	FZC53	-	FGSG_07177	Zn(II)2Cys6	9.75713e-14	GzZC113	Stress		NCU03728.7	Zn(II)2Cys6	9.44398e-12		N/R
MGG_09950	FZC54	Vg	FGSG_13008	Zn(II)2Cys6, C2H2	0	GzZC038	-		NCU02787.7	Zn(II)2Cys6, C2H2	0		N/R
MGG_11764	FZC55	Ap	FGSG_01853	Zn(II)2Cys6	0	GzZC184	-	NCU03686.2	NCU03686.7	Zn(II)2Cys6	0	tah-3	Asex
MGG_12776	FZC56	Conidiation	FGSG_13386	Zn(II)2Cys6	0	GzZC035	-
MGG_13350	FZC57	Conidiation	FGSG_11247	Zn(II)2Cys6	0	GzZC171	-		NCU10597.7	Zn(II)2Cys6	1.21745e-08		N/R
MGG_13360	CNF3	Conidiation	FGSG_09328	Zn(II)2Cys6	0	GzZC140	-
MGG_14852	FZC61	Vg, Conidiation	FGSG_08626	Zn(II)2Cys6	0	GzZC109	Sex		NCU03938.7		0	aod-5	N/R
MGG_00320	FZC64	-	FGSG_03214	Zn(II)2Cys6	3.74266e-08	GzZC225	-
MGG_00494	MoPRO1	Conidiation, Ap	FGSG_07067	Zn(II)2Cys6	0	GzZC232	Growth, Sex, Toxin, Virulence	NCU07392.2	NCU07392.7	Zn(II)2Cys6	0	adv-1	Sex, Asex, Growth
MGG_02962	CNF1	Vg, Conidiation,Virulence	FGSG_08924	Zn(II)2Cys6	7.01585e-29	GzZC086	Growth, Conidiation, Stress, Pigmentation
MGG_03183	CNF4	Conidiation	FGSG_04311	Zn(II)2Cys6	0	GzZC268	-
MGG_03669	FZC68	-	FGSG_10980	Zn(II)2Cys6	5.87306e-17	GzZC141	-		NCU02012.7	Zn(II)2Cys6	0		N/R
MGG_04141	FZC69	Vg, Ap	FGSG_11891	Zn(II)2Cys6	1.73948e-19	GzZC158	-		NCU02525.7	Zn(II)2Cys6	9.96937e-20		N/R
MGG_04326	FZC70	Vg						NCU06068.2	NCU06068.7	Zn(II)2Cys6	0.000606445	col-25	Growth
MGG_04360	FZC71	-	FGSG_07737		0.000345186	GzC2H054	-		NCU07593.7		1.72712e-15		N/R
MGG_05153	FZC73	Vg	FGSG_00378		6.20421e-16		N/R	NCU05294.2	NCU05294.7	Zn(II)2Cys6	5.78206e-16		-
MGG_05724	FZC74	Vg	FGSG_07884	Zn(II)2Cys6	2.06161e-13	GzZC125	-
MGG_06243	FZC76	-	FGSG_05503	Zn(II)2Cys6	0	GzZC215	Sex	NCU06407.2	NCU06407.7	Zn(II)2Cys6	0	vad-3	Asex, Growth
MGG_06455	FZC77	Vg	FGSG_07265		0	GzZC110	Toxin		NCU00730.7	Zn(II)2Cys6	1.52731e-17		N/R
MGG_07458	FZC78	-	FGSG_12875		0		N/R	NCU09529.2	NCU09529.7	Zn(II)2Cys6	0		-
MGG_07636	FZC79	Vg	FGSG_11561	Zn(II)2Cys6	4.88645e-19	GzZC088	Conidiation		NCU05208.7	Zn(II)2Cys6	9.18711e-11		N/R
MGG_08974	FZC81	-	FGSG_00774	Zn(II)2Cys6	0	GzZC299	-	NCU05767.1	NCU05767.7	Zn(II)2Cys6	3.47133e-12	proA	-
MGG_12349	CONx1	Vg, Conidiation, Virulence	FGSG_09726	Zn(II)2Cys6	0	GzZC066	-		NCU08307.7	Zn(II)2Cys6	0		N/R
MGG_13927	FZC83	Conidiation	FGSG_10895	Zn(II)2Cys6	9.21584e-09	GzZC099	-		NCU10697.7	Zn(II)2Cys6	1.58728e-08		N/R
MGG_15139	FZC85	-	FGSG_04109	Zn(II)2Cys6	0	GzZC217	Conidiation		NCU00445.7	Zn(II)2Cys6	0		N/R
MGG_03711	FZC87	Vg	FGSG_08502		2.949e-41		N/R	NCU02142.2	NCU02142.7	Zn(II)2Cys6	0		-
Notes: Ap, appressorium formation; Vg, vegetative growth (conidial germination, colony growth, pigmentation and mycelial appearance). N/R, no record. "-", normal.
a All of the data of F. graminearum were derived from previous study [1].
b All of the data of N. crassa were derived from previous study [2].
c Yellow boxes are genes showing phenotypes appeared both in M. oryzae and N. crassa or F. graminearum.
References
1. Son H, Seo YS, Min K, Park AR, Lee J, et al. (2011) A phenome-based functional analysis of transcription factors in the cereal head blight fungus, Fusarium graminearum. PLoS Pathog 7: e1002310.
2. Colot HV, Park G, Turner GE, Ringelberg C, Crew CM, et al. (2006) A high-throughput gene knockout procedure for Neurospora reveals functions for multiple transcription factors. Proc Natl Acad Sci U S A 103: 10352-10357.

## Sheet: Table S6
Table S6. Differentially expressed genes in Δgpf1 when compared with the wild-type strain (FDR < 0.05)a
Gene locus ID (MG8)	FPKM_WT	FPKM_Δgpf1	log2(Fold_change)	FDR	Description
MGG_14966	22.7543	0.320885	-6.14794	0.0011875	Putative uncharacterized protein [Source:UniProtKB/TrEMBL;Acc:G4NG69]
MGG_00019	81.8272	1.42194	-5.84665	0.0107684	Putative uncharacterized protein [Source:UniProtKB/TrEMBL;Acc:G4NF24]
MGG_00020	6.10011	0.154365	-5.30442	0.026337	Putative uncharacterized protein [Source:UniProtKB/TrEMBL;Acc:G4NF23]
MGG_09842	31.2355	1.09867	-4.82936	0.00356673	Putative uncharacterized protein [Source:UniProtKB/TrEMBL;Acc:G4NIH0]
MGG_10474	4.00865	0.148984	-4.74989	0.0458231	Putative uncharacterized protein [Source:UniProtKB/TrEMBL;Acc:G4MYE9]
MGG_05106	58.4292	3.3336	-4.13154	0.000337183	Putative uncharacterized protein [Source:UniProtKB/TrEMBL;Acc:G4N4F4]
MGG_08774	13.4542	0.879006	-3.93604	0.000337183	Chitin deacetylase [Source:UniProtKB/TrEMBL;Acc:G4NFM6]
MGG_10498	22.5372	1.53892	-3.87232	0.000337183	Putative uncharacterized protein [Source:UniProtKB/TrEMBL;Acc:G4MYH6]
MGG_14136	10.3465	0.745153	-3.79546	0.000337183	Quinate permease [Source:UniProtKB/TrEMBL;Acc:G4NFN3]
MGG_10315	79.5739	6.37319	-3.64221	0.000337183	Hydrophobin-like protein MPG1 [Source:UniProtKB/Swiss-Prot;Acc:P52751]
MGG_08994	64.9948	5.34394	-3.60435	0.000337183	Putative uncharacterized protein [Source:UniProtKB/TrEMBL;Acc:G4MWH8]
MGG_01952	26.8452	2.40397	-3.48118	0.000337183	Putative uncharacterized protein [Source:UniProtKB/TrEMBL;Acc:G4NFZ9]
MGG_10487	118.027	10.5842	-3.47914	0.000337183	Putative uncharacterized protein [Source:UniProtKB/TrEMBL;Acc:G4MYG4]
MGG_09996	125.19	11.3322	-3.46563	0.000337183	Putative uncharacterized protein [Source:UniProtKB/TrEMBL;Acc:G4N9K5]
MGG_14113	61.297	5.59333	-3.45404	0.000337183	Putative uncharacterized protein [Source:UniProtKB/TrEMBL;Acc:G4MXE0]
MGG_06206	4.85165	0.469494	-3.3693	0.0489732	Putative uncharacterized protein [Source:UniProtKB/TrEMBL;Acc:G4N0F3]
MGG_09607	2.91178	0.286954	-3.34301	0.00505262	Maltose permease MAL31 [Source:UniProtKB/TrEMBL;Acc:G4NL94]
MGG_07802	2.34603	0.234246	-3.32413	0.0074279	Putative uncharacterized protein [Source:UniProtKB/TrEMBL;Acc:G4N136]
MGG_04099	4.18926	0.429814	-3.28491	0.000337183	Allantoate permease [Source:UniProtKB/TrEMBL;Acc:G4NGK8]
MGG_03817	29.9493	3.27322	-3.19374	0.000337183	Metalloprotease 1 [Source:UniProtKB/TrEMBL;Acc:G4NHJ9]
MGG_09997	1.83693	0.215561	-3.09113	0.00243158	Putative uncharacterized protein [Source:UniProtKB/TrEMBL;Acc:G4N9K4]
MGG_05767	23.5913	2.90822	-3.02005	0.000337183	Putative uncharacterized protein [Source:UniProtKB/TrEMBL;Acc:G4MPZ3]
MGG_00692	779.107	99.8728	-2.96366	0.000337183	Cell pattern formation-associated protein stuA [Source:UniProtKB/TrEMBL;Acc:G4NF05]
MGG_03348	38.6164	5.0242	-2.94225	0.000337183	Phosphate-repressible phosphate permease [Source:UniProtKB/TrEMBL;Acc:G4N8Z1]
MGG_07306	214.37	29.7379	-2.84973	0.000337183	Mixed-linked glucanase [Source:UniProtKB/TrEMBL;Acc:G4MUZ8]
MGG_12737	8.40146	1.23887	-2.76161	0.000337183	Creatine transporter [Source:UniProtKB/TrEMBL;Acc:G4N9I2]
MGG_05856	1.0336	0.152993	-2.75614	0.00170094	Ankyrin repeat and SOCS box protein 7 [Source:UniProtKB/TrEMBL;Acc:G4N3P9]
MGG_14154	33.5359	5.04382	-2.73312	0.00378543	Putative uncharacterized protein [Source:UniProtKB/TrEMBL;Acc:G4NIM4]
MGG_15707	6.5076	1.00022	-2.7018	0.0282532	Putative uncharacterized protein [Source:UniProtKB/TrEMBL;Acc:G4MSL2]
MGG_06585	3.38663	0.52976	-2.67644	0.00400301	Putative uncharacterized protein [Source:UniProtKB/TrEMBL;Acc:G4N6A7]
MGG_07159	7.5345	1.19054	-2.6619	0.00819209	Putative uncharacterized protein [Source:UniProtKB/TrEMBL;Acc:G4MTJ2]
MGG_01906	3.74084	0.592478	-2.65853	0.00400301	Nicotianamine synthase 3 [Source:UniProtKB/TrEMBL;Acc:G4NG29]
MGG_03338	4.751	0.755207	-2.65329	0.00586662	Cellulose-binding protein [Source:UniProtKB/TrEMBL;Acc:G4N951]
MGG_02805	1977.77	317.114	-2.6408	0.000337183	Putative uncharacterized protein [Source:UniProtKB/TrEMBL;Acc:G5EHC8]
MGG_10713	1.87719	0.303462	-2.62899	0.0435447	Putative uncharacterized protein [Source:UniProtKB/TrEMBL;Acc:G4NIA3]
MGG_02812	142.317	23.4161	-2.60354	0.000337183	1-aminocyclopropane-1-carboxylate deaminase [Source:UniProtKB/TrEMBL;Acc:G4NIW8]
MGG_03403	18.166	3.13342	-2.53543	0.000337183	Putative uncharacterized protein [Source:UniProtKB/TrEMBL;Acc:G4N8M4]
MGG_04973	295.844	51.0466	-2.53495	0.000337183	Carbonate dehydratase [Source:UniProtKB/TrEMBL;Acc:G4N3J0]
MGG_07872	29.8413	5.31405	-2.48943	0.000337183	Putative uncharacterized protein [Source:UniProtKB/TrEMBL;Acc:G4N1Z2]
MGG_08737	3.26718	0.597555	-2.4509	0.000916988	Feruloyl esterase B [Source:UniProtKB/TrEMBL;Acc:G4NFS4]
MGG_02818	6.09881	1.11656	-2.44947	0.000337183	Isoamyl alcohol oxidase [Source:UniProtKB/TrEMBL;Acc:G4NIW1]
MGG_09752	6.95964	1.30063	-2.4198	0.000337183	Putative uncharacterized protein [Source:UniProtKB/TrEMBL;Acc:G4NA35]
MGG_08543	8.53526	1.60832	-2.40788	0.000337183	Putative uncharacterized protein [Source:UniProtKB/TrEMBL;Acc:G4N5V8]
MGG_12939	5.78075	1.0969	-2.39782	0.000636343	Putative uncharacterized protein [Source:UniProtKB/TrEMBL;Acc:G4N4F9]
MGG_01188	4.24418	0.810019	-2.38946	0.0111244	Putative uncharacterized protein [Source:UniProtKB/TrEMBL;Acc:G4MWX6]
MGG_02792	4.86016	0.938987	-2.37183	0.000337183	Cytochrome P450 52E1 [Source:UniProtKB/TrEMBL;Acc:G4NIZ0]
MGG_07062	17.8791	3.46237	-2.36844	0.000337183	Putative uncharacterized protein [Source:UniProtKB/TrEMBL;Acc:G4MZS2]
MGG_09314	2.16381	0.419864	-2.36558	0.0162257	Lipolytic enzyme [Source:UniProtKB/TrEMBL;Acc:G4MQR7]
MGG_04850	8.87502	1.75022	-2.34222	0.000337183	Putative uncharacterized protein [Source:UniProtKB/TrEMBL;Acc:G4N2A8]
MGG_15267	359.739	71.2619	-2.33575	0.000337183	Putative uncharacterized protein [Source:UniProtKB/TrEMBL;Acc:G4N2X8]
MGG_06155	4.91975	0.978946	-2.32928	0.000337183	Putative uncharacterized protein [Source:UniProtKB/TrEMBL;Acc:G4MZY9]
MGG_08359	5.58416	1.1175	-2.32107	0.000337183	Flavonol synthase [Source:UniProtKB/TrEMBL;Acc:G4MWD5]
MGG_09857	6.07677	1.24899	-2.28254	0.000337183	Sorbitol dehydrogenase [Source:UniProtKB/TrEMBL;Acc:G4NIF2]
MGG_15251	6.34652	1.30846	-2.2781	0.0114785	Putative uncharacterized protein [Source:UniProtKB/TrEMBL;Acc:G4N123]
MGG_08072	67.2296	13.9242	-2.27151	0.000337183	Cholesterol oxidase [Source:UniProtKB/TrEMBL;Acc:G4MXT1]
MGG_10251	4.21058	0.872698	-2.27046	0.012183	hypothetical protein [Source:BROAD_Magnaporthe_DB;Acc:MGG_10251]
MGG_00018	35.6878	7.53211	-2.24431	0.000337183	Integral membrane protein [Source:UniProtKB/TrEMBL;Acc:G4NF25]
MGG_13656	3.69195	0.784901	-2.2338	0.000337183	Putative uncharacterized protein [Source:UniProtKB/TrEMBL;Acc:G4NAJ1]
MGG_04729	316.467	67.5631	-2.22775	0.000337183	Putative uncharacterized protein [Source:UniProtKB/TrEMBL;Acc:G4MTQ2]
MGG_08152	506.118	108.878	-2.21676	0.000337183	Putative uncharacterized protein [Source:UniProtKB/TrEMBL;Acc:G4MYT2]
MGG_16849	5.99034	1.28975	-2.21554	0.00586662	Putative uncharacterized protein [Source:UniProtKB/TrEMBL;Acc:G4N3X1]
MGG_03115	38.094	8.29365	-2.19949	0.000337183	Putative uncharacterized protein [Source:UniProtKB/TrEMBL;Acc:G4N5Z5]
MGG_06538	101.056	22.0403	-2.19694	0.000337183	Bys1 family protein [Source:UniProtKB/TrEMBL;Acc:G4N6L5]
MGG_06523	19.157	4.34441	-2.14064	0.016711	Putative uncharacterized protein [Source:UniProtKB/TrEMBL;Acc:G4N6P0]
MGG_17450	107.728	24.4567	-2.13909	0.000337183	Mitochondrial 2-oxoglutarate/malate carrier protein [Source:UniProtKB/TrEMBL;Acc:G4NC16]
MGG_09007	740.535	171.329	-2.1118	0.000337183	Putative uncharacterized protein [Source:UniProtKB/TrEMBL;Acc:G5EH83]
MGG_07005	1579.39	366.26	-2.10843	0.000337183	Putative uncharacterized protein [Source:UniProtKB/TrEMBL;Acc:G4MP97]
MGG_16361	10.4442	2.4364	-2.09988	0.000337183	H/K ATPase alpha subunit [Source:UniProtKB/TrEMBL;Acc:G4MLR5]
MGG_03347	190.122	44.932	-2.08111	0.000337183	Putative uncharacterized protein [Source:UniProtKB/TrEMBL;Acc:G4N8Z2]
MGG_03327	17.4159	4.13092	-2.07587	0.000337183	Putative uncharacterized protein [Source:UniProtKB/TrEMBL;Acc:G4N965]
MGG_07571	6.24485	1.49568	-2.06186	0.000337183	LysM domain-containing protein [Source:UniProtKB/TrEMBL;Acc:G4N263]
MGG_01145	13.0446	3.18941	-2.0321	0.000337183	Putative uncharacterized protein [Source:UniProtKB/TrEMBL;Acc:G4NBZ2]
MGG_12858	14.114	3.49768	-2.01266	0.000337183	Putative uncharacterized protein [Source:UniProtKB/TrEMBL;Acc:G4N840]
MGG_08118	33.1325	8.22365	-2.0104	0.000337183	Putative uncharacterized protein [Source:UniProtKB/TrEMBL;Acc:G4MYD3]
MGG_14663	2.25344	0.562074	-2.0033	0.00893748	Putative uncharacterized protein [Source:UniProtKB/TrEMBL;Acc:G4NF03]
MGG_09072	23.1655	5.90805	-1.97122	0.000337183	Alcohol oxidase [Source:UniProtKB/TrEMBL;Acc:G4N5G7]
MGG_04873	60.2142	15.4073	-1.96649	0.00400301	Putative uncharacterized protein [Source:UniProtKB/TrEMBL;Acc:G4N2P2]
MGG_07606	138.117	35.3799	-1.96489	0.000337183	Putative uncharacterized protein [Source:UniProtKB/TrEMBL;Acc:G4N2L0]
MGG_07780	5.22352	1.343	-1.95956	0.00144833	3-dehydroshikimate dehydratase [Source:UniProtKB/TrEMBL;Acc:G4N114]
MGG_10306	48.0909	12.3767	-1.95814	0.000337183	Putative uncharacterized protein [Source:UniProtKB/TrEMBL;Acc:G4NK13]
MGG_14892	35.5554	9.16479	-1.9559	0.000337183	Putative uncharacterized protein [Source:UniProtKB/TrEMBL;Acc:G4NGH3]
MGG_09225	25.0894	6.51029	-1.94628	0.000337183	Putative uncharacterized protein [Source:UniProtKB/TrEMBL;Acc:G4MPT6]
MGG_08370	405.434	106.948	-1.92255	0.000337183	1,3-beta-glucanosyltransferase gel3 [Source:UniProtKB/TrEMBL;Acc:G4MWC3]
MGG_04934	6.32631	1.66931	-1.92212	0.000337183	Peptide transporter PTR2-A [Source:UniProtKB/TrEMBL;Acc:G4N363]
MGG_11786	58.0415	15.3891	-1.91517	0.000337183	Putative uncharacterized protein [Source:UniProtKB/TrEMBL;Acc:G4MNV4]
MGG_09200	810.75	215.963	-1.90848	0.000337183	Zinc finger protein [Source:UniProtKB/TrEMBL;Acc:G4MPF0]
MGG_09550	349.893	96.0142	-1.86559	0.000337183	Homoserine kinase [Source:UniProtKB/TrEMBL;Acc:G4N1B3]
MGG_06612	22.7136	6.23595	-1.86487	0.000337183	Putative uncharacterized protein [Source:UniProtKB/TrEMBL;Acc:G4N621]
MGG_06534	9.19789	2.53817	-1.85751	0.000337183	Retinol dehydrogenase 12 [Source:UniProtKB/TrEMBL;Acc:G4N6M2]
MGG_16871	46.4559	12.8229	-1.85714	0.00219543	Putative uncharacterized protein [Source:UniProtKB/TrEMBL;Acc:G4N4G0]
MGG_08776	9.67474	2.68847	-1.84744	0.000337183	Major myo-inositol transporter iolT [Source:UniProtKB/TrEMBL;Acc:G4NFM4]
MGG_13783	77.7631	21.7871	-1.83561	0.000337183	Aspartyl-tRNA synthetase [Source:UniProtKB/TrEMBL;Acc:G4MRB6]
MGG_03133	80.4558	22.5568	-1.83463	0.000337183	Putative uncharacterized protein [Source:UniProtKB/TrEMBL;Acc:G4NAV4]
MGG_10278	4.22023	1.18471	-1.83279	0.0011875	hypothetical protein [Source:BROAD_Magnaporthe_DB;Acc:MGG_10278]
MGG_07533	4.9501	1.39833	-1.82376	0.0348882	Putative uncharacterized protein [Source:UniProtKB/TrEMBL;Acc:G4N223]
MGG_03764	3.24622	0.920798	-1.81781	0.00312286	Salicylate hydroxylase [Source:UniProtKB/TrEMBL;Acc:G4NHP7]
MGG_10299	3.43052	0.979446	-1.80839	0.0490964	Putative uncharacterized protein [Source:UniProtKB/TrEMBL;Acc:G5EHC2]
MGG_10431	4.73898	1.35729	-1.80385	0.000337183	Putative uncharacterized protein [Source:UniProtKB/TrEMBL;Acc:G4NGC6]
MGG_00409	596.321	171.477	-1.79807	0.000337183	Putative uncharacterized protein [Source:UniProtKB/TrEMBL;Acc:G4NCD4]
MGG_03279	5.32513	1.53174	-1.79764	0.000337183	Putative uncharacterized protein [Source:UniProtKB/TrEMBL;Acc:G4N9H3]
MGG_11859	32.7972	9.44813	-1.79547	0.000337183	Putative uncharacterized protein [Source:UniProtKB/TrEMBL;Acc:G4MM05]
MGG_03773	2.89084	0.833643	-1.79399	0.0170378	Hydroxyquinol 1,2-dioxygenase [Source:UniProtKB/TrEMBL;Acc:G4NHN8]
MGG_05057	34.3859	9.91601	-1.79399	0.000337183	Mitochondrial distribution and morphology protein 10 [Source:UniProtKB/Swiss-Prot;Acc:A4QTI8]
MGG_09710	35.2356	10.2537	-1.7809	0.000337183	Putative uncharacterized protein [Source:UniProtKB/TrEMBL;Acc:G4NAI4]
MGG_02783	3.53151	1.03304	-1.77339	0.00266675	Lactose permease [Source:UniProtKB/TrEMBL;Acc:G4NJ01]
MGG_10330	22.0929	6.47201	-1.7713	0.000337183	Glutamate carboxypeptidase 2 [Source:UniProtKB/TrEMBL;Acc:G4NJS7]
MGG_03393	2.48494	0.728069	-1.77106	0.0132156	Putative uncharacterized protein [Source:UniProtKB/TrEMBL;Acc:G4N8N6]
MGG_12175	14.8568	4.41273	-1.75138	0.000337183	Gramicidin S synthetase 1 [Source:UniProtKB/TrEMBL;Acc:G4NF46]
MGG_05232	36.6243	10.8938	-1.74929	0.000337183	Putative uncharacterized protein [Source:UniProtKB/TrEMBL;Acc:G4N5C1]
MGG_04447	4.15995	1.26228	-1.72053	0.0355771	Putative uncharacterized protein [Source:UniProtKB/TrEMBL;Acc:G4MSC3]
MGG_11146	183.516	56.1722	-1.70798	0.000337183	Putative uncharacterized protein [Source:UniProtKB/TrEMBL;Acc:G4MVD2]
MGG_13239	1076.29	331.063	-1.70089	0.000337183	Linoleate diol synthase [Source:UniProtKB/TrEMBL;Acc:G4N4J5]
MGG_17841	52.9939	16.3066	-1.70037	0.000337183	Putative uncharacterized protein [Source:UniProtKB/TrEMBL;Acc:G4NII8]
MGG_17190	25.968	8.03007	-1.69325	0.00378543	Putative uncharacterized protein [Source:UniProtKB/TrEMBL;Acc:G4N7V5]
MGG_06169	181.446	56.136	-1.69254	0.000337183	Putative uncharacterized protein [Source:UniProtKB/TrEMBL;Acc:G4N005]
MGG_00953	17.3784	5.39244	-1.68829	0.00356673	Putative uncharacterized protein [Source:UniProtKB/TrEMBL;Acc:G4ND70]
MGG_14237	35.0355	10.877	-1.68753	0.000337183	Putative uncharacterized protein [Source:UniProtKB/TrEMBL;Acc:G4NBU7]
MGG_13617	2.60904	0.812009	-1.68395	0.000337183	Putative uncharacterized protein [Source:UniProtKB/TrEMBL;Acc:G4N9E4]
MGG_08026	273.013	85.0999	-1.68174	0.000337183	Putative uncharacterized protein [Source:UniProtKB/TrEMBL;Acc:G4MXN6]
MGG_07560	95.9157	30.0692	-1.67348	0.000337183	Putative uncharacterized protein [Source:UniProtKB/TrEMBL;Acc:G4N253]
MGG_05599	48.5363	15.281	-1.66733	0.000337183	Beta-glucosidase 1 [Source:UniProtKB/TrEMBL;Acc:G4MN54]
MGG_05384	13.5209	4.26913	-1.66318	0.000337183	Ankyrin repeat domain-containing protein 29 [Source:UniProtKB/TrEMBL;Acc:G4MKY8]
MGG_03333	52.0174	16.4427	-1.66154	0.000337183	Putative uncharacterized protein [Source:UniProtKB/TrEMBL;Acc:G4N959]
MGG_06411	125.392	40.0142	-1.64787	0.000337183	Putative uncharacterized protein [Source:UniProtKB/TrEMBL;Acc:G4N7I2]
MGG_12632	272.381	86.9362	-1.6476	0.000337183	Putative uncharacterized protein [Source:UniProtKB/TrEMBL;Acc:G4NJG5]
MGG_06862	2.82095	0.90331	-1.64289	0.000636343	Late embryogenesis abundant protein, variant [Source:UniProtKB/TrEMBL;Acc:G4MMJ4]
MGG_13049	58.247	18.8189	-1.63	0.000337183	Putative uncharacterized protein [Source:UniProtKB/TrEMBL;Acc:G4MLC7]
MGG_17425	59.9665	19.5213	-1.61911	0.000337183	Putative uncharacterized protein [Source:UniProtKB/TrEMBL;Acc:G4NBD8]
MGG_06934	10.7374	3.50237	-1.61624	0.000337183	Putative uncharacterized protein [Source:UniProtKB/TrEMBL;Acc:G4MNE7]
MGG_16418	30.7559	10.0519	-1.6134	0.000337183	Putative uncharacterized protein [Source:UniProtKB/TrEMBL;Acc:G4MN62]
MGG_14931	51.8603	16.9697	-1.61167	0.000337183	Zinc finger protein 32 [Source:UniProtKB/TrEMBL;Acc:G4NH64]
MGG_05091	10.5558	3.45818	-1.60996	0.000337183	Putative uncharacterized protein [Source:UniProtKB/TrEMBL;Acc:G4N4D8]
MGG_02531	17.7686	5.84602	-1.60381	0.000337183	Minor extracellular protease vpr [Source:UniProtKB/TrEMBL;Acc:G5EHB5]
MGG_17458	14.1348	4.65116	-1.60359	0.00838095	Putative uncharacterized protein [Source:UniProtKB/TrEMBL;Acc:G4NC50]
MGG_10750	311.752	103.178	-1.59526	0.000337183	Oligopeptide transporter 2 [Source:UniProtKB/TrEMBL;Acc:G4MXE1]
MGG_01475	16.2671	5.38462	-1.59504	0.000337183	Putative uncharacterized protein [Source:UniProtKB/TrEMBL;Acc:G4MSL1]
MGG_02637	24.4862	8.16774	-1.58396	0.000337183	Putative uncharacterized protein [Source:UniProtKB/TrEMBL;Acc:G4NJJ7]
MGG_00204	24.5514	8.19553	-1.5829	0.000337183	Putative uncharacterized protein [Source:UniProtKB/TrEMBL;Acc:G4NDU4]
MGG_02347	71.7456	23.9617	-1.58216	0.000337183	Putative uncharacterized protein [Source:UniProtKB/TrEMBL;Acc:G4MQL4]
MGG_03272	27.6824	9.2558	-1.58054	0.000337183	Putative uncharacterized protein [Source:UniProtKB/TrEMBL;Acc:G4N9I3]
MGG_04225	154.067	51.5701	-1.57895	0.000337183	MFS quinate transporter [Source:UniProtKB/TrEMBL;Acc:G4NFC7]
MGG_07346	11.8061	3.97518	-1.57044	0.000337183	Putative uncharacterized protein [Source:UniProtKB/TrEMBL;Acc:G4MVF3]
MGG_08918	15.3241	5.16835	-1.56803	0.000337183	ATP-binding cassette sub-family G member 2 [Source:UniProtKB/TrEMBL;Acc:G4MVN1]
MGG_09055	3.48794	1.17856	-1.56536	0.0142323	Putative uncharacterized protein [Source:UniProtKB/TrEMBL;Acc:G5EHD6]
MGG_05124	2.77204	0.94021	-1.55989	0.0165482	Putative uncharacterized protein [Source:UniProtKB/TrEMBL;Acc:G4N4H7]
MGG_04406	3.43803	1.16707	-1.55869	0.000337183	Putative uncharacterized protein [Source:UniProtKB/TrEMBL;Acc:G4MKL7]
MGG_09601	13.0278	4.42835	-1.55675	0.000337183	Alpha-xylosidase [Source:UniProtKB/TrEMBL;Acc:G5EH41]
MGG_16868	2.46245	0.840864	-1.55015	0.0313973	Putative uncharacterized protein [Source:UniProtKB/TrEMBL;Acc:G4N4E3]
MGG_07347	2.19525	0.749762	-1.54988	0.00378543	Putative uncharacterized protein [Source:UniProtKB/TrEMBL;Acc:G4MVF4]
MGG_09466	461.798	157.924	-1.54804	0.000337183	Putative uncharacterized protein [Source:UniProtKB/TrEMBL;Acc:G4N1W4]
MGG_15997	275.766	94.3882	-1.54677	0.000337183	Putative uncharacterized protein [Source:UniProtKB/TrEMBL;Acc:G4MMR4]
MGG_03299	3.81577	1.30661	-1.54614	0.00144833	Phosphate:H+ symporter [Source:UniProtKB/TrEMBL;Acc:G4N9F2]
MGG_01390	4.54562	1.56405	-1.53919	0.000636343	MFS hexose transporter [Source:UniProtKB/TrEMBL;Acc:G4MZG7]
MGG_10298	7.74337	2.66899	-1.53667	0.000337183	Putative uncharacterized protein [Source:UniProtKB/TrEMBL;Acc:G4NK26]
MGG_15995	15.3189	5.28901	-1.53424	0.030825	Putative uncharacterized protein [Source:UniProtKB/TrEMBL;Acc:G4MMF4]
MGG_00045	25.0423	8.64944	-1.53369	0.000337183	Maltose permease MAL61 [Source:UniProtKB/TrEMBL;Acc:G4NEU2]
MGG_05967	10.2311	3.54524	-1.529	0.000337183	Putative uncharacterized protein [Source:UniProtKB/TrEMBL;Acc:G4N4D2]
MGG_06144	57.2833	19.8544	-1.52866	0.000337183	Putative uncharacterized protein [Source:UniProtKB/TrEMBL;Acc:G4N5L9]
MGG_08824	29.8355	10.3502	-1.52738	0.000337183	Putative uncharacterized protein [Source:UniProtKB/TrEMBL;Acc:G4MUR0]
MGG_04845	53.8477	18.7111	-1.52499	0.000337183	Phosphoribulokinase/uridine kinase [Source:UniProtKB/TrEMBL;Acc:G4N2A3]
MGG_06900	1.78666	0.621154	-1.52424	0.0173655	Putative uncharacterized protein [Source:UniProtKB/TrEMBL;Acc:G4MMZ9]
MGG_09175	4.17059	1.45136	-1.52285	0.00422008	Beta-lactamase [Source:UniProtKB/TrEMBL;Acc:G4MPC1]
MGG_06784	15.9516	5.57438	-1.51682	0.000337183	Aldo-keto reductase [Source:UniProtKB/TrEMBL;Acc:G4MM06]
MGG_02695	125.552	43.9832	-1.51325	0.000337183	Cysteine proteinase 1 [Source:UniProtKB/TrEMBL;Acc:G5EHT3]
MGG_14549	19.06	6.69054	-1.51036	0.00378543	Cytidine deaminase [Source:UniProtKB/TrEMBL;Acc:G4MRK8]
MGG_03287	73.7836	25.9049	-1.51008	0.000337183	Alpha-amylase [Source:UniProtKB/TrEMBL;Acc:G4N9G3]
MGG_03963	4.14996	1.46863	-1.49863	0.000337183	Putative uncharacterized protein [Source:UniProtKB/TrEMBL;Acc:G4NH24]
MGG_04050	105.658	37.6288	-1.48949	0.000337183	Protein transporter SEC22 [Source:UniProtKB/TrEMBL;Acc:G4NGR4]
MGG_00112	2.44838	0.872165	-1.48915	0.0453126	Putative uncharacterized protein [Source:UniProtKB/TrEMBL;Acc:G4NEG4]
MGG_06614	6.27387	2.23802	-1.48713	0.00443124	Putative uncharacterized protein [Source:UniProtKB/TrEMBL;Acc:G4N619]
MGG_09261	1119.13	399.284	-1.48688	0.000337183	Putative uncharacterized protein [Source:UniProtKB/TrEMBL;Acc:G4MQ89]
MGG_00835	76.5324	27.4884	-1.47725	0.000337183	Flotillin domain-containing protein [Source:UniProtKB/TrEMBL;Acc:G4NE27]
MGG_09859	5.42526	1.95218	-1.4746	0.00949504	Putative uncharacterized protein [Source:UniProtKB/TrEMBL;Acc:G4NIF0]
MGG_06750	3.36908	1.21756	-1.46837	0.000337183	Putative uncharacterized protein [Source:UniProtKB/TrEMBL;Acc:G4MLL9]
MGG_03881	428.369	154.977	-1.4668	0.000337183	tRNA (Uracil-5-)-methyltransferase [Source:UniProtKB/TrEMBL;Acc:G4NHC1]
MGG_07616	51.4629	18.7071	-1.45995	0.000337183	Succinate/fumarate mitochondrial transporter [Source:UniProtKB/TrEMBL;Acc:G4N2M2]
MGG_14129	7.61714	2.77524	-1.45664	0.00723872	Putative uncharacterized protein [Source:UniProtKB/TrEMBL;Acc:G4NFP4]
MGG_13276	49.5382	18.1048	-1.45217	0.000337183	Putative uncharacterized protein [Source:UniProtKB/TrEMBL;Acc:G4N406]
MGG_10360	3.61565	1.32221	-1.45131	0.0197745	Haloacid dehalogenase [Source:UniProtKB/TrEMBL;Acc:G4NG73]
MGG_07211	51.5784	18.8821	-1.44975	0.000337183	Putative uncharacterized protein [Source:UniProtKB/TrEMBL;Acc:G4MU16]
MGG_03865	29347.3	10776.2	-1.44538	0.000337183	Putative uncharacterized protein [Source:UniProtKB/TrEMBL;Acc:G4NHE9]
MGG_01219	34.7059	12.7602	-1.44353	0.000337183	Putative uncharacterized protein [Source:UniProtKB/TrEMBL;Acc:G4MX19]
MGG_13230	82.0712	30.1879	-1.44291	0.000337183	Oxidoreductase [Source:UniProtKB/TrEMBL;Acc:G4N4Y5]
MGG_01356	30.589	11.2572	-1.44217	0.000337183	Putative uncharacterized protein [Source:UniProtKB/TrEMBL;Acc:G4MZ11]
MGG_02654	37.4873	13.7987	-1.44187	0.000337183	Putative uncharacterized protein [Source:UniProtKB/TrEMBL;Acc:G4NJH1]
MGG_05766	119.637	44.0891	-1.44017	0.000337183	Putative uncharacterized protein [Source:UniProtKB/TrEMBL;Acc:G4MPZ2]
MGG_03008	139.884	51.6069	-1.43859	0.000337183	Putative uncharacterized protein [Source:UniProtKB/TrEMBL;Acc:G4NL08]
MGG_03315	6.36969	2.35342	-1.43646	0.00665491	Putative uncharacterized protein [Source:UniProtKB/TrEMBL;Acc:G4N982]
MGG_11327	11.3159	4.19037	-1.43321	0.000337183	Amino-acid permease inda1 [Source:UniProtKB/TrEMBL;Acc:G4MV66]
MGG_06442	5.71326	2.12162	-1.42915	0.000337183	Catalase-3 [Source:UniProtKB/TrEMBL;Acc:G4N797]
MGG_08046	7.8068	2.91488	-1.4213	0.000337183	Bilirubin oxidase [Source:UniProtKB/TrEMBL;Acc:G4MXQ4]
MGG_08363	2.19571	0.821546	-1.41827	0.016061	Enoyl reductase [Source:UniProtKB/TrEMBL;Acc:G4MWD2]
MGG_04493	7.48431	2.81054	-1.41302	0.000337183	Putative uncharacterized protein [Source:UniProtKB/TrEMBL;Acc:G4MS92]
MGG_01596	569.673	214.307	-1.41046	0.000337183	CAMK/RAD53 protein kinase, variant [Source:UniProtKB/TrEMBL;Acc:G4MTX4]
MGG_17791	29.8881	11.2472	-1.41001	0.0113016	Putative uncharacterized protein [Source:UniProtKB/TrEMBL;Acc:G4NHZ9]
MGG_07195	163.976	61.7425	-1.40915	0.000337183	O-acetylhomoserine (Thiol)-lyase [Source:UniProtKB/TrEMBL;Acc:G4MTN6]
MGG_00195	312.537	117.792	-1.40778	0.000337183	Clock-controlled-9 protein [Source:UniProtKB/TrEMBL;Acc:G4NDV6]
MGG_15081	1.94459	0.733071	-1.40744	0.00893748	Putative uncharacterized protein [Source:UniProtKB/TrEMBL;Acc:G4MT78]
MGG_07355	22.1367	8.36326	-1.4043	0.000337183	Putative uncharacterized protein [Source:UniProtKB/TrEMBL;Acc:G4MVG2]
MGG_10585	45.7654	17.3035	-1.40319	0.000337183	Monooxygenase [Source:UniProtKB/TrEMBL;Acc:G4NKN0]
MGG_06964	121.362	45.9054	-1.40258	0.000337183	Putative uncharacterized protein [Source:UniProtKB/TrEMBL;Acc:G4MNU1]
MGG_05413	16.3383	6.18405	-1.40163	0.000337183	MFS transporter [Source:UniProtKB/TrEMBL;Acc:G4MLD1]
MGG_13654	149.298	56.6841	-1.39718	0.000337183	Putative uncharacterized protein [Source:UniProtKB/TrEMBL;Acc:G4NAI7]
MGG_10005	173.531	65.9034	-1.39677	0.000337183	Glycerol kinase [Source:UniProtKB/TrEMBL;Acc:G4N9E1]
MGG_05302	1.8309	0.696952	-1.39342	0.0278076	Putative uncharacterized protein [Source:UniProtKB/TrEMBL;Acc:G4N5R6]
MGG_00993	10.0548	3.83406	-1.39094	0.000337183	Vacuolar iron transporter Ccc1 [Source:UniProtKB/TrEMBL;Acc:G4ND26]
MGG_04120	2.99048	1.14152	-1.38942	0.000636343	Putative uncharacterized protein [Source:UniProtKB/TrEMBL;Acc:G4NIT7]
MGG_02648	2.4001	0.919085	-1.38482	0.00586662	Interferon-induced GTP-binding protein Mx [Source:UniProtKB/TrEMBL;Acc:G4NJH9]
MGG_07147	42.3597	16.2464	-1.38258	0.000337183	Putative uncharacterized protein [Source:UniProtKB/TrEMBL;Acc:G4MT73]
MGG_04740	110.907	42.5585	-1.38184	0.000337183	Putative uncharacterized protein [Source:UniProtKB/TrEMBL;Acc:G4MTQ5]
MGG_09398	16.3653	6.29382	-1.37863	0.000337183	Putative uncharacterized protein [Source:UniProtKB/TrEMBL;Acc:G4NHY5]
MGG_01730	25.0788	9.65082	-1.37774	0.000337183	Putative uncharacterized protein [Source:UniProtKB/TrEMBL;Acc:G4MV99]
MGG_00552	98.8254	38.2176	-1.37065	0.000337183	Acid phosphatase [Source:UniProtKB/TrEMBL;Acc:G4NBF7]
MGG_01840	9.03553	3.49677	-1.36958	0.000337183	GATA factor SREP [Source:UniProtKB/TrEMBL;Acc:G4MW93]
MGG_02814	46.3624	17.9661	-1.36768	0.000337183	Putative uncharacterized protein [Source:UniProtKB/TrEMBL;Acc:G5EH42]
MGG_06773	10.7279	4.15857	-1.36721	0.000337183	Putative uncharacterized protein [Source:UniProtKB/TrEMBL;Acc:G4MLP5]
MGG_09418	20.2566	7.85247	-1.36717	0.000337183	Putative uncharacterized protein [Source:UniProtKB/TrEMBL;Acc:G4NHV9]
MGG_16848	5.9792	2.31851	-1.36676	0.00243158	Putative uncharacterized protein [Source:UniProtKB/TrEMBL;Acc:G4N3X0]
MGG_07788	6.08192	2.36137	-1.36491	0.00505262	Putative uncharacterized protein [Source:UniProtKB/TrEMBL;Acc:G4N122]
MGG_04036	19.0326	7.40903	-1.36112	0.000337183	Methyltransferase domain-containing protein [Source:UniProtKB/TrEMBL;Acc:G4NGT0]
MGG_03298	14.9537	5.82735	-1.35959	0.000337183	Putative uncharacterized protein [Source:UniProtKB/TrEMBL;Acc:G4N9F3]
MGG_09796	1.53949	0.600475	-1.35827	0.0172057	Putative uncharacterized protein [Source:UniProtKB/TrEMBL;Acc:G4NIL9]
MGG_00715	6026.58	2355.6	-1.35524	0.000337183	Glucose-repressible protein [Source:UniProtKB/TrEMBL;Acc:G4NEY0]
MGG_07521	38.4876	15.0477	-1.35485	0.000337183	Putative uncharacterized protein [Source:UniProtKB/TrEMBL;Acc:G4N1Q5]
MGG_03864	9.8783	3.86327	-1.35444	0.000337183	Putative uncharacterized protein [Source:UniProtKB/TrEMBL;Acc:G4NHF0]
MGG_03123	37.3538	14.6107	-1.35423	0.000337183	MATE efflux family protein subfamily [Source:UniProtKB/TrEMBL;Acc:G4N5Y3]
MGG_11636	9.41597	3.68437	-1.35369	0.000337183	Serine/threonine protein kinase [Source:UniProtKB/TrEMBL;Acc:G4NDU6]
MGG_07197	52.2415	20.4572	-1.35259	0.000337183	AMP-binding enzyme [Source:UniProtKB/TrEMBL;Acc:G4MTP1]
MGG_06799	125.554	49.1915	-1.35182	0.000337183	Putative uncharacterized protein [Source:UniProtKB/TrEMBL;Acc:G4MM18]
MGG_04726	39.0704	15.3175	-1.3509	0.000337183	Isochorismatase family protein [Source:UniProtKB/TrEMBL;Acc:G4MQX0]
MGG_14232	43.918	17.2314	-1.34978	0.000337183	Nitrate reductase 1 [Source:UniProtKB/TrEMBL;Acc:G4NBV4]
MGG_14150	56.4001	22.1494	-1.34843	0.000337183	Putative uncharacterized protein [Source:UniProtKB/TrEMBL;Acc:G4NFJ2]
MGG_05929	719.264	282.638	-1.34757	0.000337183	Hexose transporter [Source:UniProtKB/TrEMBL;Acc:G4N486]
MGG_16853	45.6575	17.9933	-1.34339	0.0011875	Putative uncharacterized protein [Source:UniProtKB/TrEMBL;Acc:G4N440]
MGG_13261	18.2335	7.20024	-1.34048	0.026638	Putative uncharacterized protein [Source:UniProtKB/TrEMBL;Acc:G4N420]
MGG_13177	78.6329	31.0643	-1.33988	0.000337183	Putative uncharacterized protein [Source:UniProtKB/TrEMBL;Acc:G4MPY2]
MGG_07789	6.23399	2.46281	-1.33985	0.000337183	3-phytase [Source:UniProtKB/TrEMBL;Acc:G4N124]
MGG_07227	4.92516	1.94654	-1.33926	0.00334743	Putative uncharacterized protein [Source:UniProtKB/TrEMBL;Acc:G4MU38]
MGG_00771	36.3672	14.4338	-1.33319	0.000337183	5-oxoprolinase [Source:UniProtKB/TrEMBL;Acc:G4NEL0]
MGG_11754	26.4898	10.5148	-1.33302	0.000337183	SMDR1 [Source:UniProtKB/TrEMBL;Acc:G4MPV8]
MGG_02216	146.955	59.0733	-1.3148	0.000337183	Putative uncharacterized protein [Source:UniProtKB/TrEMBL;Acc:G4MVV1]
MGG_04917	13.109	5.27066	-1.3145	0.000337183	Putative uncharacterized protein [Source:UniProtKB/TrEMBL;Acc:G4N345]
MGG_01529	239.034	96.2114	-1.31293	0.000337183	Putative uncharacterized protein [Source:UniProtKB/TrEMBL;Acc:G4MTE4]
MGG_01490	727.538	292.912	-1.31255	0.000337183	Putative uncharacterized protein [Source:UniProtKB/TrEMBL;Acc:G4MSY8]
MGG_04804	16.2562	6.55753	-1.30976	0.000337183	Putative uncharacterized protein [Source:UniProtKB/TrEMBL;Acc:G4MTU6]
MGG_09728	66.8234	27.0517	-1.30463	0.000337183	Lactose permease [Source:UniProtKB/TrEMBL;Acc:G4NAG6]
MGG_05674	26.9892	10.928	-1.30435	0.000337183	Putative uncharacterized protein [Source:UniProtKB/TrEMBL;Acc:G4MP12]
MGG_07559	14.7117	5.95733	-1.30423	0.000337183	Tripeptidyl-peptidase 1 [Source:UniProtKB/TrEMBL;Acc:G4N252]
MGG_00194	542.449	220.435	-1.29913	0.000337183	Putative uncharacterized protein [Source:UniProtKB/TrEMBL;Acc:G4NDV7]
MGG_12983	29.983	12.1924	-1.29816	0.00195124	Putative uncharacterized protein [Source:UniProtKB/TrEMBL;Acc:G4N286]
MGG_08683	8.30675	3.3796	-1.29743	0.000337183	Putative uncharacterized protein [Source:UniProtKB/TrEMBL;Acc:G4MLI2]
MGG_15993	139.628	56.8383	-1.29665	0.0414726	Putative uncharacterized protein [Source:UniProtKB/TrEMBL;Acc:G4MMF2]
MGG_05611	64.7894	26.4074	-1.29481	0.0286813	Putative uncharacterized protein [Source:UniProtKB/TrEMBL;Acc:G4MN69]
MGG_08299	37.1714	15.1636	-1.29358	0.000337183	Putative uncharacterized protein [Source:UniProtKB/TrEMBL;Acc:G4MX75]
MGG_00203	15.6388	6.39372	-1.2904	0.000337183	Putative uncharacterized protein [Source:UniProtKB/TrEMBL;Acc:G4NDU5]
MGG_14692	5.23799	2.14924	-1.28519	0.00289646	Putative uncharacterized protein [Source:UniProtKB/TrEMBL;Acc:G4NCM4]
MGG_04816	19.1891	7.88907	-1.28236	0.000337183	Putative uncharacterized protein [Source:UniProtKB/TrEMBL;Acc:G4MU58]
MGG_04674	179.323	73.7362	-1.28211	0.000337183	Putative uncharacterized protein [Source:UniProtKB/TrEMBL;Acc:G4MTB7]
MGG_06912	20.4508	8.47951	-1.2701	0.000337183	Putative uncharacterized protein [Source:UniProtKB/TrEMBL;Acc:G4MN12]
MGG_10051	2.87229	1.1923	-1.26846	0.0455636	Putative uncharacterized protein [Source:UniProtKB/TrEMBL;Acc:G4N941]
MGG_09847	1.2836	0.533481	-1.26668	0.0422423	Medusa [Source:UniProtKB/TrEMBL;Acc:G4NIG5]
MGG_10961	16.7783	6.97713	-1.26589	0.000337183	Putative uncharacterized protein [Source:UniProtKB/TrEMBL;Acc:G4N285]
MGG_07534	3.33539	1.38951	-1.26328	0.00684786	Putative uncharacterized protein [Source:UniProtKB/TrEMBL;Acc:G4N224]
MGG_04105	1625.01	677.315	-1.26255	0.000337183	Plasma membrane proteolipid 3 [Source:UniProtKB/TrEMBL;Acc:G4NIV3]
MGG_08765	109.71	45.8074	-1.26004	0.000337183	Putative uncharacterized protein [Source:UniProtKB/TrEMBL;Acc:G4NFP0]
MGG_15898	221.685	92.772	-1.25675	0.000337183	-
MGG_09467	10.3569	4.33438	-1.25669	0.00334743	Putative uncharacterized protein [Source:UniProtKB/TrEMBL;Acc:G4N1W3]
MGG_17365	31.4375	13.1587	-1.25647	0.000337183	Putative uncharacterized protein [Source:UniProtKB/TrEMBL;Acc:G4NEC3]
MGG_07182	20.5033	8.587	-1.25563	0.00422008	Putative uncharacterized protein [Source:UniProtKB/TrEMBL;Acc:G4MTM1]
MGG_00143	146.049	61.2062	-1.2547	0.000337183	Putative uncharacterized protein [Source:UniProtKB/TrEMBL;Acc:G4NE73]
MGG_11697	60.7012	25.4904	-1.25177	0.000337183	Carbamoylphosphate synthase large subunit [Source:UniProtKB/TrEMBL;Acc:G4NF27]
MGG_04213	2.95071	1.24011	-1.25059	0.00378543	Putative uncharacterized protein [Source:UniProtKB/TrEMBL;Acc:G4NF45]
MGG_00167	229.49	96.5823	-1.2486	0.000337183	Putative uncharacterized protein [Source:UniProtKB/TrEMBL;Acc:G4NE45]
MGG_06508	40.6761	17.1277	-1.24785	0.000337183	Thioredoxin [Source:UniProtKB/TrEMBL;Acc:G4N6W8]
MGG_04536	21.0775	8.88555	-1.24617	0.000337183	Putative uncharacterized protein [Source:UniProtKB/TrEMBL;Acc:G4MSS6]
MGG_03201	145.546	61.4931	-1.24298	0.000337183	Acetyl-coenzyme A synthetase [Source:UniProtKB/TrEMBL;Acc:G4NAB9]
MGG_02004	500.339	211.547	-1.24193	0.000337183	Putative uncharacterized protein [Source:UniProtKB/TrEMBL;Acc:G4MME9]
MGG_04248	149.798	63.373	-1.24108	0.000337183	Putative uncharacterized protein [Source:UniProtKB/TrEMBL;Acc:G4NFH0]
MGG_02941	50.5457	21.4017	-1.23986	0.000337183	Putative uncharacterized protein [Source:UniProtKB/TrEMBL;Acc:G4NLE0]
MGG_14872	7.02595	2.98429	-1.23531	0.000337183	Calpain-9 [Source:UniProtKB/TrEMBL;Acc:G4N9K0]
MGG_06955	19.9786	8.48604	-1.23529	0.000337183	Putative uncharacterized protein [Source:UniProtKB/TrEMBL;Acc:G4MNH4]
MGG_04968	133.941	56.9272	-1.23441	0.000337183	Putative uncharacterized protein [Source:UniProtKB/TrEMBL;Acc:G4N3I2]
MGG_08253	187.421	79.8028	-1.23177	0.000337183	Putative uncharacterized protein [Source:UniProtKB/TrEMBL;Acc:G4MXT6]
MGG_05345	164.908	70.2337	-1.23142	0.000337183	Dihydroxy-acid dehydratase [Source:UniProtKB/TrEMBL;Acc:G4MKI2]
MGG_02615	72.506	30.9463	-1.22833	0.00566629	Putative uncharacterized protein [Source:UniProtKB/TrEMBL;Acc:G4NJM1]
MGG_04460	12.2684	5.23712	-1.2281	0.000636343	PIG-P domain-containing protein [Source:UniProtKB/TrEMBL;Acc:G4MSD7]
MGG_03336	494.758	211.272	-1.22762	0.000337183	LEA domain-containing protein [Source:UniProtKB/TrEMBL;Acc:G4N953]
MGG_12927	3.26818	1.39826	-1.22486	0.00484549	Putative uncharacterized protein [Source:UniProtKB/TrEMBL;Acc:G4N4S7]
MGG_07868	15.4606	6.61832	-1.22405	0.000337183	Glycosyl hydrolase family 10 [Source:UniProtKB/TrEMBL;Acc:G4N1Y8]
MGG_09736	19389.6	8340.75	-1.21703	0.000337183	Putative uncharacterized protein [Source:UniProtKB/TrEMBL;Acc:G4NAF7]
MGG_03360	76.9642	33.1517	-1.21511	0.000337183	Carboxylic acid transporter [Source:UniProtKB/TrEMBL;Acc:G4N8X6]
MGG_05056	17.8221	7.69161	-1.21231	0.000337183	Zinc-regulated transporter 2 [Source:UniProtKB/TrEMBL;Acc:G4N442]
MGG_11878	15.1429	6.5365	-1.21206	0.000337183	Putative uncharacterized protein [Source:UniProtKB/TrEMBL;Acc:G4ML46]
MGG_01692	242.306	104.683	-1.2108	0.000337183	Putative uncharacterized protein [Source:UniProtKB/TrEMBL;Acc:G4MUU6]
MGG_07503	16.3966	7.0917	-1.2092	0.000337183	Thioredoxin peroxidase [Source:UniProtKB/TrEMBL;Acc:G4N1N6]
MGG_11897	23.7039	10.2829	-1.20488	0.00819209	Golgi apparatus membrane protein TVP18 [Source:UniProtKB/Swiss-Prot;Acc:A4R2N5]
MGG_05531	39.8997	17.4102	-1.19644	0.000337183	Putative uncharacterized protein [Source:UniProtKB/TrEMBL;Acc:G4MML4]
MGG_09726	2.4723	1.08054	-1.1941	0.0406839	Arabinogalactan endo-1,4-beta-galactosidase [Source:UniProtKB/TrEMBL;Acc:G4NAG9]
MGG_02026	385.915	168.877	-1.19231	0.000337183	Putative uncharacterized protein [Source:UniProtKB/TrEMBL;Acc:G4MMT4]
MGG_14547	10.1078	4.42493	-1.19174	0.0126991	Putative uncharacterized protein [Source:UniProtKB/TrEMBL;Acc:G4MRM1]
MGG_00567	33.0438	14.4874	-1.18958	0.000337183	Putative uncharacterized protein [Source:UniProtKB/TrEMBL;Acc:G4NBD9]
MGG_04371	29.6522	13.0079	-1.18875	0.000337183	General alpha-glucoside permease [Source:UniProtKB/TrEMBL;Acc:G4MZC1]
MGG_09534	102.456	44.9731	-1.18787	0.000337183	Hydroxyisourate hydrolase [Source:UniProtKB/TrEMBL;Acc:G4N1C8]
MGG_05942	2.16916	0.953642	-1.18562	0.0301179	Flavin containing monooxygenase 9 [Source:UniProtKB/TrEMBL;Acc:G4N4A1]
MGG_11535	10.5751	4.65172	-1.18484	0.000337183	Neutral ceramidase [Source:UniProtKB/TrEMBL;Acc:G4NB44]
MGG_03442	3.07985	1.3549	-1.18467	0.0231851	Putative uncharacterized protein [Source:UniProtKB/TrEMBL;Acc:G4N8C0]
MGG_04432	1126.98	497.888	-1.17857	0.000337183	Cytochrome P450 51 [Source:UniProtKB/TrEMBL;Acc:G4MZG5]
MGG_05058	4982.94	2201.9	-1.17825	0.000337183	Putative uncharacterized protein [Source:UniProtKB/TrEMBL;Acc:G4N444]
MGG_14269	80.1091	35.4162	-1.17755	0.000337183	Putative uncharacterized protein [Source:UniProtKB/TrEMBL;Acc:G4ML40]
MGG_07644	12.0124	5.31548	-1.17625	0.000337183	Putative uncharacterized protein [Source:UniProtKB/TrEMBL;Acc:G4N304]
MGG_08899	41.6349	18.4744	-1.17226	0.000337183	Putative uncharacterized protein [Source:UniProtKB/TrEMBL;Acc:G4MVL3]
MGG_00695	8.92405	3.9599	-1.17223	0.0316788	Alpha-1,2-mannosidase subfamily [Source:UniProtKB/TrEMBL;Acc:G4NF02]
MGG_02638	277.62	123.302	-1.17092	0.000337183	Putative uncharacterized protein [Source:UniProtKB/TrEMBL;Acc:G4NJJ0]
MGG_04894	120.207	53.4128	-1.17027	0.000337183	Histone H1-binding protein [Source:UniProtKB/TrEMBL;Acc:G4N2R8]
MGG_09488	76.3077	33.9181	-1.16977	0.000337183	Putative uncharacterized protein [Source:UniProtKB/TrEMBL;Acc:G4N1T6]
MGG_05596	2.09218	0.930676	-1.16866	0.0145656	Hydrolase [Source:UniProtKB/TrEMBL;Acc:G4MN51]
MGG_03896	56.6438	25.2004	-1.16847	0.000337183	Putative uncharacterized protein [Source:UniProtKB/TrEMBL;Acc:G4NHA3]
MGG_00861	22.1321	9.84697	-1.16839	0.000337183	Oligopeptide transporter 6 [Source:UniProtKB/TrEMBL;Acc:G4NDZ2]
MGG_16298	1286.51	572.545	-1.16801	0.000337183	Putative uncharacterized protein [Source:UniProtKB/TrEMBL;Acc:G4MRK3]
MGG_04005	107.658	47.9488	-1.16689	0.000337183	Nuclear protein SNF4 [Source:UniProtKB/TrEMBL;Acc:G4NGW8]
MGG_02027	5.49182	2.44815	-1.1656	0.000337183	Putative uncharacterized protein [Source:UniProtKB/TrEMBL;Acc:G4MMT5]
MGG_09061	58.3604	26.0404	-1.16424	0.000337183	Putative uncharacterized protein [Source:UniProtKB/TrEMBL;Acc:G4NK58]
MGG_08113	66.497	29.6733	-1.16413	0.000337183	Putative uncharacterized protein [Source:UniProtKB/TrEMBL;Acc:G4MYC7]
MGG_11286	8.51724	3.80625	-1.16201	0.00400301	Oxidoreductase [Source:UniProtKB/TrEMBL;Acc:G4MWF7]
MGG_13646	202.446	90.4974	-1.16159	0.000337183	Putative uncharacterized protein [Source:UniProtKB/TrEMBL;Acc:A4R6S0]
MGG_11567	26.5067	11.8748	-1.15845	0.000337183	Putative uncharacterized protein [Source:UniProtKB/TrEMBL;Acc:G4NBS1]
MGG_01036	6.59461	2.95498	-1.15814	0.0377244	Putative uncharacterized protein [Source:UniProtKB/TrEMBL;Acc:G4NCS9]
MGG_14371	141.098	63.2594	-1.15735	0.000337183	Putative uncharacterized protein [Source:UniProtKB/TrEMBL;Acc:G4NHR9]
MGG_00689	36.8466	16.5284	-1.15658	0.000337183	Propionate-CoA ligase [Source:UniProtKB/TrEMBL;Acc:G4NAX4]
MGG_11651	6.85882	3.08036	-1.15486	0.00195124	Putative uncharacterized protein [Source:UniProtKB/TrEMBL;Acc:G4NE47]
MGG_10480	5.05841	2.27698	-1.15156	0.000337183	Putative uncharacterized protein [Source:UniProtKB/TrEMBL;Acc:G4MYF6]
MGG_13615	105.852	47.6611	-1.15116	0.000337183	Putative uncharacterized protein [Source:UniProtKB/TrEMBL;Acc:G4N9E2]
MGG_14774	46.3434	20.8918	-1.14943	0.000337183	Putative uncharacterized protein [Source:UniProtKB/TrEMBL;Acc:G4MXM6]
MGG_13007	1.61553	0.730287	-1.14547	0.0284007	Putative uncharacterized protein [Source:UniProtKB/TrEMBL;Acc:G4N0Y5]
MGG_01143	5.4948	2.48396	-1.14543	0.00356673	Putative uncharacterized protein [Source:UniProtKB/TrEMBL;Acc:G4NBZ4]
MGG_01609	9654.3	4370.97	-1.14322	0.000337183	Putative uncharacterized protein [Source:UniProtKB/TrEMBL;Acc:G4MTZ2]
MGG_09727	2.36645	1.07194	-1.1425	0.0306847	FAD binding domain-containing protein [Source:UniProtKB/TrEMBL;Acc:G4NAG8]
MGG_14324	2.79226	1.26628	-1.14084	0.00856715	Putative uncharacterized protein [Source:UniProtKB/TrEMBL;Acc:G4MXX6]
MGG_06156	1.23549	0.560677	-1.13984	0.0278076	Putative uncharacterized protein [Source:UniProtKB/TrEMBL;Acc:G4MZZ1]
MGG_02410	269.788	122.754	-1.13606	0.000337183	Erythrocyte band 7 integral membrane protein [Source:UniProtKB/TrEMBL;Acc:G4MRF6]
MGG_04825	269.165	122.695	-1.13341	0.000337183	Endopolyphosphatase [Source:UniProtKB/TrEMBL;Acc:G4MU66]
MGG_09433	4.35115	1.98542	-1.13195	0.00704198	Endoglucanase family 5 glycoside hydrolase [Source:UniProtKB/TrEMBL;Acc:G4NHU4]
MGG_13254	61.9663	28.2764	-1.13188	0.000337183	NAPE-hydrolyzing phospholipase D [Source:UniProtKB/TrEMBL;Acc:G4N483]
MGG_00777	994.478	453.807	-1.13186	0.000337183	Putative uncharacterized protein [Source:UniProtKB/TrEMBL;Acc:G4NEK2]
MGG_07604	28.9739	13.2587	-1.12781	0.000337183	Putative uncharacterized protein [Source:UniProtKB/TrEMBL;Acc:G4N2K7]
MGG_01506	50.0032	22.8919	-1.12719	0.000636343	6-phosphogluconate dehydrogenase [Source:UniProtKB/TrEMBL;Acc:G4MT11]
MGG_16755	94.0374	43.0517	-1.12716	0.013729	Putative uncharacterized protein [Source:UniProtKB/TrEMBL;Acc:G4N585]
MGG_17442	167.363	76.681	-1.12604	0.000337183	Putative uncharacterized protein [Source:UniProtKB/TrEMBL;Acc:G4NBQ8]
MGG_12122	129.806	59.5865	-1.1233	0.000337183	CMGC/GSK protein kinase [Source:UniProtKB/TrEMBL;Acc:G4NH08]
MGG_06703	26.2078	12.0359	-1.12265	0.00422008	Putative uncharacterized protein [Source:UniProtKB/TrEMBL;Acc:G4ML66]
MGG_13224	4.85034	2.22933	-1.12147	0.00443124	Ca2+/H+ antiporter [Source:UniProtKB/TrEMBL;Acc:G4N556]
MGG_03951	7.74995	3.56235	-1.12136	0.00144833	Putative uncharacterized protein [Source:UniProtKB/TrEMBL;Acc:G4NH36]
MGG_01006	40.3946	18.5681	-1.12133	0.000337183	Vacuolar transporter chaperone 1 [Source:UniProtKB/TrEMBL;Acc:G4NCW1]
MGG_12936	2204.69	1014.9	-1.11924	0.000337183	Alternative oxidase, mitochondrial [Source:UniProtKB/Swiss-Prot;Acc:O93788]
MGG_00291	2.69696	1.24292	-1.1176	0.000916988	Ankyrin repeat domain-containing protein 28 [Source:UniProtKB/TrEMBL;Acc:G4ND80]
MGG_03539	220.793	101.761	-1.1175	0.000337183	Putative uncharacterized protein [Source:UniProtKB/TrEMBL;Acc:G4N7Q4]
MGG_07177	832.172	383.566	-1.11741	0.000337183	Putative uncharacterized protein [Source:UniProtKB/TrEMBL;Acc:G4MTL6]
MGG_02330	3.79994	1.75176	-1.11717	0.0126991	Putative uncharacterized protein [Source:UniProtKB/TrEMBL;Acc:G4MQJ4]
MGG_04466	66.0438	30.4551	-1.11674	0.00312286	DNA mismatch repair protein mutS [Source:UniProtKB/TrEMBL;Acc:G4MKK0]
MGG_13481	59.9397	27.6597	-1.11573	0.000337183	Putative uncharacterized protein [Source:UniProtKB/TrEMBL;Acc:G4N6S0]
MGG_11606	10.2523	4.73481	-1.11457	0.000337183	Putative uncharacterized protein [Source:UniProtKB/TrEMBL;Acc:G4ND76]
MGG_09437	52.7789	24.4095	-1.11252	0.000337183	Putative uncharacterized protein [Source:UniProtKB/TrEMBL;Acc:G4NHU0]
MGG_07646	1.55638	0.720164	-1.11179	0.0465715	Alpha-glucuronidase [Source:UniProtKB/TrEMBL;Acc:G4N306]
MGG_09459	87.2859	40.4065	-1.11116	0.000337183	Putative uncharacterized protein [Source:UniProtKB/TrEMBL;Acc:G4N276]
MGG_09374	326.033	151.024	-1.11024	0.000337183	Putative uncharacterized protein [Source:UniProtKB/TrEMBL;Acc:G4NI13]
MGG_04015	26.8771	12.5109	-1.1032	0.000337183	Mannan endo-1,6-alpha-mannosidase DCW1 [Source:UniProtKB/TrEMBL;Acc:G4NGV8]
MGG_10924	3.42921	1.60056	-1.0993	0.00949504	Putative uncharacterized protein [Source:UniProtKB/TrEMBL;Acc:G4MLV9]
MGG_17393	13.6049	6.35721	-1.09766	0.012183	Putative uncharacterized protein [Source:UniProtKB/TrEMBL;Acc:G4NF06]
MGG_16668	742.424	347.458	-1.0954	0.000337183	Putative uncharacterized protein [Source:UniProtKB/TrEMBL;Acc:G4N2Z8]
MGG_00947	184.751	86.517	-1.09452	0.000337183	Putative uncharacterized protein [Source:UniProtKB/TrEMBL;Acc:G4NDD1]
MGG_08045	15.6031	7.31315	-1.09327	0.000337183	Putative uncharacterized protein [Source:UniProtKB/TrEMBL;Acc:G4MXQ3]
MGG_04994	160.632	75.3376	-1.09232	0.000337183	Plasma membrane H+-ATPase [Source:UniProtKB/TrEMBL;Acc:G4N3L2]
MGG_05215	50.2497	23.5738	-1.09193	0.0109463	Cytochrome P450 71A23 [Source:UniProtKB/TrEMBL;Acc:G4N544]
MGG_05326	43.4483	20.4007	-1.09068	0.000337183	Sterol O-acyltransferase 2 [Source:UniProtKB/TrEMBL;Acc:G4N048]
MGG_05054	12.1964	5.7313	-1.08952	0.00170094	Putative uncharacterized protein [Source:UniProtKB/TrEMBL;Acc:G4N439]
MGG_10105	18.2192	8.56819	-1.0884	0.0011875	Putative uncharacterized protein [Source:UniProtKB/TrEMBL;Acc:G4N8U1]
MGG_15732	21.5664	10.1427	-1.08835	0.000337183	Putative uncharacterized protein [Source:UniProtKB/TrEMBL;Acc:G4MTI2]
MGG_05457	51.9784	24.4478	-1.08821	0.000337183	Putative uncharacterized protein [Source:UniProtKB/TrEMBL;Acc:G4MLT2]
MGG_13815	277.551	130.689	-1.08661	0.000337183	Putative uncharacterized protein [Source:UniProtKB/TrEMBL;Acc:G4MSA9]
MGG_05107	3.29202	1.55113	-1.08565	0.00875264	General amino acid permease AGP3 [Source:UniProtKB/TrEMBL;Acc:G4N4F5]
MGG_08158	35.7595	16.8784	-1.08315	0.000337183	Putative uncharacterized protein [Source:UniProtKB/TrEMBL;Acc:G4MYU1]
MGG_15025	72.0658	34.0317	-1.08244	0.000337183	Putative uncharacterized protein [Source:UniProtKB/TrEMBL;Acc:G5EH12]
MGG_06601	4846.43	2292.12	-1.08024	0.000337183	Putative uncharacterized protein [Source:UniProtKB/TrEMBL;Acc:G4N686]
MGG_01530	3.30616	1.56381	-1.08008	0.0281063	Putative uncharacterized protein [Source:UniProtKB/TrEMBL;Acc:G4MTE5]
MGG_04251	2.02005	0.958177	-1.07603	0.0340703	Sodium/phosphate symporter [Source:UniProtKB/TrEMBL;Acc:G4NFG5]
MGG_10482	22.5379	10.6968	-1.07517	0.000337183	Putative uncharacterized protein [Source:UniProtKB/TrEMBL;Acc:G4MYF9]
MGG_05702	65.0325	30.8816	-1.07441	0.000337183	Methyltransferase [Source:UniProtKB/TrEMBL;Acc:G4MP40]
MGG_14905	25.0848	11.9212	-1.07328	0.000337183	L-2-hydroxyglutarate dehydrogenase [Source:UniProtKB/TrEMBL;Acc:G4NF64]
MGG_14913	900.989	428.67	-1.07164	0.000337183	Putative uncharacterized protein [Source:UniProtKB/TrEMBL;Acc:G4NIU7]
MGG_04194	16.4657	7.84671	-1.0693	0.000337183	Acetyl esterase [Source:UniProtKB/TrEMBL;Acc:G4NF62]
MGG_04903	15.7654	7.51741	-1.06846	0.000337183	Putative uncharacterized protein [Source:UniProtKB/TrEMBL;Acc:G4N2S8]
MGG_09457	1110.23	529.602	-1.06788	0.000337183	Thymidylate kinase [Source:UniProtKB/TrEMBL;Acc:G4N278]
MGG_11685	31.4618	15.0181	-1.0669	0.000337183	4-coumarate-CoA ligase 2 [Source:UniProtKB/TrEMBL;Acc:G4NET9]
MGG_02641	38.2869	18.2965	-1.06528	0.000337183	Putative uncharacterized protein [Source:UniProtKB/TrEMBL;Acc:G4NJI7]
MGG_02694	139.992	66.9672	-1.06382	0.000337183	Putative uncharacterized protein [Source:UniProtKB/TrEMBL;Acc:G5EH98]
MGG_13622	3.89256	1.86292	-1.06316	0.00566629	Fungal cellulose binding domain-containing protein [Source:UniProtKB/TrEMBL;Acc:G4N9L4]
MGG_17959	30.5941	14.6735	-1.06004	0.000337183	Putative uncharacterized protein [Source:UniProtKB/TrEMBL;Acc:G4NIY5]
MGG_06332	126.837	60.9129	-1.05816	0.000337183	Peroxisomal adenine nucleotide transporter 1 [Source:UniProtKB/TrEMBL;Acc:G4N830]
MGG_09563	151.844	72.9427	-1.05775	0.000337183	Putative uncharacterized protein [Source:UniProtKB/TrEMBL;Acc:G4N0Z3]
MGG_15598	269.357	129.609	-1.05535	0.000337183	Putative uncharacterized protein [Source:UniProtKB/TrEMBL;Acc:G4MV68]
MGG_04514	13.2027	6.35729	-1.05435	0.000916988	Glycolipid 2-alpha-mannosyltransferase [Source:UniProtKB/TrEMBL;Acc:G4MSE2]
MGG_11040	83.3665	40.1497	-1.05408	0.000337183	1-acyl-sn-glycerol-3-phosphate acyltransferase beta [Source:UniProtKB/TrEMBL;Acc:G4N058]
MGG_13186	50.533	24.3624	-1.05257	0.000337183	PNS1 [Source:UniProtKB/TrEMBL;Acc:G4N0E1]
MGG_12009	26.9608	13.0055	-1.05174	0.000337183	Putative uncharacterized protein [Source:UniProtKB/TrEMBL;Acc:G4NI20]
MGG_00708	16.3053	7.87123	-1.05068	0.00170094	Trafficking protein particle complex subunit 5 [Source:UniProtKB/TrEMBL;Acc:G4NEY8]
MGG_02670	6.87322	3.31851	-1.05045	0.0273715	Putative uncharacterized protein [Source:UniProtKB/TrEMBL;Acc:G4NJE7]
MGG_15994	35.7868	17.2805	-1.05028	0.000337183	Putative uncharacterized protein [Source:UniProtKB/TrEMBL;Acc:G4MMF3]
MGG_07717	265.373	128.226	-1.04933	0.000337183	Putative uncharacterized protein [Source:UniProtKB/TrEMBL;Acc:G4N078]
MGG_01069	215.038	103.94	-1.04885	0.000337183	Putative uncharacterized protein [Source:UniProtKB/TrEMBL;Acc:G4NCI9]
MGG_01233	517.835	250.476	-1.04782	0.000337183	Putative uncharacterized protein [Source:UniProtKB/TrEMBL;Acc:G4MXJ9]
MGG_07103	76.2149	36.8757	-1.0474	0.000337183	Putative uncharacterized protein [Source:UniProtKB/TrEMBL;Acc:G4MSR9]
MGG_05383	28.1538	13.6431	-1.04516	0.000337183	HHE domain-containing protein [Source:UniProtKB/TrEMBL;Acc:G4MKY7]
MGG_01977	37.042	17.9549	-1.04478	0.000337183	Putative uncharacterized protein [Source:UniProtKB/TrEMBL;Acc:G4MMB7]
MGG_03774	4.40992	2.14006	-1.0431	0.00930655	CAIB/BAIF family enzyme [Source:UniProtKB/TrEMBL;Acc:G4NHN7]
MGG_17704	19.6857	9.55417	-1.04295	0.000337183	Putative uncharacterized protein [Source:UniProtKB/TrEMBL;Acc:G4NGS2]
MGG_06910	132.814	64.4978	-1.04208	0.000337183	Protein transport protein SEC23 [Source:UniProtKB/Swiss-Prot;Acc:A4R1J7]
MGG_04237	63.4191	30.8047	-1.04177	0.000337183	Putative uncharacterized protein [Source:UniProtKB/TrEMBL;Acc:G4NFB6]
MGG_03629	33.0505	16.0718	-1.04014	0.000337183	Putative uncharacterized protein [Source:UniProtKB/TrEMBL;Acc:G4N730]
MGG_00700	106.594	51.8435	-1.03989	0.000337183	IKS protein kinase [Source:UniProtKB/TrEMBL;Acc:G4NEZ6]
MGG_04929	113.2	55.0935	-1.03892	0.000337183	Putative uncharacterized protein [Source:UniProtKB/TrEMBL;Acc:G4N357]
MGG_10481	6.46618	3.14787	-1.03854	0.000337183	NACHT and WD domain-containing protein [Source:UniProtKB/TrEMBL;Acc:G4MYF7]
MGG_07180	7.03942	3.42793	-1.03812	0.00930655	Putative uncharacterized protein [Source:UniProtKB/TrEMBL;Acc:G4MTL9]
MGG_02157	37.0593	18.0813	-1.03534	0.000337183	Putative uncharacterized protein [Source:UniProtKB/TrEMBL;Acc:G4MP58]
MGG_00576	10.3359	5.04913	-1.03355	0.0197745	Putative uncharacterized protein [Source:UniProtKB/TrEMBL;Acc:G4NBC3]
MGG_00168	241.819	118.223	-1.03242	0.000337183	Putative uncharacterized protein [Source:UniProtKB/TrEMBL;Acc:G4NE44]
MGG_15668	19.2022	9.39213	-1.03175	0.0214858	Putative uncharacterized protein [Source:UniProtKB/TrEMBL;Acc:G4MYK7]
MGG_10499	7.44887	3.64685	-1.03037	0.00781651	Oxidoreductase [Source:UniProtKB/TrEMBL;Acc:G4MYH7]
MGG_06898	48.1768	23.6078	-1.02908	0.000337183	MYB-1 [Source:UniProtKB/TrEMBL;Acc:G4MMZ5]
MGG_06001	172.834	84.7785	-1.02761	0.000337183	Nuclear envelope morphology protein 1 [Source:UniProtKB/TrEMBL;Acc:G4N4M5]
MGG_06552	5.81553	2.85273	-1.02756	0.00312286	Monooxygenase [Source:UniProtKB/TrEMBL;Acc:G4N6K1]
MGG_01659	17.5616	8.61626	-1.02729	0.000337183	Putative uncharacterized protein [Source:UniProtKB/TrEMBL;Acc:G4MUF1]
MGG_02481	132.754	65.1646	-1.0266	0.000337183	Putative uncharacterized protein [Source:UniProtKB/TrEMBL;Acc:G4MRZ6]
MGG_11731	103.236	50.6927	-1.02609	0.000337183	Sphingolipid long chain base-responsive protein LSP1 [Source:UniProtKB/TrEMBL;Acc:G4MQN5]
MGG_06872	2.87252	1.41072	-1.02588	0.0378631	Putative uncharacterized protein [Source:UniProtKB/TrEMBL;Acc:G4MMK8]
MGG_13063	83.0158	40.9348	-1.02006	0.000337183	Putative uncharacterized protein [Source:UniProtKB/TrEMBL;Acc:G4MLR2]
MGG_10856	280.467	138.513	-1.01781	0.000337183	Putative uncharacterized protein [Source:UniProtKB/TrEMBL;Acc:G4N386]
MGG_00127	18.3462	9.06327	-1.01738	0.000337183	Saccharopine dehydrogenase [Source:UniProtKB/TrEMBL;Acc:G4NEE8]
MGG_00400	46.3075	22.9005	-1.01587	0.000337183	Putative uncharacterized protein [Source:UniProtKB/TrEMBL;Acc:G4NCE3]
MGG_14372	7.50358	3.71159	-1.01554	0.00463929	Putative uncharacterized protein [Source:UniProtKB/TrEMBL;Acc:G4NHS0]
MGG_01231	5.84889	2.89404	-1.01508	0.020242	Sorbitol dehydrogenase [Source:UniProtKB/TrEMBL;Acc:G4MXJ5]
MGG_14693	60.33	29.8614	-1.01459	0.000337183	Putative uncharacterized protein [Source:UniProtKB/TrEMBL;Acc:G4NCM5]
MGG_08052	18.584	9.21763	-1.01159	0.000337183	Putative uncharacterized protein [Source:UniProtKB/TrEMBL;Acc:G4MXR0]
MGG_07630	503.586	249.845	-1.0112	0.000337183	Putative uncharacterized protein [Source:UniProtKB/TrEMBL;Acc:G4N2Y9]
MGG_06129	27.9883	13.8946	-1.0103	0.000337183	Putative uncharacterized protein [Source:UniProtKB/TrEMBL;Acc:G4N5J7]
MGG_00779	11.2741	5.59959	-1.00962	0.000337183	Choline dehydrogenase [Source:UniProtKB/TrEMBL;Acc:G4NEK0]
MGG_10193	255.892	127.282	-1.00751	0.000337183	Guanine nucleotide-binding protein subunit gamma [Source:UniProtKB/TrEMBL;Acc:G4MUP3]
MGG_04913	1814	902.522	-1.00714	0.000337183	Putative uncharacterized protein [Source:UniProtKB/TrEMBL;Acc:G4N340]
MGG_04675	7.10354	3.53974	-1.00489	0.000337183	Putative uncharacterized protein [Source:UniProtKB/TrEMBL;Acc:G4MTB8]
MGG_01300	272.891	136.201	-1.00259	0.000337183	L-galactonate dehydratase [Source:UniProtKB/TrEMBL;Acc:G4MY85]
MGG_04351	8.21115	4.09849	-1.00249	0.0316788	U2 small nuclear ribonucleoprotein B [Source:UniProtKB/TrEMBL;Acc:G4MYZ3]
MGG_00556	70.067	34.976	-1.00237	0.015059	Putative uncharacterized protein [Source:UniProtKB/TrEMBL;Acc:G4NBF2]
MGG_07779	3.35327	1.67394	-1.00232	0.017531	Quinate permease [Source:UniProtKB/TrEMBL;Acc:G4N113]
MGG_00800	96.2024	48.0467	-1.00164	0.000337183	STE/STE7/MEK1 protein kinase [Source:UniProtKB/TrEMBL;Acc:G4NEB8]
MGG_15565	43.9179	21.9379	-1.00138	0.000916988	Putative uncharacterized protein [Source:UniProtKB/TrEMBL;Acc:G4MTP4]
MGG_04582	793.639	396.636	-1.00067	0.000337183	Putative uncharacterized protein [Source:UniProtKB/TrEMBL;Acc:G4MRS8]
MGG_08831	609.212	304.532	-1.00035	0.000337183	Putative uncharacterized protein [Source:UniProtKB/TrEMBL;Acc:G4MV28]
MGG_10456	381.583	190.769	-1.00017	0.000337183	Putative uncharacterized protein [Source:UniProtKB/TrEMBL;Acc:G4MY25]
MGG_09804	136.466	68.2375	-0.999903	0.000337183	Putative uncharacterized protein [Source:UniProtKB/TrEMBL;Acc:G4NIL0]
MGG_16187	955.128	478.306	-0.997761	0.000337183	Putative uncharacterized protein [Source:UniProtKB/TrEMBL;Acc:G4MMG9]
MGG_16828	4.13922	2.07448	-0.996611	0.0337981	Putative uncharacterized protein [Source:UniProtKB/TrEMBL;Acc:G4N359]
MGG_08303	46.2404	23.189	-0.995716	0.000337183	XPG domain-containing protein [Source:UniProtKB/TrEMBL;Acc:G4MWW3]
MGG_02866	25.7646	12.9318	-0.994465	0.00505262	Putative uncharacterized protein [Source:UniProtKB/TrEMBL;Acc:G4NLS4]
MGG_10530	5.14525	2.58457	-0.993317	0.0176935	Sugar transporter [Source:UniProtKB/TrEMBL;Acc:G4MKE5]
MGG_06392	78.8203	39.6222	-0.992258	0.000337183	Ornithine aminotransferase [Source:UniProtKB/TrEMBL;Acc:G4N7K3]
MGG_04378	13.5627	6.81852	-0.992115	0.000337183	Integral membrane protein [Source:UniProtKB/TrEMBL;Acc:G4MZD1]
MGG_09461	16.3175	8.20542	-0.991773	0.000337183	UV-damage endonuclease [Source:UniProtKB/TrEMBL;Acc:G4N273]
MGG_06637	27.3627	13.7647	-0.99124	0.000337183	Acetyltransferase [Source:UniProtKB/TrEMBL;Acc:G4MKN6]
MGG_03208	47.3161	23.8123	-0.990627	0.000337183	Glycolipid-anchored surface protein 5 [Source:UniProtKB/TrEMBL;Acc:G4NAB0]
MGG_07230	3.92798	1.98453	-0.984992	0.0388073	Alpha-1,3-mannosyltransferase CMT1 [Source:UniProtKB/TrEMBL;Acc:G4MU41]
MGG_11560	36.5041	18.4453	-0.984805	0.000337183	Taurine catabolism dioxygenase TauD [Source:UniProtKB/TrEMBL;Acc:G4NBH5]
MGG_01665	76.1738	38.5174	-0.983782	0.000337183	Protein FYV10 [Source:UniProtKB/Swiss-Prot;Acc:A4RK04]
MGG_05015	25.9637	13.1625	-0.980059	0.000337183	Regucalcin [Source:UniProtKB/TrEMBL;Acc:G4N3T9]
MGG_07212	277.59	140.894	-0.978342	0.000337183	Putative uncharacterized protein [Source:UniProtKB/TrEMBL;Acc:G4MU17]
MGG_06603	30.7361	15.6067	-0.977773	0.000337183	Putative uncharacterized protein [Source:UniProtKB/TrEMBL;Acc:G4N629]
MGG_12377	62.7444	31.8711	-0.977237	0.000337183	Phytochrome-1 [Source:UniProtKB/TrEMBL;Acc:G4MU11]
MGG_06088	110.909	56.3554	-0.976756	0.000337183	Putative uncharacterized protein [Source:UniProtKB/TrEMBL;Acc:G4N588]
MGG_03263	10.0744	5.13089	-0.973419	0.0143986	Betaine aldehyde dehydrogenase [Source:UniProtKB/TrEMBL;Acc:G4N9J6]
MGG_02373	7.31519	3.73693	-0.969041	0.029266	Arabinan endo-1,5-alpha-L-arabinosidase A [Source:UniProtKB/TrEMBL;Acc:G4MQZ5]
MGG_03483	41.3025	21.123	-0.967411	0.000337183	Putative uncharacterized protein [Source:UniProtKB/TrEMBL;Acc:G4N819]
MGG_07494	8.82897	4.51877	-0.966315	0.000636343	Cation diffusion facilitator 1 [Source:UniProtKB/TrEMBL;Acc:G4N1M4]
MGG_01922	16.2624	8.32355	-0.96627	0.000916988	Polysaccharide deacetylase [Source:UniProtKB/TrEMBL;Acc:G4NG16]
MGG_02831	6.49904	3.32842	-0.965392	0.0434191	Putative uncharacterized protein [Source:UniProtKB/TrEMBL;Acc:G4NLW2]
MGG_04108	30.6759	15.7198	-0.964527	0.000337183	Transcriptional activator protein acu-15 [Source:UniProtKB/TrEMBL;Acc:G4NIV0]
MGG_07181	26.5369	13.6257	-0.961672	0.000337183	Protein GET1 [Source:UniProtKB/Swiss-Prot;Acc:A4RHX3]
MGG_04469	28.9465	14.8701	-0.96097	0.000337183	Cytochrome P450 97B3 [Source:UniProtKB/TrEMBL;Acc:G4MKJ7]
MGG_00802	37.6355	19.3732	-0.958031	0.0165482	Putative uncharacterized protein [Source:UniProtKB/TrEMBL;Acc:G4NEB5]
MGG_14010	19.555	10.0787	-0.956237	0.000337183	Putative uncharacterized protein [Source:UniProtKB/TrEMBL;Acc:G4NKG9]
MGG_07393	53.1507	27.4871	-0.951337	0.000337183	Histone-lysine N-methyltransferase SET9 [Source:UniProtKB/TrEMBL;Acc:G4N0C6]
MGG_04979	306.684	158.628	-0.951107	0.000337183	GPI mannosyltransferase 4 [Source:UniProtKB/TrEMBL;Acc:G4N3J6]
MGG_00408	188.131	97.4328	-0.949256	0.000337183	RCC1 domain-containing protein [Source:UniProtKB/TrEMBL;Acc:G4NCD5]
MGG_02156	216.7	112.229	-0.949254	0.000337183	Iron transport multicopper oxidase FET5 [Source:UniProtKB/TrEMBL;Acc:G4MP57]
MGG_03090	9.68302	5.01747	-0.948497	0.000636343	Putative uncharacterized protein [Source:UniProtKB/TrEMBL;Acc:G5EHK2]
MGG_08266	34.57	17.916	-0.948274	0.000337183	Maltose permease MAL61 [Source:UniProtKB/TrEMBL;Acc:G4MXB4]
MGG_03971	46.1254	23.9208	-0.947298	0.000337183	Putative uncharacterized protein [Source:UniProtKB/TrEMBL;Acc:G4NH11]
MGG_14620	26.7045	13.8758	-0.944512	0.000337183	CAMK/CAMKL protein kinase [Source:UniProtKB/TrEMBL;Acc:G4MMB0]
MGG_00688	2.71578	1.41164	-0.943997	0.0116555	Putative uncharacterized protein [Source:UniProtKB/TrEMBL;Acc:G4NAX5]
MGG_06000	675.611	351.446	-0.942889	0.000337183	Putative uncharacterized protein [Source:UniProtKB/TrEMBL;Acc:G4N4M4]
MGG_05268	218.385	113.668	-0.942049	0.000337183	Usp domain-containing protein [Source:UniProtKB/TrEMBL;Acc:G4N5M9]
MGG_16704	16.7432	8.72971	-0.939571	0.0255971	Putative uncharacterized protein [Source:UniProtKB/TrEMBL;Acc:G4N3P1]
MGG_04336	19.0406	9.92857	-0.939421	0.000636343	Putative uncharacterized protein [Source:UniProtKB/TrEMBL;Acc:G4NGE7]
MGG_01521	446.899	233.034	-0.939405	0.000337183	Cell division control protein 3 [Source:UniProtKB/TrEMBL;Acc:G4MTD7]
MGG_05406	729.103	380.509	-0.938192	0.000337183	Putative uncharacterized protein [Source:UniProtKB/TrEMBL;Acc:G4MLC5]
MGG_07189	128.646	67.2201	-0.936436	0.000337183	V-SNARE [Source:UniProtKB/TrEMBL;Acc:G4MTN0]
MGG_09798	24.4024	12.7624	-0.935121	0.000337183	Putative uncharacterized protein [Source:UniProtKB/TrEMBL;Acc:G4NIL7]
MGG_09354	15.9481	8.34375	-0.934616	0.000337183	Putative uncharacterized protein [Source:UniProtKB/TrEMBL;Acc:G4NI44]
MGG_15238	29.898	15.6544	-0.933478	0.000337183	Modin [Source:UniProtKB/TrEMBL;Acc:G4N488]
MGG_05689	33.2146	17.4042	-0.932379	0.000337183	Putative uncharacterized protein [Source:UniProtKB/TrEMBL;Acc:G4MP27]
MGG_13471	262.193	137.451	-0.93171	0.000337183	Putative uncharacterized protein [Source:UniProtKB/TrEMBL;Acc:G4N6F8]
MGG_10579	17.1138	8.97953	-0.93045	0.000337183	Putative uncharacterized protein [Source:UniProtKB/TrEMBL;Acc:G4NKP0]
MGG_11575	12.1517	6.38117	-0.929269	0.00967808	Putative uncharacterized protein [Source:UniProtKB/TrEMBL;Acc:G4NC13]
MGG_07435	45.261	23.813	-0.926517	0.000916988	Putative uncharacterized protein [Source:UniProtKB/TrEMBL;Acc:G4N0T5]
MGG_06089	69.5734	36.6338	-0.925361	0.00334743	Ribokinase [Source:UniProtKB/TrEMBL;Acc:G4N589]
MGG_04555	282.09	148.645	-0.924288	0.000337183	Triacylglycerol lipase FGL2 [Source:UniProtKB/TrEMBL;Acc:G4MS59]
MGG_07599	71.0388	37.4352	-0.92421	0.000337183	Putative uncharacterized protein [Source:UniProtKB/TrEMBL;Acc:G4N2K0]
MGG_00795	1.15701	0.609854	-0.923871	0.0446883	Putative uncharacterized protein [Source:UniProtKB/TrEMBL;Acc:G4NEC5]
MGG_00797	11.6409	6.13831	-0.923295	0.00684786	Putative uncharacterized protein [Source:UniProtKB/TrEMBL;Acc:G4NEC2]
MGG_06684	41.6372	21.9796	-0.921708	0.000337183	Putative uncharacterized protein [Source:UniProtKB/TrEMBL;Acc:G4ML43]
MGG_03448	3.29356	1.73914	-0.921271	0.0319574	Golgi transport complex component Cog5 [Source:UniProtKB/TrEMBL;Acc:G4N8B3]
MGG_12721	3.03456	1.60269	-0.920988	0.010229	Oligopeptide transporter 2 [Source:UniProtKB/TrEMBL;Acc:G4N958]
MGG_11496	121.588	64.2263	-0.920771	0.000337183	Putative uncharacterized protein [Source:UniProtKB/TrEMBL;Acc:G4NEK8]
MGG_13165	75.9237	40.131	-0.919833	0.000337183	Putative uncharacterized protein [Source:UniProtKB/TrEMBL;Acc:G4MPI4]
MGG_00650	40.2213	21.2615	-0.919713	0.000337183	Putative uncharacterized protein [Source:UniProtKB/TrEMBL;Acc:G4NB20]
MGG_00433	12.1912	6.44575	-0.919426	0.0472244	Putative uncharacterized protein [Source:UniProtKB/TrEMBL;Acc:G4NCA5]
MGG_00682	335.099	177.45	-0.917173	0.000337183	Cyclin-dependent kinase regulatory subunit [Source:UniProtKB/TrEMBL;Acc:G4NAY2]
MGG_08749	16.5024	8.74125	-0.916769	0.000337183	Putative uncharacterized protein [Source:UniProtKB/TrEMBL;Acc:G4NFR2]
MGG_00666	397.454	210.671	-0.915794	0.000337183	Putative uncharacterized protein [Source:UniProtKB/TrEMBL;Acc:G4NB04]
MGG_09906	5.80948	3.08091	-0.915051	0.018985	Mitochondrial phosphate carrier protein 2 [Source:UniProtKB/TrEMBL;Acc:G4MR58]
MGG_11261	32.7153	17.3683	-0.91351	0.000337183	Putative uncharacterized protein [Source:UniProtKB/TrEMBL;Acc:G4MXI8]
MGG_03293	13.9487	7.40733	-0.913104	0.00289646	Putative uncharacterized protein [Source:UniProtKB/TrEMBL;Acc:G4N9F7]
MGG_04897	54.076	28.7262	-0.912619	0.000337183	Putative uncharacterized protein [Source:UniProtKB/TrEMBL;Acc:G4N2S2]
MGG_06994	216.372	114.983	-0.9121	0.000337183	Putative uncharacterized protein [Source:UniProtKB/TrEMBL;Acc:G4MNY0]
MGG_06832	3.6923	1.96305	-0.911425	0.0269293	Putative uncharacterized protein [Source:UniProtKB/TrEMBL;Acc:G4MM49]
MGG_06439	28.883	15.3577	-0.911262	0.000337183	Putative uncharacterized protein [Source:UniProtKB/TrEMBL;Acc:G4N7A0]
MGG_00768	6.45856	3.43636	-0.91033	0.00505262	Putative uncharacterized protein [Source:UniProtKB/TrEMBL;Acc:G4NEL3]
MGG_06751	32.2534	17.1746	-0.909174	0.000337183	Putative uncharacterized protein [Source:UniProtKB/TrEMBL;Acc:G4MLM0]
MGG_05466	10.4919	5.59407	-0.907301	0.000337183	Putative uncharacterized protein [Source:UniProtKB/TrEMBL;Acc:G4MLU2]
MGG_03245	41.2158	21.9839	-0.906753	0.000337183	Aldose 1-epimerase [Source:UniProtKB/TrEMBL;Acc:G4N9V8]
MGG_00142	16.8845	9.00912	-0.906245	0.000337183	BEM46 family protein [Source:UniProtKB/TrEMBL;Acc:G4NE75]
MGG_07394	14.0814	7.51357	-0.906219	0.00606488	Putative uncharacterized protein [Source:UniProtKB/TrEMBL;Acc:G4N0C7]
MGG_01729	117.59	62.7496	-0.906087	0.000337183	Putative uncharacterized protein [Source:UniProtKB/TrEMBL;Acc:G4MV98]
MGG_08015	58.068	31.0173	-0.904669	0.000337183	Putative uncharacterized protein [Source:UniProtKB/TrEMBL;Acc:G4MX62]
MGG_03765	7.63387	4.07799	-0.904554	0.00312286	7-dehydrocholesterol reductase [Source:UniProtKB/TrEMBL;Acc:G4NHP6]
MGG_02267	10.651	5.69003	-0.904488	0.00422008	Putative uncharacterized protein [Source:UniProtKB/TrEMBL;Acc:G4MQ30]
MGG_00834	9.91706	5.30982	-0.901251	0.0139006	Putative uncharacterized protein [Source:UniProtKB/TrEMBL;Acc:G4NE28]
MGG_11149	244.913	131.261	-0.899834	0.000337183	Putative uncharacterized protein [Source:UniProtKB/TrEMBL;Acc:G4MVC2]
MGG_15306	10.1618	5.45065	-0.898659	0.00856715	Putative uncharacterized protein [Source:UniProtKB/TrEMBL;Acc:G4MRA5]
MGG_10837	58.1613	31.2234	-0.897431	0.000337183	Putative uncharacterized protein [Source:UniProtKB/TrEMBL;Acc:G4MYV9]
MGG_11913	69.0635	37.1379	-0.895031	0.00443124	Putative uncharacterized protein [Source:UniProtKB/TrEMBL;Acc:G4MRH3]
MGG_10372	18.452	9.93751	-0.892817	0.00626242	Putative uncharacterized protein [Source:UniProtKB/TrEMBL;Acc:G4MYI8]
MGG_08830	938.05	505.237	-0.892706	0.000337183	Putative uncharacterized protein [Source:UniProtKB/TrEMBL;Acc:G4MUR9]
MGG_02784	9.3378	5.04067	-0.889468	0.000337183	DNA-binding protein SMUBP-2 [Source:UniProtKB/TrEMBL;Acc:G4NIZ8]
MGG_12315	48.7074	26.4019	-0.8835	0.000337183	Putative uncharacterized protein [Source:UniProtKB/TrEMBL;Acc:G4MZA4]
MGG_00432	927.644	503.012	-0.882979	0.000337183	Putative uncharacterized protein [Source:UniProtKB/TrEMBL;Acc:G4NCA6]
MGG_01261	72.943	39.6389	-0.879854	0.000337183	Trehalase [Source:UniProtKB/TrEMBL;Acc:G4MY35]
MGG_05323	10.5628	5.74192	-0.879389	0.0114785	Putative uncharacterized protein [Source:UniProtKB/TrEMBL;Acc:G4N045]
MGG_12676	17.8365	9.70259	-0.878395	0.00243158	Putative uncharacterized protein [Source:UniProtKB/TrEMBL;Acc:G4NK66]
MGG_03939	28.9007	15.7267	-0.877887	0.0176935	Pathway-specific nitrogen regulator [Source:UniProtKB/TrEMBL;Acc:G4NH49]
MGG_04806	41.1289	22.398	-0.876783	0.000337183	Golgi apparatus membrane protein TVP23 [Source:UniProtKB/Swiss-Prot;Acc:A4RME3]
MGG_05741	28.4411	15.491	-0.876553	0.00546204	Isochorismatase domain-containing protein 2 [Source:UniProtKB/TrEMBL;Acc:G4MPK0]
MGG_00622	49.0932	26.7578	-0.875565	0.000337183	Transcriptional regulator PacG/VIB-1 [Source:UniProtKB/TrEMBL;Acc:G4NB56]
MGG_05693	11.6516	6.35448	-0.874686	0.000636343	MIF domain-containing protein [Source:UniProtKB/TrEMBL;Acc:G4MP31]
MGG_08984	4.88394	2.66683	-0.872919	0.00586662	Putative uncharacterized protein [Source:UniProtKB/TrEMBL;Acc:G4MWG8]
MGG_08692	67.0926	36.6486	-0.872398	0.000337183	Alpha-1,2 mannosyltransferase KTR1 [Source:UniProtKB/TrEMBL;Acc:G4NFW5]
MGG_08764	18.3286	10.0197	-0.871254	0.00645773	Putative uncharacterized protein [Source:UniProtKB/TrEMBL;Acc:G4NFP1]
MGG_04465	3289.09	1798.12	-0.871204	0.000337183	Putative uncharacterized protein [Source:UniProtKB/TrEMBL;Acc:G4MKK1]
MGG_08173	276.591	151.334	-0.870019	0.000337183	NADP-dependent malic enzyme [Source:UniProtKB/TrEMBL;Acc:G4MZ65]
MGG_04758	231.088	126.439	-0.869996	0.000337183	Putative uncharacterized protein [Source:UniProtKB/TrEMBL;Acc:G4MTR7]
MGG_14700	1185.48	648.813	-0.869593	0.00586662	Putative uncharacterized protein [Source:UniProtKB/TrEMBL;Acc:G4NCY5]
MGG_02573	241.241	132.073	-0.869132	0.000337183	Beta-1,3-glucan-binding protein [Source:UniProtKB/TrEMBL;Acc:G4NJV6]
MGG_01243	18.0269	9.87524	-0.868267	0.000337183	Putative uncharacterized protein [Source:UniProtKB/TrEMBL;Acc:G4MXL0]
MGG_09473	37.0267	20.3	-0.867085	0.00170094	Putative uncharacterized protein [Source:UniProtKB/TrEMBL;Acc:G4N1V4]
MGG_05450	143.197	78.612	-0.865177	0.000337183	NADH kinase POS5 [Source:UniProtKB/TrEMBL;Acc:G4MLS1]
MGG_02539	7.40575	4.06883	-0.864033	0.0100462	Putative uncharacterized protein [Source:UniProtKB/TrEMBL;Acc:G4NK35]
MGG_04919	45.6081	25.0657	-0.863572	0.000337183	Putative uncharacterized protein [Source:UniProtKB/TrEMBL;Acc:G4N347]
MGG_01621	10.8429	5.96336	-0.862554	0.0185082	Putative uncharacterized protein [Source:UniProtKB/TrEMBL;Acc:G4MUB3]
MGG_01553	165.911	91.3074	-0.861601	0.000337183	3-isopropylmalate dehydratase [Source:UniProtKB/TrEMBL;Acc:G4MTG9]
MGG_07307	138.151	76.1186	-0.859928	0.000337183	NADH-cytochrome b5 reductase 2 [Source:UniProtKB/TrEMBL;Acc:G4MUZ9]
MGG_05844	5.22845	2.88143	-0.859599	0.0294109	Mannan endo-1,4-beta-mannosidase 1 [Source:UniProtKB/TrEMBL;Acc:G4N3N5]
MGG_01585	168.611	92.9231	-0.859592	0.000337183	Translocator protein [Source:UniProtKB/TrEMBL;Acc:G4MTW2]
MGG_08154	17.4852	9.63633	-0.859577	0.0233375	Putative uncharacterized protein [Source:UniProtKB/TrEMBL;Acc:G4MYT5]
MGG_12275	125.811	69.3486	-0.859322	0.000337183	Putative uncharacterized protein [Source:UniProtKB/TrEMBL;Acc:G4MY98]
MGG_00832	3.02085	1.66525	-0.859213	0.0133872	Cytochrome P450 [Source:UniProtKB/TrEMBL;Acc:G4NE30]
MGG_12864	20.7858	11.4687	-0.857899	0.000337183	Putative uncharacterized protein [Source:UniProtKB/TrEMBL;Acc:G4N880]
MGG_01728	28.8803	15.9562	-0.855966	0.000337183	Methylenetetrahydrofolate reductase 1 [Source:UniProtKB/TrEMBL;Acc:G4MV96]
MGG_16966	5.67613	3.1376	-0.855249	0.0344818	Putative uncharacterized protein [Source:UniProtKB/TrEMBL;Acc:G4N2F5]
MGG_08262	18.3826	10.1659	-0.854611	0.000337183	Putidaredoxin reductase [Source:UniProtKB/TrEMBL;Acc:G4MXB8]
MGG_00725	107.439	59.4444	-0.853912	0.000337183	Putative uncharacterized protein [Source:UniProtKB/TrEMBL;Acc:G4NEX0]
MGG_08093	117.684	65.1523	-0.853033	0.000337183	Nodulation protein L [Source:UniProtKB/TrEMBL;Acc:G4MYA6]
MGG_00298	18.8667	10.4491	-0.852457	0.000916988	Putative uncharacterized protein [Source:UniProtKB/TrEMBL;Acc:G4ND19]
MGG_14157	465.281	257.767	-0.852031	0.000337183	Putative uncharacterized protein [Source:UniProtKB/TrEMBL;Acc:G4NIL4]
MGG_11597	100.982	55.9783	-0.851155	0.000337183	Glucosamine-fructose-6-phosphate aminotransferase [Source:UniProtKB/TrEMBL;Acc:G4NCY1]
MGG_09602	12.2933	6.8178	-0.850489	0.000337183	Putative uncharacterized protein [Source:UniProtKB/TrEMBL;Acc:G5EH48]
MGG_09436	183.158	101.665	-0.849264	0.000337183	Putative uncharacterized protein [Source:UniProtKB/TrEMBL;Acc:G4NHU1]
MGG_05849	202.194	112.258	-0.848919	0.000337183	Putative uncharacterized protein [Source:UniProtKB/TrEMBL;Acc:G4N3P2]
MGG_06406	50.1837	27.8791	-0.848037	0.000337183	Putative uncharacterized protein [Source:UniProtKB/TrEMBL;Acc:G4N7I7]
MGG_01072	10.8906	6.05386	-0.847154	0.000916988	Calcium dependent mitochondrial carrier protein [Source:UniProtKB/TrEMBL;Acc:G4NCI6]
MGG_05467	736.984	409.716	-0.84701	0.000337183	Sodium/nucleoside cotransporter 1 [Source:UniProtKB/TrEMBL;Acc:G4MLU3]
MGG_14685	17.4063	9.6859	-0.84565	0.0386746	Putative uncharacterized protein [Source:UniProtKB/TrEMBL;Acc:G4NCB0]
MGG_01221	13.6116	7.57772	-0.844999	0.0389469	Putative uncharacterized protein [Source:UniProtKB/TrEMBL;Acc:G4MXI2]
MGG_08341	56.1752	31.2913	-0.844172	0.0281063	Putative uncharacterized protein [Source:UniProtKB/TrEMBL;Acc:G4MWF6]
MGG_07341	184.441	102.785	-0.843526	0.000337183	Putative uncharacterized protein [Source:UniProtKB/TrEMBL;Acc:G4MVE6]
MGG_08246	2285.15	1273.62	-0.843358	0.000337183	Putative uncharacterized protein [Source:UniProtKB/TrEMBL;Acc:G5EHX2]
MGG_00255	70.0114	39.0717	-0.841465	0.000337183	Putative uncharacterized protein [Source:UniProtKB/TrEMBL;Acc:G4NDI1]
MGG_10678	13.1868	7.36987	-0.839383	0.00312286	Putative uncharacterized protein [Source:UniProtKB/TrEMBL;Acc:G4N9S4]
MGG_16443	16.221	9.07476	-0.83793	0.000337183	Protein phosphatase [Source:UniProtKB/TrEMBL;Acc:G4MP10]
MGG_06403	66.0882	36.9962	-0.837016	0.000337183	Putative uncharacterized protein [Source:UniProtKB/TrEMBL;Acc:G4N7J0]
MGG_00693	13.8983	7.78259	-0.836583	0.000337183	Putative uncharacterized protein [Source:UniProtKB/TrEMBL;Acc:G4NF04]
MGG_06046	29.3587	16.4405	-0.836528	0.0162257	Putative uncharacterized protein [Source:UniProtKB/TrEMBL;Acc:G4N4X8]
MGG_15005	38.2745	21.4334	-0.836523	0.000337183	Putative uncharacterized protein [Source:UniProtKB/TrEMBL;Acc:G4NLR4]
MGG_02826	79.9175	44.7968	-0.835116	0.000337183	FAD dependent oxidoreductase superfamily protein [Source:UniProtKB/TrEMBL;Acc:G5EGW1]
MGG_11820	5.80002	3.254	-0.833843	0.00586662	Putative uncharacterized protein [Source:UniProtKB/TrEMBL;Acc:G4MM48]
MGG_15992	73.0922	41.0458	-0.832484	0.000337183	Putative uncharacterized protein [Source:UniProtKB/TrEMBL;Acc:G4MMF0]
MGG_06428	192.222	107.966	-0.832199	0.000337183	Putative uncharacterized protein [Source:UniProtKB/TrEMBL;Acc:G4N7B0]
MGG_10930	69.62	39.1429	-0.830752	0.0011875	Putative uncharacterized protein [Source:UniProtKB/TrEMBL;Acc:Q2KH25]
MGG_12139	38.2101	21.501	-0.829548	0.0011875	Putative uncharacterized protein [Source:UniProtKB/TrEMBL;Acc:G4NGQ0]
MGG_02774	127.619	71.8241	-0.829306	0.000337183	Copper transporter [Source:UniProtKB/TrEMBL;Acc:G5EHU1]
MGG_07517	50.3636	28.3633	-0.828356	0.0011875	Putative uncharacterized protein [Source:UniProtKB/TrEMBL;Acc:G4N1Q1]
MGG_05982	21.283	11.9916	-0.827676	0.000337183	Putative uncharacterized protein [Source:UniProtKB/TrEMBL;Acc:G4N4K5]
MGG_09239	97.3083	54.8598	-0.826813	0.000337183	Squalene synthase [Source:UniProtKB/TrEMBL;Acc:G4MPV4]
MGG_05216	57.0881	32.2053	-0.825892	0.000337183	Putative uncharacterized protein [Source:UniProtKB/TrEMBL;Acc:G4N545]
MGG_07331	332.282	187.475	-0.825708	0.000337183	1,3-beta-glucanosyltransferase gel1 [Source:UniProtKB/TrEMBL;Acc:G4MV25]
MGG_00572	23.5351	13.2835	-0.825175	0.0011875	Cytochrome P450 [Source:UniProtKB/TrEMBL;Acc:G4NBC7]
MGG_02378	180.448	101.849	-0.825146	0.000337183	Glutamate decarboxylase [Source:UniProtKB/TrEMBL;Acc:G4MR06]
MGG_08809	189.308	106.925	-0.824133	0.0100462	Putative uncharacterized protein [Source:UniProtKB/TrEMBL;Acc:G4NFI8]
MGG_11170	21.6658	12.2663	-0.82072	0.000916988	Putative uncharacterized protein [Source:UniProtKB/TrEMBL;Acc:G4MUS2]
MGG_00333	26.2068	14.8464	-0.819823	0.00334743	Putative uncharacterized protein [Source:UniProtKB/TrEMBL;Acc:G4NCX8]
MGG_05979	10.0595	5.70102	-0.819258	0.00762386	Putative uncharacterized protein [Source:UniProtKB/TrEMBL;Acc:G4N4K2]
MGG_05111	146.743	83.1725	-0.819117	0.000337183	Putative uncharacterized protein [Source:UniProtKB/TrEMBL;Acc:G4N4G2]
MGG_07843	33.1101	18.7943	-0.816978	0.000337183	Putative uncharacterized protein [Source:UniProtKB/TrEMBL;Acc:G4N1K3]
MGG_10061	30.816	17.5057	-0.815853	0.000337183	Catalase-1 [Source:UniProtKB/TrEMBL;Acc:G4N931]
MGG_16259	369.887	210.294	-0.814674	0.000337183	Putative uncharacterized protein [Source:UniProtKB/TrEMBL;Acc:G4MQ82]
MGG_04034	722.519	410.98	-0.813966	0.000337183	Formate dehydrogenase [Source:UniProtKB/TrEMBL;Acc:G4NGT3]
MGG_03698	39.3511	22.3942	-0.813275	0.000337183	Putative uncharacterized protein [Source:UniProtKB/TrEMBL;Acc:G4N6P7]
MGG_09912	35.0402	19.9896	-0.809761	0.000337183	CAMK/CAMK1 protein kinase [Source:UniProtKB/TrEMBL;Acc:G4MR66]
MGG_02437	53.2351	30.3708	-0.809696	0.00422008	Palmitoyltransferase PFA3 [Source:UniProtKB/TrEMBL;Acc:G4MRI5]
MGG_15302	339.574	193.736	-0.809634	0.000636343	Putative uncharacterized protein [Source:UniProtKB/TrEMBL;Acc:G4MRR3]
MGG_00575	8.80515	5.02405	-0.809498	0.00684786	Putative uncharacterized protein [Source:UniProtKB/TrEMBL;Acc:G4NBC4]
MGG_06654	37.0357	21.1349	-0.809286	0.000337183	Putative uncharacterized protein [Source:UniProtKB/TrEMBL;Acc:G4MKQ8]
MGG_10655	103.248	58.9493	-0.808571	0.000337183	Delta-aminolevulinic acid dehydratase [Source:UniProtKB/TrEMBL;Acc:G4MS09]
MGG_08873	3.57551	2.04286	-0.80756	0.0199318	Putative uncharacterized protein [Source:UniProtKB/TrEMBL;Acc:G4MV76]
MGG_11357	36.2316	20.709	-0.806991	0.000337183	Chloride channel protein 3 [Source:UniProtKB/TrEMBL;Acc:G4MTT2]
MGG_05230	6.92926	3.96542	-0.805226	0.0200858	Putative uncharacterized protein [Source:UniProtKB/TrEMBL;Acc:G4N5B9]
MGG_09806	72.5491	41.5274	-0.804894	0.000337183	Putative uncharacterized protein [Source:UniProtKB/TrEMBL;Acc:G4NIK8]
MGG_06353	8.6375	4.94524	-0.804572	0.00930655	Putative uncharacterized protein [Source:UniProtKB/TrEMBL;Acc:G4N7V4]
MGG_07151	23.4024	13.4104	-0.803307	0.000337183	Phosphatidylinositol 4-kinase type II subunit alpha [Source:UniProtKB/TrEMBL;Acc:G4MT77]
MGG_08811	201.406	115.423	-0.803175	0.0475984	Putative uncharacterized protein [Source:UniProtKB/TrEMBL;Acc:G4NFI6]
MGG_16792	732.61	419.913	-0.802954	0.000337183	Putative uncharacterized protein [Source:UniProtKB/TrEMBL;Acc:G4N1B4]
MGG_15136	41.7851	23.9698	-0.801774	0.000337183	Putative uncharacterized protein [Source:UniProtKB/TrEMBL;Acc:G4N4T1]
MGG_03196	123.116	70.6447	-0.801371	0.000337183	RCM-1 [Source:UniProtKB/TrEMBL;Acc:G4NAC6]
MGG_07935	25.7322	14.771	-0.800811	0.015229	Galactonate dehydratase [Source:UniProtKB/TrEMBL;Acc:G4N2H1]
MGG_03758	15.7525	9.04328	-0.800659	0.0244012	Putative uncharacterized protein [Source:UniProtKB/TrEMBL;Acc:G4NHQ3]
MGG_15060	29.3772	16.8838	-0.799059	0.000337183	Putative uncharacterized protein [Source:UniProtKB/TrEMBL;Acc:G4MYS6]
MGG_08636	32.1298	18.4707	-0.798671	0.000337183	6-phosphofructo-2-kinase/fructose-2, 6-bisphosphatase [Source:UniProtKB/TrEMBL;Acc:G4ML27]
MGG_02438	43.2694	24.8763	-0.798575	0.00723872	Putative uncharacterized protein [Source:UniProtKB/TrEMBL;Acc:G4MRI6]
MGG_04519	111.387	64.0409	-0.798511	0.000337183	Putative uncharacterized protein [Source:UniProtKB/TrEMBL;Acc:G4MSE8]
MGG_07340	5.28818	3.04188	-0.797808	0.00781651	Epoxide hydrolase [Source:UniProtKB/TrEMBL;Acc:G4MVE5]
MGG_01489	137.986	79.4289	-0.796787	0.000337183	Putative uncharacterized protein [Source:UniProtKB/TrEMBL;Acc:G4MSY7]
MGG_04556	23.4735	13.5435	-0.793426	0.00144833	Alcohol dehydrogenase 1 [Source:UniProtKB/TrEMBL;Acc:G4MS58]
MGG_06405	75.4842	43.5698	-0.792845	0.000337183	Mitochondrial oxaloacetate transporter [Source:UniProtKB/TrEMBL;Acc:G4N7I8]
MGG_10414	9.7796	5.65672	-0.789809	0.00566629	Cholinesterase [Source:UniProtKB/TrEMBL;Acc:G4NGA7]
MGG_14715	1146.04	662.964	-0.789653	0.000337183	Putative uncharacterized protein [Source:UniProtKB/TrEMBL;Acc:G4NDY2]
MGG_03837	201.086	116.384	-0.788922	0.000337183	Putative uncharacterized protein [Source:UniProtKB/TrEMBL;Acc:G4NHH8]
MGG_06704	13.2625	7.68383	-0.787459	0.00195124	Glycerophosphodiesterase GDE1 [Source:UniProtKB/TrEMBL;Acc:G4ML67]
MGG_06251	73.0864	42.3481	-0.787304	0.000337183	Putative uncharacterized protein [Source:UniProtKB/TrEMBL;Acc:G4N8H4]
MGG_03900	353.742	205.152	-0.785999	0.000337183	Aldehyde dehydrogenase [Source:UniProtKB/TrEMBL;Acc:G4NH99]
MGG_11871	203.655	118.302	-0.783648	0.000337183	Allantoicase [Source:UniProtKB/TrEMBL;Acc:G4ML65]
MGG_12584	6.55676	3.81334	-0.781928	0.0410807	Putative uncharacterized protein [Source:UniProtKB/TrEMBL;Acc:G4NLU0]
MGG_04890	3.04726	1.77269	-0.781573	0.0128715	Plasma membrane calcium-transporting ATPase 4 [Source:UniProtKB/TrEMBL;Acc:G4N2R3]
MGG_09950	2.78371	1.62085	-0.780254	0.0244012	C2H2 type zinc finger domain-containing protein [Source:UniProtKB/TrEMBL;Acc:G4MRM4]
MGG_04895	56.7773	33.0734	-0.779644	0.000337183	Isocitrate lyase [Source:UniProtKB/Swiss-Prot;Acc:Q8J232]
MGG_12424	11.6586	6.80335	-0.777071	0.000337183	C6 transcription factor [Source:UniProtKB/TrEMBL;Acc:G4MVI2]
MGG_12926	138.325	80.7207	-0.777049	0.000337183	Putative uncharacterized protein [Source:UniProtKB/TrEMBL;Acc:G4N4T5]
MGG_00913	12.027	7.02048	-0.776638	0.00219543	Putative uncharacterized protein [Source:UniProtKB/TrEMBL;Acc:G4NDH5]
MGG_12387	171.716	100.264	-0.776226	0.000337183	Putative uncharacterized protein [Source:UniProtKB/TrEMBL;Acc:G4MUH6]
MGG_07543	6.70399	3.9184	-0.774755	0.0211712	CDP-diacylglycerol-glycerol-3-phosphate 3-phosphatidyltransferase [Source:UniProtKB/TrEMBL;Acc:G4N233]
MGG_02401	4.14909	2.4263	-0.774035	0.0487222	Putative uncharacterized protein [Source:UniProtKB/TrEMBL;Acc:G4MRE4]
MGG_08108	155.885	91.1598	-0.774013	0.000337183	Ureidoglycolate hydrolase [Source:UniProtKB/TrEMBL;Acc:G4MYC2]
MGG_05024	10.0012	5.85491	-0.772454	0.00312286	N-carbamoyl-L-amino acid hydrolase [Source:UniProtKB/TrEMBL;Acc:G4N3V0]
MGG_02559	8.07608	4.72962	-0.771931	0.0272239	MOSC domain-containing protein [Source:UniProtKB/TrEMBL;Acc:G5EH16]
MGG_04827	87.1422	51.099	-0.770077	0.000337183	Vacuolar ATP synthase subunit H [Source:UniProtKB/TrEMBL;Acc:G4MU68]
MGG_04684	3.65227	2.14352	-0.768813	0.0483442	Phenylacetate hydroxylase [Source:UniProtKB/TrEMBL;Acc:G4MRB1]
MGG_01524	100.569	59.1162	-0.766559	0.000337183	60S ribosomal protein L3 [Source:UniProtKB/TrEMBL;Acc:G4MTE0]
MGG_06257	8.76375	5.15552	-0.765431	0.0074279	Putative uncharacterized protein [Source:UniProtKB/TrEMBL;Acc:G4N8G8]
MGG_04665	34.0504	20.0353	-0.765129	0.000636343	Putative uncharacterized protein [Source:UniProtKB/TrEMBL;Acc:G4MTA7]
MGG_05437	289.525	170.487	-0.764024	0.000337183	Putative uncharacterized protein [Source:UniProtKB/TrEMBL;Acc:G4MLQ7]
MGG_02462	153.072	90.1507	-0.763802	0.000916988	U6 snRNA-associated Sm-like protein LSm5 [Source:UniProtKB/TrEMBL;Acc:G4MRX5]
MGG_04593	3.47541	2.04718	-0.763547	0.0222578	Serine/threonine protein kinase [Source:UniProtKB/TrEMBL;Acc:G4MRS3]
MGG_06050	7.57549	4.46298	-0.76333	0.00912347	GATA type zinc finger protein Asd4 [Source:UniProtKB/TrEMBL;Acc:G4N4Y2]
MGG_05344	3730.2	2199.55	-0.76204	0.000337183	SnodProt1 [Source:UniProtKB/TrEMBL;Acc:G4MKI0]
MGG_02709	34.3329	20.2456	-0.761982	0.00266675	Putative uncharacterized protein [Source:UniProtKB/TrEMBL;Acc:G5EHJ4]
MGG_10896	5.10331	3.01206	-0.760682	0.0372011	Putative uncharacterized protein [Source:UniProtKB/TrEMBL;Acc:G4MLX4]
MGG_00978	129.177	76.2476	-0.760585	0.000337183	Putative uncharacterized protein [Source:UniProtKB/TrEMBL;Acc:G4ND45]
MGG_14463	40.0376	23.656	-0.75915	0.000916988	Putative uncharacterized protein [Source:UniProtKB/TrEMBL;Acc:G4N059]
MGG_06025	13.7084	8.10152	-0.758792	0.00762386	Yip1 domain-containing protein [Source:UniProtKB/TrEMBL;Acc:G4N4V5]
MGG_03952	89.727	53.0453	-0.758317	0.000337183	Putative uncharacterized protein [Source:UniProtKB/TrEMBL;Acc:G4NH35]
MGG_08279	7.33119	4.33882	-0.756745	0.0113016	Inner membrane protein yicO [Source:UniProtKB/TrEMBL;Acc:G4MX99]
MGG_01655	53.8602	31.885	-0.756338	0.000636343	Copper radical oxidase [Source:UniProtKB/TrEMBL;Acc:G4MUE7]
MGG_07791	1221.59	723.468	-0.755755	0.000337183	Surface protein 1 [Source:UniProtKB/TrEMBL;Acc:G4N126]
MGG_12606	1112.33	659.2	-0.7548	0.000916988	Putative uncharacterized protein [Source:UniProtKB/TrEMBL;Acc:G5EI65]
MGG_05016	157.402	93.3551	-0.753652	0.010229	Putative uncharacterized protein [Source:UniProtKB/TrEMBL;Acc:G4N3U2]
MGG_06475	88.476	52.5083	-0.752742	0.000337183	Alpha-actinin [Source:UniProtKB/TrEMBL;Acc:G4N759]
MGG_07171	231.739	137.609	-0.751922	0.000337183	Putative uncharacterized protein [Source:UniProtKB/TrEMBL;Acc:G4MTK6]
MGG_02123	12.4884	7.41619	-0.751836	0.00195124	Putative uncharacterized protein [Source:UniProtKB/TrEMBL;Acc:G4MNR7]
MGG_07443	125.815	74.7497	-0.751163	0.000337183	Putative uncharacterized protein [Source:UniProtKB/TrEMBL;Acc:G4N154]
MGG_00806	4.27195	2.53868	-0.75082	0.00144833	Putative uncharacterized protein [Source:UniProtKB/TrEMBL;Acc:G4NEB1]
MGG_04090	226.277	134.527	-0.750202	0.000337183	SNARE protein [Source:UniProtKB/TrEMBL;Acc:G4NGM1]
MGG_00052	560.611	333.779	-0.748107	0.000337183	Putative uncharacterized protein [Source:UniProtKB/TrEMBL;Acc:G4NET4]
MGG_12339	20.1251	11.9823	-0.748098	0.00566629	Putative uncharacterized protein [Source:UniProtKB/TrEMBL;Acc:G4MSQ8]
MGG_09875	53.6634	31.983	-0.746633	0.000337183	CAS1 domain-containing protein 1 [Source:UniProtKB/TrEMBL;Acc:G4NID2]
MGG_15062	18.2763	10.916	-0.743525	0.00289646	Putative uncharacterized protein [Source:UniProtKB/TrEMBL;Acc:G4MYT3]
MGG_03945	194.081	115.965	-0.742972	0.000337183	Acetolactate synthase [Source:UniProtKB/TrEMBL;Acc:G4NH43]
MGG_07102	274.017	164.1	-0.739687	0.000337183	Putative uncharacterized protein [Source:UniProtKB/TrEMBL;Acc:G4MSR8]
MGG_05881	344.639	206.632	-0.738017	0.000337183	Putative uncharacterized protein [Source:UniProtKB/TrEMBL;Acc:G4N3Y0]
MGG_05201	66.0826	39.6612	-0.736543	0.0011875	Guanine nucleotide-binding protein subunit beta [Source:UniProtKB/TrEMBL;Acc:G4N528]
MGG_00501	384.917	231.065	-0.736247	0.000337183	CGBP1 [Source:UniProtKB/TrEMBL;Acc:G4NBR8]
MGG_05364	2257.82	1355.67	-0.735917	0.000916988	Endoglucanase-4 [Source:UniProtKB/TrEMBL;Acc:G4MKW1]
MGG_11553	11.886	7.14916	-0.733419	0.00243158	Xyloglucanase [Source:UniProtKB/TrEMBL;Acc:G4NBB6]
MGG_11804	23.0866	13.8878	-0.73324	0.00723872	Putative uncharacterized protein [Source:UniProtKB/TrEMBL;Acc:G4MMX4]
MGG_09477	582.058	350.143	-0.733219	0.000337183	Putative uncharacterized protein [Source:UniProtKB/TrEMBL;Acc:G4N1V0]
MGG_05687	18.2324	10.9684	-0.733149	0.000337183	Putative uncharacterized protein [Source:UniProtKB/TrEMBL;Acc:G4MP25]
MGG_12861	11.1242	6.69668	-0.732183	0.0130415	Putative uncharacterized protein [Source:UniProtKB/TrEMBL;Acc:G4N866]
MGG_06514	56.8236	34.2084	-0.73214	0.000337183	AGC/YANK protein kinase [Source:UniProtKB/TrEMBL;Acc:G4N6V6]
MGG_06918	840.223	506.246	-0.730932	0.000636343	Putative uncharacterized protein [Source:UniProtKB/TrEMBL;Acc:G4MN20]
MGG_08859	7.4997	4.52471	-0.729007	0.0230333	ADP-ribosylation factor family protein [Source:UniProtKB/TrEMBL;Acc:G4MV60]
MGG_14612	30.9171	18.6677	-0.727861	0.000916988	Putative uncharacterized protein [Source:UniProtKB/TrEMBL;Acc:G4MMT1]
MGG_09209	16.3063	9.8465	-0.727743	0.00170094	Phosphatase DCR2 [Source:UniProtKB/TrEMBL;Acc:G4MPS0]
MGG_08656	16.2492	9.81366	-0.727506	0.00484549	Putative uncharacterized protein [Source:UniProtKB/TrEMBL;Acc:G4MLF5]
MGG_06933	164.199	99.1862	-0.727237	0.000636343	Calcineurin subunit B [Source:UniProtKB/TrEMBL;Acc:G4MNE6]
MGG_12739	38.2187	23.092	-0.726881	0.000636343	Putative uncharacterized protein [Source:UniProtKB/TrEMBL;Acc:G4N9J9]
MGG_03188	276.228	166.923	-0.726677	0.000337183	Cytochrome c oxidase polypeptide 5 [Source:UniProtKB/TrEMBL;Acc:G4NAD7]
MGG_02803	1441.58	871.187	-0.726599	0.000337183	Putative uncharacterized protein [Source:UniProtKB/TrEMBL;Acc:G5EH37]
MGG_07325	12.8999	7.80206	-0.725437	0.0123558	Putative uncharacterized protein [Source:UniProtKB/TrEMBL;Acc:G4MV19]
MGG_06609	373.066	225.843	-0.724106	0.000337183	Acetyl-CoA hydrolase [Source:UniProtKB/TrEMBL;Acc:G4N625]
MGG_03038	43.2059	26.163	-0.723697	0.000337183	Putative uncharacterized protein [Source:UniProtKB/TrEMBL;Acc:G4NKS4]
MGG_11779	4.45425	2.69772	-0.723439	0.00289646	Putative uncharacterized protein [Source:UniProtKB/TrEMBL;Acc:G4MNY3]
MGG_05026	348.137	210.955	-0.722723	0.000636343	40S ribosomal protein S19 [Source:UniProtKB/TrEMBL;Acc:G4N3V2]
MGG_10586	115.956	70.2712	-0.722578	0.000337183	Putative uncharacterized protein [Source:UniProtKB/TrEMBL;Acc:G5EH68]
MGG_01377	43.6913	26.4856	-0.722139	0.00243158	Putative uncharacterized protein [Source:UniProtKB/TrEMBL;Acc:G4MZ40]
MGG_13530	66.9221	40.5911	-0.721318	0.000337183	Metacaspase-1 [Source:UniProtKB/TrEMBL;Acc:G4N7P4]
MGG_12468	106.936	64.8695	-0.721135	0.000337183	Putative uncharacterized protein [Source:UniProtKB/TrEMBL;Acc:A4RIY8]
MGG_17888	125.529	76.1506	-0.721088	0.000916988	Putative uncharacterized protein [Source:UniProtKB/TrEMBL;Acc:G5EHF9]
MGG_12371	23.5476	14.2859	-0.720983	0.00665491	Vacuolar transporter chaperone 2 [Source:UniProtKB/TrEMBL;Acc:G4MTM6]
MGG_01814	10.1876	6.18273	-0.720493	0.00949504	Putative uncharacterized protein [Source:UniProtKB/TrEMBL;Acc:G4MW59]
MGG_00495	140.65	85.398	-0.719834	0.000337183	Putative uncharacterized protein [Source:UniProtKB/TrEMBL;Acc:G4NBS5]
MGG_03156	13.1133	7.97111	-0.718181	0.00665491	Putative uncharacterized protein [Source:UniProtKB/TrEMBL;Acc:G4NAS5]
MGG_05768	6.41707	3.90315	-0.717276	0.014067	Putative uncharacterized protein [Source:UniProtKB/TrEMBL;Acc:G4MPZ4]
MGG_15090	9.92135	6.03729	-0.716636	0.00606488	Putative uncharacterized protein [Source:UniProtKB/TrEMBL;Acc:G4MVE7]
MGG_14637	7.63938	4.64927	-0.716452	0.0178554	Integral membrane protein [Source:UniProtKB/TrEMBL;Acc:G4NCG3]
MGG_02371	15.0583	9.16773	-0.715924	0.00400301	Alcohol dehydrogenase [Source:UniProtKB/TrEMBL;Acc:G4MQZ3]
MGG_14348	289.634	176.482	-0.714708	0.000636343	Putative uncharacterized protein [Source:UniProtKB/TrEMBL;Acc:G4NBW8]
MGG_09667	26.8317	16.355	-0.714205	0.00546204	Putative uncharacterized protein [Source:UniProtKB/TrEMBL;Acc:G5EHV9]
MGG_00541	9.40024	5.73006	-0.714146	0.00665491	Putative uncharacterized protein [Source:UniProtKB/TrEMBL;Acc:G4NBG9]
MGG_17595	267.339	162.98	-0.713977	0.000916988	Putative uncharacterized protein [Source:UniProtKB/TrEMBL;Acc:G4NG27]
MGG_08169	17.3822	10.6074	-0.71255	0.00443124	U4/U6.U5 tri-snRNP-associated protein 2 [Source:UniProtKB/TrEMBL;Acc:G4MZ61]
MGG_01638	70.8339	43.2477	-0.711818	0.000337183	Sodium/calcium exchanger protein [Source:UniProtKB/TrEMBL;Acc:G4MUD2]
MGG_07937	121.97	74.5469	-0.710305	0.000337183	2-dehydropantoate 2-reductase [Source:UniProtKB/TrEMBL;Acc:G4N2H4]
MGG_09291	24.3858	14.907	-0.71005	0.000337183	Vacuolar transporter chaperone 4 [Source:UniProtKB/TrEMBL;Acc:G4MQP1]
MGG_01057	622.913	381.148	-0.708678	0.000636343	-
MGG_07998	13.2264	8.10669	-0.706232	0.00334743	U1 zinc finger domain-containing protein [Source:UniProtKB/TrEMBL;Acc:G4MX45]
MGG_11259	292.656	179.431	-0.705775	0.000636343	Putative uncharacterized protein [Source:UniProtKB/TrEMBL;Acc:G4MXJ0]
MGG_08760	55.8123	34.2514	-0.704419	0.000337183	High-affinity nicotinic acid transporter [Source:UniProtKB/TrEMBL;Acc:G4NFP9]
MGG_01444	867.692	532.812	-0.703557	0.000636343	Putative uncharacterized protein [Source:UniProtKB/TrEMBL;Acc:G4MSH1]
MGG_06137	20.4838	12.5852	-0.70275	0.0294109	Dolichyl-phosphate beta-glucosyltransferase [Source:UniProtKB/TrEMBL;Acc:G4N5L0]
MGG_08135	60.2736	37.0399	-0.702444	0.000337183	Putative uncharacterized protein [Source:UniProtKB/TrEMBL;Acc:G4MYR2]
MGG_01135	244.074	150.063	-0.701757	0.000337183	Cytochrome c oxidase polypeptide IV [Source:UniProtKB/TrEMBL;Acc:G4NC58]
MGG_09031	59.1381	36.3684	-0.701403	0.00334743	Putative uncharacterized protein [Source:UniProtKB/TrEMBL;Acc:G5EI21]
MGG_11408	27.316	16.8026	-0.701062	0.000916988	Endoplasmic reticulum mannosyl-oligosaccharide 1,2-alpha-mannosidase [Source:UniProtKB/TrEMBL;Acc:G4MYZ1]
MGG_16825	8.65565	5.32503	-0.700851	0.0113016	Putative uncharacterized protein [Source:UniProtKB/TrEMBL;Acc:G4N341]
MGG_05949	39.8654	24.5395	-0.700029	0.0439302	Acyl-CoA dehydrogenase [Source:UniProtKB/TrEMBL;Acc:G4N4A9]
MGG_09907	12.4964	7.69449	-0.69962	0.0199318	Ubiquitin carboxyl-terminal hydrolase 13 [Source:UniProtKB/TrEMBL;Acc:G4MR60]
MGG_01074	15.5321	9.56391	-0.699584	0.000337183	WD repeat-containing protein 5B [Source:UniProtKB/TrEMBL;Acc:G4NCI4]
MGG_09520	103.965	64.0456	-0.698928	0.0074279	CCR4-Not complex subunit Caf16 [Source:UniProtKB/TrEMBL;Acc:G4N1E4]
MGG_05522	23.1243	14.2532	-0.698122	0.014067	Putative uncharacterized protein [Source:UniProtKB/TrEMBL;Acc:G4MM96]
MGG_08130	4.90334	3.0226	-0.697974	0.0211712	Putative uncharacterized protein [Source:UniProtKB/TrEMBL;Acc:G4MYQ4]
MGG_11490	31.8876	19.6732	-0.696765	0.00356673	Oxysterol binding protein [Source:UniProtKB/TrEMBL;Acc:G4NEB6]
MGG_00119	83.9372	51.8003	-0.696349	0.000916988	Putative uncharacterized protein [Source:UniProtKB/TrEMBL;Acc:G4NEF6]
MGG_04599	18664.1	11521.7	-0.695916	0.0133872	Putative uncharacterized protein [Source:UniProtKB/TrEMBL;Acc:G4MRR1]
MGG_07968	19.5098	12.0469	-0.695539	0.00484549	High-affinity nicotinic acid transporter [Source:UniProtKB/TrEMBL;Acc:G4N2V9]
MGG_06943	280.058	172.961	-0.695275	0.000337183	Transcription elongation factor spt-4 [Source:UniProtKB/TrEMBL;Acc:G4MNF7]
MGG_15645	252.152	155.733	-0.695224	0.000337183	Putative uncharacterized protein [Source:UniProtKB/TrEMBL;Acc:G4MX14]
MGG_03562	2.85126	1.76184	-0.694514	0.0386746	Putative uncharacterized protein [Source:UniProtKB/TrEMBL;Acc:G4N7M9]
MGG_01160	1399.07	865.231	-0.693311	0.000916988	Histone H4 [Source:UniProtKB/TrEMBL;Acc:G5EHN4]
MGG_03921	8.58181	5.30747	-0.693259	0.0309693	3-oxoacyl- [Source:UniProtKB/TrEMBL;]
MGG_01607	473.487	292.968	-0.692581	0.000916988	Calnexin [Source:UniProtKB/TrEMBL;Acc:G4MTZ0]
MGG_15022	1717.89	1063.17	-0.692258	0.000337183	Putative uncharacterized protein [Source:UniProtKB/TrEMBL;Acc:G5EI76]
MGG_01134	1233.97	764.078	-0.691516	0.00312286	Cell wall glucanase [Source:UniProtKB/TrEMBL;Acc:G4NC59]
MGG_12123	11.404	7.06636	-0.690505	0.00266675	Cap binding protein [Source:UniProtKB/TrEMBL;Acc:G4NH07]
MGG_11512	48.7599	30.224	-0.689999	0.000916988	Putative uncharacterized protein [Source:UniProtKB/TrEMBL;Acc:G4NAY3]
MGG_06274	18.9441	11.7479	-0.689338	0.00586662	Putative uncharacterized protein [Source:UniProtKB/TrEMBL;Acc:G4N8E9]
MGG_05143	22.7664	14.1205	-0.689115	0.00930655	Putative uncharacterized protein [Source:UniProtKB/TrEMBL;Acc:G4N4Q3]
MGG_01096	22.2128	13.7843	-0.68836	0.00170094	Glucoamylase [Source:UniProtKB/TrEMBL;Acc:G4NCF7]
MGG_07463	19.1118	11.8643	-0.687831	0.00484549	D-galacturonic acid reductase [Source:UniProtKB/TrEMBL;Acc:G4N181]
MGG_13518	202.148	125.544	-0.68722	0.000636343	Sorbose reductase SOU1 [Source:UniProtKB/TrEMBL;Acc:G4N7D8]
MGG_00878	55.5901	34.5266	-0.687119	0.000636343	Putative uncharacterized protein [Source:UniProtKB/TrEMBL;Acc:G4NDR9]
MGG_03633	22.2817	13.8444	-0.686561	0.0011875	Putative uncharacterized protein [Source:UniProtKB/TrEMBL;Acc:G4N725]
MGG_04172	8.05321	5.00399	-0.686484	0.017531	Glycosyl hydrolase [Source:UniProtKB/TrEMBL;Acc:G4NFA4]
MGG_01125	9.91953	6.16373	-0.686468	0.00893748	Amine oxidase [Source:UniProtKB/TrEMBL;Acc:G4NC76]
MGG_13192	254.588	158.356	-0.684996	0.0011875	Putative uncharacterized protein [Source:UniProtKB/TrEMBL;Acc:G4N000]
MGG_08851	10.0292	6.23914	-0.68479	0.0405445	Phosphatidyl synthase [Source:UniProtKB/TrEMBL;Acc:G4MV50]
MGG_00392	51.5341	32.0749	-0.684082	0.000636343	Putative uncharacterized protein [Source:UniProtKB/TrEMBL;Acc:G4NCF1]
MGG_07926	75.9432	47.2731	-0.683901	0.000337183	Putative uncharacterized protein [Source:UniProtKB/TrEMBL;Acc:G4N2F9]
MGG_15767	34.1701	21.2714	-0.683821	0.0234899	Putative uncharacterized protein [Source:UniProtKB/TrEMBL;Acc:G4MVS7]
MGG_08055	2336.37	1454.88	-0.683365	0.00289646	Putative uncharacterized protein [Source:UniProtKB/TrEMBL;Acc:G4MXR3]
MGG_09866	10.7912	6.724	-0.682468	0.00645773	Flagellar associated protein [Source:UniProtKB/TrEMBL;Acc:G4NIE1]
MGG_09427	9.72114	6.05954	-0.681916	0.0381388	Putative uncharacterized protein [Source:UniProtKB/TrEMBL;Acc:G4NHV1]
MGG_17350	2.89578	1.80523	-0.681769	0.0469631	N-acetylglucosaminyl transferase component Gpi1 [Source:UniProtKB/TrEMBL;Acc:G4NDP8]
MGG_01287	10.022	6.24808	-0.681689	0.00665491	Farnesyltransferase subunit beta [Source:UniProtKB/TrEMBL;Acc:G4MY67]
MGG_10049	53.3119	33.2478	-0.681195	0.0011875	Putative uncharacterized protein [Source:UniProtKB/TrEMBL;Acc:G4N997]
MGG_12137	175.435	109.416	-0.681116	0.00219543	Lysine decarboxylase [Source:UniProtKB/TrEMBL;Acc:G4NGR0]
MGG_01463	5.33212	3.32618	-0.680844	0.015059	Phosphate metabolism protein 7 [Source:UniProtKB/TrEMBL;Acc:G4MSJ5]
MGG_04660	183.113	114.337	-0.679439	0.000337183	CMGC/CDK/CDK5 protein kinase [Source:UniProtKB/TrEMBL;Acc:G4MTA2]
MGG_03247	13.6935	8.55209	-0.679147	0.0342092	Peroxisomal membrane protein PMP47A [Source:UniProtKB/TrEMBL;Acc:G4N9V6]
MGG_01485	89.7953	56.0809	-0.67913	0.000337183	Putative uncharacterized protein [Source:UniProtKB/TrEMBL;Acc:G4MSY3]
MGG_03577	1328.87	830.096	-0.678852	0.0011875	Histone H2A [Source:UniProtKB/Swiss-Prot;Acc:Q5G578]
MGG_02507	8.11648	5.07846	-0.676462	0.0126991	Inulinase [Source:UniProtKB/TrEMBL;Acc:G4MKB1]
MGG_00949	8.6409	5.40781	-0.676136	0.0233375	Endoplasmic reticulum-Golgi intermediate compartment protein 2 [Source:UniProtKB/TrEMBL;Acc:G4NDC9]
MGG_00979	55.696	34.8754	-0.675366	0.000636343	Mitochondrial import receptor subunit tom-70 [Source:UniProtKB/TrEMBL;Acc:G4ND44]
MGG_02940	22.7337	14.2403	-0.674848	0.0011875	UBX domain-containing protein 8 [Source:UniProtKB/TrEMBL;Acc:G5EGZ6]
MGG_03197	13.3357	8.35346	-0.674846	0.0107684	Putative uncharacterized protein [Source:UniProtKB/TrEMBL;Acc:G4NAC4]
MGG_11382	13.2295	8.28857	-0.674569	0.00781651	Translation initiation factor RLI1 [Source:UniProtKB/TrEMBL;Acc:G4MSV3]
MGG_10720	33.5693	21.0425	-0.673833	0.00484549	Guanyl-specific ribonuclease F1 [Source:UniProtKB/TrEMBL;Acc:G4NI95]
MGG_14264	5.64027	3.53954	-0.672204	0.0459485	Cytochrome b2 [Source:UniProtKB/TrEMBL;Acc:G4ML03]
MGG_16429	27.1886	17.063	-0.672132	0.00443124	Putative uncharacterized protein [Source:UniProtKB/TrEMBL;Acc:G4MNK5]
MGG_07383	27.4526	17.2303	-0.671997	0.00875264	Putative uncharacterized protein [Source:UniProtKB/TrEMBL;Acc:G4N0B4]
MGG_11237	50.42	31.654	-0.671609	0.0443073	Putative uncharacterized protein [Source:UniProtKB/TrEMBL;Acc:G4MY72]
MGG_12773	54.3358	34.1173	-0.671399	0.00219543	Aminopeptidase Y [Source:UniProtKB/TrEMBL;Acc:G4N5Y2]
MGG_09484	52.808	33.1889	-0.670054	0.000636343	Putative uncharacterized protein [Source:UniProtKB/TrEMBL;Acc:G4N1U1]
MGG_15085	7.92022	4.97828	-0.669893	0.00986329	Putative uncharacterized protein [Source:UniProtKB/TrEMBL;Acc:G4MUI4]
MGG_07229	37.7484	23.7276	-0.669849	0.000916988	Glycylpeptide N-tetradecanoyltransferase [Source:UniProtKB/TrEMBL;Acc:G4MU40]
MGG_10524	1245.91	783.608	-0.669001	0.00144833	Putative uncharacterized protein [Source:UniProtKB/TrEMBL;Acc:G4MKD4]
MGG_06369	14.0234	8.83316	-0.666831	0.00967808	Putative uncharacterized protein [Source:UniProtKB/TrEMBL;Acc:G4N7T2]
MGG_01189	18.9772	11.9589	-0.666181	0.00912347	Putative uncharacterized protein [Source:UniProtKB/TrEMBL;Acc:G4MWX7]
MGG_04891	91.6232	57.7637	-0.665551	0.0011875	Putative uncharacterized protein [Source:UniProtKB/TrEMBL;Acc:G4N2R4]
MGG_00737	11260.7	7099.93	-0.665422	0.00422008	Putative uncharacterized protein [Source:UniProtKB/TrEMBL;Acc:G4NEV4]
MGG_04893	15.1569	9.55874	-0.665079	0.00378543	Allantoate permease [Source:UniProtKB/TrEMBL;Acc:G4N2R7]
MGG_04680	28.0335	17.6868	-0.664476	0.00219543	Putative uncharacterized protein [Source:UniProtKB/TrEMBL;Acc:G4MRB7]
MGG_17453	15.869	10.0131	-0.664324	0.0484699	Putative uncharacterized protein [Source:UniProtKB/TrEMBL;Acc:G4NC28]
MGG_03137	124.881	78.805	-0.664194	0.0011875	Putative uncharacterized protein [Source:UniProtKB/TrEMBL;Acc:G4NAU9]
MGG_11723	43.2825	27.3314	-0.663223	0.0393545	Cystathionine beta-synthase [Source:UniProtKB/TrEMBL;Acc:G4MR57]
MGG_01061	489.084	308.954	-0.662692	0.00144833	Coproporphyrinogen III oxidase [Source:UniProtKB/TrEMBL;Acc:G4NCJ7]
MGG_05597	27.0951	17.1214	-0.662226	0.00723872	Putative uncharacterized protein [Source:UniProtKB/TrEMBL;Acc:G4MN52]
MGG_09706	42.208	26.6877	-0.661343	0.00170094	Aerobactin siderophore biosynthesis protein iucB [Source:UniProtKB/TrEMBL;Acc:G4NAI9]
MGG_11914	143.726	90.8856	-0.661198	0.00334743	Putative uncharacterized protein [Source:UniProtKB/TrEMBL;Acc:G4MRG0]
MGG_15841	86.216	54.5207	-0.661151	0.0430209	Putative uncharacterized protein [Source:UniProtKB/TrEMBL;Acc:G4MZP9]
MGG_07200	770.087	487.198	-0.660513	0.00243158	Plasma membrane ATPase [Source:UniProtKB/TrEMBL;Acc:G4MU02]
MGG_01461	342.431	216.979	-0.658258	0.0011875	Putative uncharacterized protein [Source:UniProtKB/TrEMBL;Acc:G4MSJ2]
MGG_06412	1403.53	890.09	-0.657036	0.00144833	Putative uncharacterized protein [Source:UniProtKB/TrEMBL;Acc:G4N7I1]
MGG_08850	9.36768	5.94106	-0.656972	0.0113016	cAMP-independent regulatory protein pac2 [Source:UniProtKB/TrEMBL;Acc:G4MV49]
MGG_09551	29.7217	18.8602	-0.65617	0.00800346	Chitin synthase 3 [Source:UniProtKB/TrEMBL;Acc:G4N1B2]
MGG_06189	2536.74	1610.05	-0.655875	0.00781651	Putative uncharacterized protein [Source:UniProtKB/TrEMBL;Acc:G4N028]
MGG_00583	14.5676	9.24603	-0.655858	0.00334743	Beta-galactosidase [Source:UniProtKB/TrEMBL;Acc:G4NBB5]
MGG_02848	1126.13	715.005	-0.655344	0.030825	Putative uncharacterized protein [Source:UniProtKB/TrEMBL;Acc:G5EI17]
MGG_08985	5.43908	3.45413	-0.655039	0.0250111	Beta-xylosidase [Source:UniProtKB/TrEMBL;Acc:G4MWG9]
MGG_14702	59.8963	38.0573	-0.654294	0.00170094	Putative uncharacterized protein [Source:UniProtKB/TrEMBL;Acc:G4ND04]
MGG_06069	10.6034	6.73892	-0.65394	0.0155631	Endoglucanase [Source:UniProtKB/TrEMBL;Acc:G4N560]
MGG_12672	35.5412	22.5887	-0.653895	0.00144833	Putative uncharacterized protein [Source:UniProtKB/TrEMBL;Acc:G5EHC5]
MGG_03725	32.2622	20.505	-0.653871	0.0366523	COP9 signalosome complex subunit 7a [Source:UniProtKB/TrEMBL;Acc:G4N6G6]
MGG_10202	15.2123	9.68257	-0.651774	0.00684786	3-oxoacyl- [Source:UniProtKB/TrEMBL;]
MGG_07242	6.66973	4.24679	-0.651254	0.026337	Putative uncharacterized protein [Source:UniProtKB/TrEMBL;Acc:G4MUG3]
MGG_06296	54.8409	34.9249	-0.650995	0.00930655	Nuclear cap-binding protein subunit 2 [Source:UniProtKB/TrEMBL;Acc:G4N872]
MGG_02813	87.9956	56.0773	-0.650014	0.00144833	Malate synthase [Source:UniProtKB/TrEMBL;Acc:G4NIW7]
MGG_07190	76.8039	48.954	-0.649752	0.00626242	Dolichyl-phosphate-mannose-protein mannosyltransferase 2 [Source:UniProtKB/TrEMBL;Acc:G4MTN1]
MGG_04004	51.6218	32.9423	-0.648039	0.000636343	Vacuolar protein 8 [Source:UniProtKB/TrEMBL;Acc:G4NGW9]
MGG_03232	24.8233	15.8479	-0.647406	0.00378543	Putative uncharacterized protein [Source:UniProtKB/TrEMBL;Acc:G4N9X6]
MGG_00638	17.6487	11.2711	-0.646941	0.00626242	Putative uncharacterized protein [Source:UniProtKB/TrEMBL;Acc:G4NB32]
MGG_11860	8.18918	5.23288	-0.646112	0.00443124	NACHT and WD domain-containing protein [Source:UniProtKB/TrEMBL;Acc:G4MM04]
MGG_00359	26.3557	16.851	-0.645282	0.0170378	Delta(3,5)-Delta(2,4)-dienoyl-CoA isomerase [Source:UniProtKB/TrEMBL;Acc:G4NCP4]
MGG_12589	27.4246	17.5397	-0.644845	0.00422008	4-coumarate-CoA ligase 1 [Source:UniProtKB/TrEMBL;Acc:G4NIW6]
MGG_03766	7.36219	4.71103	-0.644092	0.0497283	Putative uncharacterized protein [Source:UniProtKB/TrEMBL;Acc:G4NHP5]
MGG_05248	203.132	130.007	-0.643823	0.00422008	60S ribosomal protein L32 [Source:UniProtKB/TrEMBL;Acc:G4N5E1]
MGG_07722	38.2958	24.5114	-0.643733	0.0332432	Putative uncharacterized protein [Source:UniProtKB/TrEMBL;Acc:G4N0J0]
MGG_08019	1553.07	994.172	-0.643559	0.00422008	F-box domain-containing protein [Source:UniProtKB/TrEMBL;Acc:G4MX66]
MGG_00348	6.35383	4.06988	-0.642642	0.0353056	Splicing factor U2AF 50 kDa subunit [Source:UniProtKB/TrEMBL;Acc:G4NCQ7]
MGG_00125	69.4431	44.4947	-0.642197	0.00443124	Putative uncharacterized protein [Source:UniProtKB/TrEMBL;Acc:G4NEF0]
MGG_03696	75.685	48.5767	-0.639742	0.000916988	CMGC/CK2 protein kinase [Source:UniProtKB/TrEMBL;Acc:G4N6P9]
MGG_00907	556.281	357.067	-0.639619	0.000636343	Putative uncharacterized protein [Source:UniProtKB/TrEMBL;Acc:G4NDN1]
MGG_01295	44.6135	28.64	-0.639448	0.00463929	Methylene-fatty-acyl-phospholipid synthase [Source:UniProtKB/TrEMBL;Acc:G4MY80]
MGG_06047	116.249	74.6541	-0.638926	0.0011875	Cytochrome P450 61 [Source:UniProtKB/TrEMBL;Acc:G4N4X9]
MGG_02444	64.4733	41.413	-0.638617	0.000916988	Phosphoinositide-specific phospholipase C [Source:UniProtKB/TrEMBL;Acc:G4MRV2]
MGG_05951	99.6046	63.9912	-0.63834	0.00195124	Putative uncharacterized protein [Source:UniProtKB/TrEMBL;Acc:G4N4B2]
MGG_04760	20.2682	13.0224	-0.638227	0.00378543	CCCH zinc finger protein [Source:UniProtKB/TrEMBL;Acc:G4MTR9]
MGG_12335	13.7875	8.86361	-0.637392	0.00800346	Mannan polymerase II complex ANP1 subunit [Source:UniProtKB/TrEMBL;Acc:G4MSP4]
MGG_11374	38.1646	24.5357	-0.637352	0.0242465	Alpha-galactosidase [Source:UniProtKB/TrEMBL;Acc:G4MTA0]
MGG_09701	45.2376	29.0929	-0.636854	0.00170094	Putative uncharacterized protein [Source:UniProtKB/TrEMBL;Acc:G4NAJ7]
MGG_08112	54.4094	34.9969	-0.636628	0.00144833	Putative uncharacterized protein [Source:UniProtKB/TrEMBL;Acc:G4MYC6]
MGG_00134	35.7481	23.0052	-0.635907	0.00170094	von Willebrand RING finger domain-containing protein [Source:UniProtKB/TrEMBL;Acc:G4NE86]
MGG_05397	10.5835	6.81516	-0.635003	0.0176935	CMGC protein kinase [Source:UniProtKB/TrEMBL;Acc:G4MLB2]
MGG_04844	13.4433	8.66191	-0.634134	0.00819209	Putative uncharacterized protein [Source:UniProtKB/TrEMBL;Acc:G4N2A2]
MGG_02127	10.9347	7.04601	-0.63404	0.0192967	Alcohol oxidase [Source:UniProtKB/TrEMBL;Acc:G4MNS3]
MGG_03202	102.027	65.765	-0.633562	0.0011875	Replication factor C subunit 5 [Source:UniProtKB/TrEMBL;Acc:G4NAB7]
MGG_15723	83.8528	54.0512	-0.633532	0.00289646	Ferrochelatase [Source:UniProtKB/TrEMBL;Acc:G4MT20]
MGG_01148	74.8211	48.2533	-0.632819	0.00170094	Putative uncharacterized protein [Source:UniProtKB/TrEMBL;Acc:G4NBY9]
MGG_05082	50.9278	32.8511	-0.632511	0.00606488	Putative uncharacterized protein [Source:UniProtKB/TrEMBL;Acc:G4N475]
MGG_07208	18.0038	11.6195	-0.631752	0.0199318	Putative uncharacterized protein [Source:UniProtKB/TrEMBL;Acc:G4MU13]
MGG_17274	66.7384	43.0892	-0.63119	0.00422008	Putative uncharacterized protein [Source:UniProtKB/TrEMBL;Acc:G4NA40]
MGG_02512	55.2936	35.7081	-0.63086	0.0401439	Cytochrome oxidase assembly [Source:UniProtKB/TrEMBL;Acc:G4MKB7]
MGG_04793	902.995	583.414	-0.630197	0.00422008	Putative uncharacterized protein [Source:UniProtKB/TrEMBL;Acc:G4MTU1]
MGG_08061	154.665	99.9321	-0.630128	0.00170094	Putative uncharacterized protein [Source:UniProtKB/TrEMBL;Acc:G4MXR9]
MGG_07971	24.3936	15.7676	-0.629544	0.00463929	Calcium-transporting ATPase 1 [Source:UniProtKB/TrEMBL;Acc:G4N2W2]
MGG_09226	502.252	324.917	-0.628343	0.00289646	Fumarate reductase [Source:UniProtKB/TrEMBL;Acc:G4MPT7]
MGG_08917	17.4068	11.2641	-0.62792	0.00606488	Putative uncharacterized protein [Source:UniProtKB/TrEMBL;Acc:G4MVN0]
MGG_04761	66.2114	42.8811	-0.626738	0.00243158	Putative uncharacterized protein [Source:UniProtKB/TrEMBL;Acc:G4MTS0]
MGG_06529	9.75954	6.32534	-0.625669	0.0100462	Putative uncharacterized protein [Source:UniProtKB/TrEMBL;Acc:G4N6N0]
MGG_14087	10.7723	6.98407	-0.625192	0.010229	Beta 1,3 exoglucanase [Source:UniProtKB/TrEMBL;Acc:G4MXZ8]
MGG_13781	93.2068	60.4411	-0.624906	0.00170094	Serine hydroxymethyltransferase [Source:UniProtKB/TrEMBL;Acc:G4MRB4]
MGG_00754	187.936	121.981	-0.623583	0.00312286	Putative uncharacterized protein [Source:UniProtKB/TrEMBL;Acc:G4NEN2]
MGG_13035	54.882	35.6297	-0.623252	0.00645773	Putative uncharacterized protein [Source:UniProtKB/TrEMBL;Acc:G4MKY9]
MGG_06626	37.6739	24.4592	-0.623187	0.00243158	Putative uncharacterized protein [Source:UniProtKB/TrEMBL;Acc:G4N606]
MGG_01230	256.294	166.451	-0.622705	0.00266675	Succinate-semialdehyde dehydrogenase [Source:UniProtKB/TrEMBL;Acc:G4MXJ4]
MGG_07536	52.9843	34.4206	-0.622292	0.00195124	Vacuolar aminopeptidase 1 [Source:UniProtKB/TrEMBL;Acc:G4N226]
MGG_03110	23.3771	15.1907	-0.621901	0.00875264	Putative uncharacterized protein [Source:UniProtKB/TrEMBL;Acc:G5EI72]
MGG_08973	10.7405	6.98163	-0.621432	0.0296954	Putative uncharacterized protein [Source:UniProtKB/TrEMBL;Acc:G4MW50]
MGG_02837	9.91131	6.44286	-0.621375	0.0130415	Putative uncharacterized protein [Source:UniProtKB/TrEMBL;Acc:G4NLV4]
MGG_11188	5.95925	3.87522	-0.620854	0.0316788	Putative uncharacterized protein [Source:UniProtKB/TrEMBL;Acc:G4MTF5]
MGG_03705	12.8813	8.37865	-0.620488	0.00665491	SH3 domain-containing protein [Source:UniProtKB/TrEMBL;Acc:G4N6I7]
MGG_03207	22.8812	14.902	-0.618657	0.00819209	Serine/threonine protein kinase [Source:UniProtKB/TrEMBL;Acc:G4NAB1]
MGG_05421	508.578	331.581	-0.617109	0.00195124	Putative uncharacterized protein [Source:UniProtKB/TrEMBL;Acc:G4MLD8]
MGG_15774	985.604	642.71	-0.616842	0.00334743	Ketol-acid reductoisomerase [Source:UniProtKB/TrEMBL;Acc:G4MW52]
MGG_09394	10.3789	6.77098	-0.616211	0.0242465	Putative uncharacterized protein [Source:UniProtKB/TrEMBL;Acc:G4NHZ0]
MGG_11241	30.3909	19.8271	-0.616166	0.00356673	General stress response protein Whi2 [Source:UniProtKB/TrEMBL;Acc:G4MY57]
MGG_03970	59.7941	39.0301	-0.615417	0.00243158	Glucan synthesis regulatory protein [Source:UniProtKB/TrEMBL;Acc:G4NH12]
MGG_00354	42.321	27.6254	-0.615377	0.0011875	Nuclear transcription factor Y subunit A-7 [Source:UniProtKB/TrEMBL;Acc:G4NCQ0]
MGG_05223	84.1826	55.0116	-0.613786	0.00762386	3-isopropylmalate dehydrogenase [Source:UniProtKB/TrEMBL;Acc:G4N5B0]
MGG_03065	315.228	206.031	-0.613536	0.00219543	V-type proton ATPase proteolipid subunit 2 [Source:UniProtKB/TrEMBL;Acc:G5EGW2]
MGG_06271	76.8559	50.3718	-0.60954	0.00781651	Putative uncharacterized protein [Source:UniProtKB/TrEMBL;Acc:G4N8F4]
MGG_08366	28.5736	18.7358	-0.608887	0.0188286	Putative uncharacterized protein [Source:UniProtKB/TrEMBL;Acc:G4MWC9]
MGG_14875	36.2217	23.7857	-0.60676	0.0158934	BolA domain-containing protein [Source:UniProtKB/TrEMBL;Acc:G4N9J0]
MGG_06469	46.2954	30.4028	-0.606665	0.00422008	Potassium transporter 1 [Source:UniProtKB/TrEMBL;Acc:G4N766]
MGG_02855	17.5621	11.5369	-0.606209	0.0132156	Vacuolar membrane PQ loop repeat protein [Source:UniProtKB/TrEMBL;Acc:G4NLT4]
MGG_01042	215.277	141.565	-0.604733	0.00443124	Putative uncharacterized protein [Source:UniProtKB/TrEMBL;Acc:G4NCS3]
MGG_03150	20.4229	13.4301	-0.604719	0.010229	Cytosolic iron-sulfur protein assembly protein 1 [Source:UniProtKB/TrEMBL;Acc:G4NAT4]
MGG_04137	82.8751	54.5101	-0.604413	0.0306847	CTLH domain-containing protein [Source:UniProtKB/TrEMBL;Acc:G4NIR9]
MGG_00466	81.8992	53.8796	-0.60411	0.00219543	Cell division control protein 42 [Source:UniProtKB/TrEMBL;Acc:G4NC11]
MGG_00546	722.189	475.174	-0.603921	0.00356673	60S ribosomal protein L44 [Source:UniProtKB/TrEMBL;Acc:G4NBG4]
MGG_05715	45.8925	30.2007	-0.603677	0.00170094	Verprolin [Source:UniProtKB/TrEMBL;Acc:G4MPG0]
MGG_01790	1467.08	965.676	-0.603334	0.00912347	Acyl-CoA desaturase [Source:UniProtKB/TrEMBL;Acc:G4MVS3]
MGG_06356	21.7884	14.3474	-0.602772	0.00967808	Monothiol glutaredoxin-5 [Source:UniProtKB/TrEMBL;Acc:G4N7V1]
MGG_04965	8.6219	5.6814	-0.601759	0.0236404	Putative uncharacterized protein [Source:UniProtKB/TrEMBL;Acc:G4N3H9]
MGG_17169	29.8457	19.69	-0.600064	0.00986329	Putative uncharacterized protein [Source:UniProtKB/TrEMBL;Acc:G4N6L7]
MGG_11337	42.0762	27.7691	-0.599525	0.0145656	Putative uncharacterized protein [Source:UniProtKB/TrEMBL;Acc:G4MUN5]
MGG_14203	45.2903	29.8994	-0.599085	0.00626242	Amino acid transporter [Source:UniProtKB/TrEMBL;Acc:G4NK77]
MGG_00928	18.247	12.0587	-0.597578	0.00243158	Sec7 domain-containing protein [Source:UniProtKB/TrEMBL;Acc:G4NDF1]
MGG_10153	142.733	94.3594	-0.597077	0.00266675	Putative uncharacterized protein [Source:UniProtKB/TrEMBL;Acc:G4MUA3]
MGG_05342	70.5352	46.6328	-0.596996	0.00289646	Ribonuclease Trv [Source:UniProtKB/TrEMBL;Acc:G4MKH8]
MGG_08591	105.862	70.0523	-0.595675	0.00723872	Putative uncharacterized protein [Source:UniProtKB/TrEMBL;Acc:G4N676]
MGG_07063	27.7515	18.3753	-0.594798	0.00606488	C6 finger domain-containing protein [Source:UniProtKB/TrEMBL;Acc:G4MZS3]
MGG_06786	39.5859	26.2196	-0.594344	0.00723872	Disulfide-isomerase A6 precurso [Source:UniProtKB/TrEMBL;Acc:G4MM08]
MGG_08059	47.7002	31.5975	-0.594186	0.00645773	Putative uncharacterized protein [Source:UniProtKB/TrEMBL;Acc:G4MXR7]
MGG_02386	29.0839	19.2697	-0.593887	0.00800346	Putative uncharacterized protein [Source:UniProtKB/TrEMBL;Acc:G4MR15]
MGG_11431	47.3888	31.4046	-0.593573	0.00967808	Cytochrome c oxidase assembly protein COX11 [Source:UniProtKB/TrEMBL;Acc:G4NC75]
MGG_04790	22.0532	14.6237	-0.592685	0.00219543	CAMK/RAD53 protein kinase [Source:UniProtKB/TrEMBL;Acc:G4MTT5]
MGG_01436	31.8208	21.1014	-0.592632	0.0145656	Putative uncharacterized protein [Source:UniProtKB/TrEMBL;Acc:G4MZM0]
MGG_00678	815.713	540.926	-0.592629	0.00266675	Putative uncharacterized protein [Source:UniProtKB/TrEMBL;Acc:G4NAZ0]
MGG_06846	15.8883	10.5488	-0.590895	0.045698	Putative uncharacterized protein [Source:UniProtKB/TrEMBL;Acc:G4MMH6]
MGG_02544	223.765	148.615	-0.590406	0.00289646	D-arabinitol dehydrogenase [Source:UniProtKB/TrEMBL;Acc:G4NK29]
MGG_10723	685.046	455.074	-0.590101	0.0329561	Putative uncharacterized protein [Source:UniProtKB/TrEMBL;Acc:G4NI91]
MGG_08056	12.3461	8.20877	-0.588818	0.0153959	Purine permease [Source:UniProtKB/TrEMBL;Acc:G4MXR4]
MGG_01333	51.8984	34.5069	-0.588806	0.00949504	Putative uncharacterized protein [Source:UniProtKB/TrEMBL;Acc:G4MYM7]
MGG_01450	142.045	94.5807	-0.586732	0.00819209	Sm snRNP core protein Sme1 [Source:UniProtKB/TrEMBL;Acc:G4MSI0]
MGG_07962	65.7417	43.7899	-0.586211	0.00289646	Putative uncharacterized protein [Source:UniProtKB/TrEMBL;Acc:G4N2V2]
MGG_16195	526.097	350.435	-0.58618	0.010229	Putative uncharacterized protein [Source:UniProtKB/TrEMBL;Acc:G4MMK3]
MGG_10525	187.549	124.989	-0.58546	0.00443124	Putative uncharacterized protein [Source:UniProtKB/TrEMBL;Acc:G4MKD5]
MGG_03144	164.682	109.772	-0.585171	0.00422008	Ulp1 protease [Source:UniProtKB/TrEMBL;Acc:G4NAU1]
MGG_00647	90.0006	60.0141	-0.584634	0.00378543	Putative uncharacterized protein [Source:UniProtKB/TrEMBL;Acc:G4NB24]
MGG_12357	11.5734	7.71956	-0.584222	0.00893748	Dicer-like protein 2 Endoribonuclease DCL2 ATP-dependent helicase DCL2 [Source:UniProtKB/Swiss-Prot;Acc:A4RHU9]
MGG_15023	64.9081	43.2944	-0.584219	0.00356673	Putative uncharacterized protein [Source:UniProtKB/TrEMBL;Acc:G4NJD7]
MGG_01586	68.348	45.606	-0.583676	0.00356673	Arsenite resistance protein Ars2 [Source:UniProtKB/TrEMBL;Acc:G4MTW3]
MGG_15986	33.8254	22.5817	-0.582953	0.0233375	Putative uncharacterized protein [Source:UniProtKB/TrEMBL;Acc:G4MMA4]
MGG_03464	795.755	531.793	-0.58146	0.00312286	Putative uncharacterized protein [Source:UniProtKB/TrEMBL;Acc:G4N896]
MGG_04117	1063.52	710.887	-0.581152	0.015059	Putative uncharacterized protein [Source:UniProtKB/TrEMBL;Acc:G4NIU2]
MGG_06685	521.331	348.5	-0.581041	0.00443124	Cytochrome c [Source:UniProtKB/TrEMBL;Acc:G4ML44]
MGG_03666	144.289	96.4947	-0.580436	0.00525841	Putative uncharacterized protein [Source:UniProtKB/TrEMBL;Acc:G4N6T5]
MGG_04383	26.0348	17.4184	-0.579826	0.0148929	Putative uncharacterized protein [Source:UniProtKB/TrEMBL;Acc:G4MZD5]
MGG_06285	77.5535	51.9009	-0.579431	0.00312286	Putative uncharacterized protein [Source:UniProtKB/TrEMBL;Acc:G4N881]
MGG_09565	81.8131	54.7611	-0.579181	0.0278076	CMGC/MAPK/ERK protein kinase [Source:UniProtKB/TrEMBL;Acc:G4N0Z0]
MGG_09545	10.6214	7.11023	-0.57901	0.0273715	Putative uncharacterized protein [Source:UniProtKB/TrEMBL;Acc:G4N1B8]
MGG_05680	15.4112	10.3208	-0.578428	0.0434191	Putative uncharacterized protein [Source:UniProtKB/TrEMBL;Acc:G4MP18]
MGG_04896	56.7919	38.0464	-0.577923	0.0155631	Putative uncharacterized protein [Source:UniProtKB/TrEMBL;Acc:G4N2S0]
MGG_06399	43.5175	29.1546	-0.57787	0.00463929	CMGC/DYRK/YAK protein kinase [Source:UniProtKB/TrEMBL;Acc:G4N7J5]
MGG_09495	109.473	73.3639	-0.577429	0.00645773	Arp2/3 complex subunit [Source:UniProtKB/TrEMBL;Acc:G4N1S7]
MGG_08732	231.294	155.018	-0.577291	0.00546204	Interferon-induced GTP-binding protein Mx [Source:UniProtKB/TrEMBL;Acc:G4NFT0]
MGG_02114	9.55493	6.40535	-0.576967	0.0322438	Putative uncharacterized protein [Source:UniProtKB/TrEMBL;Acc:G4MNQ6]
MGG_03376	28.339	19.0002	-0.576777	0.00566629	Calcofluor white hypersensitive protein [Source:UniProtKB/TrEMBL;Acc:G4N8V6]
MGG_09287	45.7834	30.7249	-0.575418	0.00838095	Oligosaccharyltransferase alpha subunit [Source:UniProtKB/TrEMBL;Acc:G4MQN7]
MGG_00617	148.345	99.6607	-0.573856	0.00422008	Developmental regulator VosA [Source:UniProtKB/TrEMBL;Acc:G4NB64]
MGG_02566	12.0813	8.11708	-0.573738	0.0321023	Trans-2-enoyl-CoA reductase [Source:UniProtKB/TrEMBL;Acc:G5EHT4]
MGG_01743	45.0118	30.253	-0.573222	0.00586662	Carbamoyl-phosphate synthase subunit arginine-specific small [Source:UniProtKB/TrEMBL;Acc:G4MVB1]
MGG_09537	623.048	418.803	-0.573071	0.016391	MSF1 domain-containing protein [Source:UniProtKB/TrEMBL;Acc:G4N1C5]
MGG_01575	1308.97	880.438	-0.572136	0.00800346	Putative uncharacterized protein [Source:UniProtKB/TrEMBL;Acc:G4MTV2]
MGG_13246	43.1964	29.0568	-0.572038	0.00645773	Amine oxidase [Source:UniProtKB/TrEMBL;Acc:G4N4B0]
MGG_00522	253.571	170.609	-0.571696	0.00443124	Putative uncharacterized protein [Source:UniProtKB/TrEMBL;Acc:G4NBP2]
MGG_07179	36.3083	24.4651	-0.569572	0.00586662	Rhizopuspepsin-3 [Source:UniProtKB/TrEMBL;Acc:G4MTL8]
MGG_02992	9.04439	6.09995	-0.568226	0.0461843	Putative uncharacterized protein [Source:UniProtKB/TrEMBL;Acc:G4NL24]
MGG_01673	23.192	15.6479	-0.567664	0.0074279	Putative uncharacterized protein [Source:UniProtKB/TrEMBL;Acc:G4MUS3]
MGG_06293	286.076	193.057	-0.567374	0.00443124	Histone H4 [Source:UniProtKB/TrEMBL;Acc:G5EHN4]
MGG_01110	229.02	154.64	-0.566563	0.00819209	Putative uncharacterized protein [Source:UniProtKB/TrEMBL;Acc:G4NC91]
MGG_06278	41.2638	27.8742	-0.565943	0.0120076	Oxidoreductase [Source:UniProtKB/TrEMBL;Acc:G4N8E4]
MGG_03601	102.523	69.2819	-0.565399	0.00704198	Alpha-galactosidase [Source:UniProtKB/TrEMBL;Acc:G4N7C6]
MGG_10955	23.051	15.588	-0.564396	0.00684786	WD repeat-containing protein 44 [Source:UniProtKB/TrEMBL;Acc:G4NBW6]
MGG_02535	54.9459	37.1642	-0.564098	0.015727	Putative uncharacterized protein [Source:UniProtKB/TrEMBL;Acc:G4NK43]
MGG_07870	59.2372	40.1189	-0.562219	0.0074279	Putative uncharacterized protein [Source:UniProtKB/TrEMBL;Acc:G4N1Z0]
MGG_02473	27.8375	18.8678	-0.561105	0.0126991	Putative uncharacterized protein [Source:UniProtKB/TrEMBL;Acc:G4MRY6]
MGG_00443	751.762	509.674	-0.560702	0.00525841	Putative uncharacterized protein [Source:UniProtKB/TrEMBL;Acc:G4NC38]
MGG_15038	103.036	69.8634	-0.560547	0.00463929	Glycine dehydrogenase [Source:UniProtKB/TrEMBL;Acc:G5EHG3]
MGG_09546	2398.38	1627.06	-0.559795	0.0145656	Putative uncharacterized protein [Source:UniProtKB/TrEMBL;Acc:G4N1B7]
MGG_01386	21.2693	14.4365	-0.55905	0.016391	FAD dependent oxidoreductase superfamily protein [Source:UniProtKB/TrEMBL;Acc:G4MZ55]
MGG_08861	39.555	26.8643	-0.558171	0.0145656	Putative uncharacterized protein [Source:UniProtKB/TrEMBL;Acc:G4MV62]
MGG_13009	137.626	93.4792	-0.558036	0.0100462	Putative uncharacterized protein [Source:UniProtKB/TrEMBL;Acc:G4N0Y2]
MGG_17877	12.0201	8.16573	-0.557796	0.0247102	Putative uncharacterized protein [Source:UniProtKB/TrEMBL;Acc:G5EHN6]
MGG_03494	448.715	304.983	-0.557071	0.00606488	Aminotransferase [Source:UniProtKB/TrEMBL;Acc:G4N807]
MGG_03275	8.92684	6.06892	-0.556709	0.00949504	Putative uncharacterized protein [Source:UniProtKB/TrEMBL;Acc:G4N9H7]
MGG_07493	46.4471	31.5896	-0.556137	0.00505262	Glycogenin [Source:UniProtKB/TrEMBL;Acc:G4N1M3]
MGG_03484	168.811	114.815	-0.556095	0.00484549	Acyl carrier protein [Source:UniProtKB/TrEMBL;Acc:G4N818]
MGG_16880	50.4183	34.2993	-0.555767	0.0118264	Cript family protein [Source:UniProtKB/TrEMBL;Acc:G4N507]
MGG_16649	10.4315	7.09685	-0.555695	0.0255971	Putative uncharacterized protein [Source:UniProtKB/TrEMBL;Acc:G4N1N2]
MGG_08919	66.9893	45.5817	-0.555477	0.00586662	UDP-glucose,sterol transferase [Source:UniProtKB/TrEMBL;Acc:G4MVN2]
MGG_00505	2217.07	1508.73	-0.55532	0.0228788	Septation protein SUN4 [Source:UniProtKB/TrEMBL;Acc:G4NBR2]
MGG_07332	18.7132	12.7397	-0.554721	0.0225672	Actin polymerization protein Bzz1 [Source:UniProtKB/TrEMBL;Acc:G4MV27]
MGG_01466	181.984	123.956	-0.553981	0.00606488	Putative uncharacterized protein [Source:UniProtKB/TrEMBL;Acc:G4MSJ9]
MGG_12628	31.5508	21.5092	-0.552724	0.0181818	Hrf1 domain-containing protein [Source:UniProtKB/TrEMBL;Acc:G4NJF3]
MGG_06636	142.827	97.4133	-0.552082	0.00762386	Class II Aldolase [Source:UniProtKB/TrEMBL;Acc:G4MKN5]
MGG_00150	953.659	650.44	-0.552057	0.0130415	Putative uncharacterized protein [Source:UniProtKB/TrEMBL;Acc:G4NE64]
MGG_03883	729.311	497.511	-0.551807	0.0120076	Alpha-1,2-mannosyltransferase alg-11 [Source:UniProtKB/TrEMBL;Acc:G4NHB9]
MGG_04150	31.976	21.8185	-0.551438	0.00800346	AP-2 complex subunit beta [Source:UniProtKB/TrEMBL;Acc:G4NIQ6]
MGG_07389	39.9923	27.2903	-0.551335	0.0125281	Peptidyl-prolyl cis-trans isomerase ssp-1 [Source:UniProtKB/TrEMBL;Acc:G4N0C2]
MGG_13782	462.423	315.713	-0.550603	0.00645773	60S ribosomal protein L19 [Source:UniProtKB/TrEMBL;Acc:G4MRB5]
MGG_02284	21.6707	14.8039	-0.549772	0.0432912	Putative uncharacterized protein [Source:UniProtKB/TrEMBL;Acc:G4MQ44]
MGG_00753	44.2156	30.2167	-0.549207	0.00546204	RanBPM [Source:UniProtKB/TrEMBL;Acc:G4NEN3]
MGG_17712	15.2227	10.4042	-0.549052	0.0427593	Putative uncharacterized protein [Source:UniProtKB/TrEMBL;Acc:G4NGY7]
MGG_16462	248.581	170.005	-0.548143	0.00626242	Cytochrome c1 [Source:UniProtKB/TrEMBL;Acc:G4MPK6]
MGG_09312	18.0743	12.3676	-0.547374	0.0499825	Putative uncharacterized protein [Source:UniProtKB/TrEMBL;Acc:G4MQR5]
MGG_15537	64.5815	44.2008	-0.547049	0.0449354	Putative uncharacterized protein [Source:UniProtKB/TrEMBL;Acc:G4MZE5]
MGG_10323	39.2173	26.8458	-0.546796	0.0113016	GTP-binding protein RHO3 [Source:UniProtKB/TrEMBL;Acc:G4NJY7]
MGG_14683	14.6816	10.0551	-0.546082	0.016711	Putative uncharacterized protein [Source:UniProtKB/TrEMBL;Acc:G4NC48]
MGG_06247	45.7294	31.3212	-0.545984	0.00781651	Mitochondrial metal transporter 2 [Source:UniProtKB/TrEMBL;Acc:G4N8H9]
MGG_07603	60.3555	41.3402	-0.545938	0.0197745	Putative uncharacterized protein [Source:UniProtKB/TrEMBL;Acc:G4N2K6]
MGG_00998	12.8844	8.82513	-0.545933	0.0331029	Lipase/esterase [Source:UniProtKB/TrEMBL;Acc:G4ND22]
MGG_09463	17.6736	12.1118	-0.545189	0.0432912	Putative uncharacterized protein [Source:UniProtKB/TrEMBL;Acc:G4N271]
MGG_01663	60.6119	41.5533	-0.544637	0.0158934	Helix-loop-helix DNA binding protein [Source:UniProtKB/TrEMBL;Acc:G4MUF5]
MGG_16053	211.179	144.781	-0.544597	0.00723872	Putative uncharacterized protein [Source:UniProtKB/TrEMBL;Acc:G4MP80]
MGG_15429	56.5285	38.7568	-0.544529	0.0126991	Putative uncharacterized protein [Source:UniProtKB/TrEMBL;Acc:G4NIM5]
MGG_00758	150.937	103.486	-0.544515	0.0210141	Geranylgeranyl pyrophosphate synthase [Source:UniProtKB/TrEMBL;Acc:G4NEM8]
MGG_02499	273.028	187.254	-0.544054	0.010229	Putative uncharacterized protein [Source:UniProtKB/TrEMBL;Acc:G4MK96]
MGG_00383	795.005	546.284	-0.541313	0.0205466	S-adenosylmethionine synthase [Source:UniProtKB/TrEMBL;Acc:G4NCL5]
MGG_03862	19.1308	13.1459	-0.541287	0.013729	Putative uncharacterized protein [Source:UniProtKB/TrEMBL;Acc:G4NHF3]
MGG_10185	987.856	679.824	-0.539139	0.00665491	60S ribosomal protein L23a [Source:UniProtKB/TrEMBL;Acc:G4MUN3]
MGG_04489	290.738	200.102	-0.538987	0.00819209	Non-histone chromosomal protein 6 [Source:UniProtKB/TrEMBL;Acc:G4MS97]
MGG_07654	398.278	274.249	-0.538292	0.00912347	Prolyl peptidase [Source:UniProtKB/TrEMBL;Acc:G4N322]
MGG_08107	28.7948	19.8346	-0.537785	0.0253091	Putative uncharacterized protein [Source:UniProtKB/TrEMBL;Acc:G4MYC1]
MGG_09807	50.0412	34.5036	-0.536368	0.0474727	Putative uncharacterized protein [Source:UniProtKB/TrEMBL;Acc:G4NIK7]
MGG_00992	1469.34	1013.24	-0.536185	0.0216379	Putative uncharacterized protein [Source:UniProtKB/TrEMBL;Acc:G4ND28]
MGG_10578	194.098	133.863	-0.536026	0.00838095	Putative uncharacterized protein [Source:UniProtKB/TrEMBL;Acc:G5EH99]
MGG_03885	150.514	103.836	-0.535598	0.0348882	SNARE domain-containing protein [Source:UniProtKB/TrEMBL;Acc:G4NHB7]
MGG_00595	269.937	186.242	-0.535443	0.0105887	Putative uncharacterized protein [Source:UniProtKB/TrEMBL;Acc:G4NB98]
MGG_06847	159.565	110.097	-0.535366	0.00967808	Annexin A7 [Source:UniProtKB/TrEMBL;Acc:G4MMH7]
MGG_12521	2443.96	1686.7	-0.53502	0.0216379	Putative uncharacterized protein [Source:UniProtKB/TrEMBL;Acc:G5EHP3]
MGG_06039	15.9878	11.0369	-0.534634	0.012183	Cortical actin cytoskeleton protein asp1 [Source:UniProtKB/TrEMBL;Acc:G4N4W9]
MGG_08584	47.9025	33.0738	-0.534413	0.0125281	Aconitate hydratase [Source:UniProtKB/TrEMBL;Acc:G4N667]
MGG_03089	1172.57	809.657	-0.534291	0.0143986	Transmembrane BAX inhibitor domain-containing protein-containing protein 4 [Source:UniProtKB/TrEMBL;Acc:G5EI05]
MGG_17471	7.92766	5.47509	-0.534013	0.0306847	Putative uncharacterized protein [Source:UniProtKB/TrEMBL;Acc:G4NCX1]
MGG_00490	110.385	76.2448	-0.533835	0.00819209	Putative uncharacterized protein [Source:UniProtKB/TrEMBL;Acc:G4NBT0]
MGG_00710	37.3857	25.8655	-0.531456	0.014067	Putative uncharacterized protein [Source:UniProtKB/TrEMBL;Acc:G4NEY6]
MGG_01335	32.2004	22.2849	-0.531013	0.0354429	Carboxy-cis,cis-muconate cyclase [Source:UniProtKB/TrEMBL;Acc:G4MYM9]
MGG_02663	18.3072	12.6712	-0.530861	0.0237851	Signal recognition particle receptor subunit alpha [Source:UniProtKB/TrEMBL;Acc:G4NJF4]
MGG_09526	44.2093	30.6095	-0.53037	0.0170378	Putative uncharacterized protein [Source:UniProtKB/TrEMBL;Acc:G4N1D6]
MGG_16887	20.9996	14.5398	-0.530355	0.0170378	Putative uncharacterized protein [Source:UniProtKB/TrEMBL;Acc:G4N5A5]
MGG_01329	27.7973	19.2498	-0.530097	0.0153959	Transcriptional regulator Ngg1 [Source:UniProtKB/TrEMBL;Acc:G4MYM1]
MGG_10198	19.012	13.1689	-0.529775	0.0379985	Putative uncharacterized protein [Source:UniProtKB/TrEMBL;Acc:G4MUP9]
MGG_04955	98.0489	67.9322	-0.529405	0.0111244	VHS domain-containing protein [Source:UniProtKB/TrEMBL;Acc:G4N3G9]
MGG_00391	141.052	97.8948	-0.526921	0.00986329	Putative uncharacterized protein [Source:UniProtKB/TrEMBL;Acc:G4NCF2]
MGG_00468	9.72997	6.75579	-0.526311	0.0393545	Chloride channel protein 5 [Source:UniProtKB/TrEMBL;Acc:G4NC09]
MGG_10799	28.6264	19.8841	-0.525729	0.0162257	Acid phosphatase PHO1 [Source:UniProtKB/TrEMBL;Acc:G4NBV8]
MGG_10680	256.356	178.087	-0.525568	0.00819209	40S ribosomal protein S24 [Source:UniProtKB/TrEMBL;Acc:G4N9S2]
MGG_10716	70.7606	49.1942	-0.524459	0.0312516	Putative uncharacterized protein [Source:UniProtKB/TrEMBL;Acc:G4NIA0]
MGG_14874	40.131	27.9076	-0.524063	0.0414726	Histone chaperone asf-1 [Source:UniProtKB/TrEMBL;Acc:G4N9J2]
MGG_06190	66.4264	46.2041	-0.523738	0.00930655	DNA-3-methyladenine glycosylase [Source:UniProtKB/TrEMBL;Acc:G4N030]
MGG_07657	85.0836	59.2307	-0.522537	0.0118264	Putative uncharacterized protein [Source:UniProtKB/TrEMBL;Acc:G4N325]
MGG_07257	137.754	95.9569	-0.521632	0.0116555	Putative uncharacterized protein [Source:UniProtKB/TrEMBL;Acc:G4MUH8]
MGG_17186	3389.08	2361.41	-0.521248	0.0173655	-
MGG_01688	45.2418	31.5233	-0.521236	0.014067	Putative uncharacterized protein [Source:UniProtKB/TrEMBL;Acc:G4MUU1]
MGG_06101	63.7779	44.4417	-0.521143	0.00800346	SH3 domain-containing protein [Source:UniProtKB/TrEMBL;Acc:G4N5A2]
MGG_00729	102.297	71.3197	-0.520399	0.0116555	Putative uncharacterized protein [Source:UniProtKB/TrEMBL;Acc:G4NEW6]
MGG_01421	29.6368	20.6718	-0.519724	0.0165482	Putative uncharacterized protein [Source:UniProtKB/TrEMBL;Acc:G4MZK3]
MGG_07288	51.4359	35.8929	-0.519076	0.0109463	F-box domain-containing protein [Source:UniProtKB/TrEMBL;Acc:G4MUX4]
MGG_08065	28.8323	20.121	-0.51898	0.0173655	WD domain-containing protein [Source:UniProtKB/TrEMBL;Acc:G4MXS3]
MGG_06901	52.6628	36.7973	-0.517183	0.0126991	Putative uncharacterized protein [Source:UniProtKB/TrEMBL;Acc:G4MN00]
MGG_09922	103.892	72.6798	-0.515457	0.0128715	Beta-hexosaminidase subunit beta [Source:UniProtKB/TrEMBL;Acc:G4MR77]
MGG_00803	67.4216	47.1891	-0.514756	0.00986329	CAMK/CAMKL/AMPK protein kinase [Source:UniProtKB/TrEMBL;Acc:G4NEB4]
MGG_12850	54.5433	38.1762	-0.514728	0.0326749	Cytochrome c oxidase assembly protein COX19 [Source:UniProtKB/TrEMBL;Acc:G4N7U3]
MGG_01449	79.6772	55.7934	-0.514072	0.00986329	Karyopherin [Source:UniProtKB/TrEMBL;Acc:G4MSH9]
MGG_04920	28.7819	20.162	-0.513521	0.0354429	Palmitoyl-protein thioesterase 1 [Source:UniProtKB/TrEMBL;Acc:G4N348]
MGG_01223	38.5446	27.0076	-0.51316	0.0306847	Naringenin 3-dioxygenase [Source:UniProtKB/TrEMBL;Acc:G4MXI4]
MGG_00075	54.5887	38.2518	-0.513075	0.0158934	L-galactose dehydrogenase [Source:UniProtKB/TrEMBL;Acc:G4NEQ8]
MGG_04156	1844.98	1293.31	-0.512539	0.0382693	Aspartate aminotransferase [Source:UniProtKB/TrEMBL;Acc:G4NIQ1]
MGG_05684	46.1256	32.39	-0.510017	0.0192967	Probable Xaa-Pro aminopeptidase MGG_05684 [Source:UniProtKB/Swiss-Prot;Acc:A4RQ11]
MGG_06521	19.8424	13.9372	-0.509644	0.0423662	V-SNARE [Source:UniProtKB/TrEMBL;Acc:G4N6P2]
MGG_04768	178.029	125.112	-0.508887	0.0207007	Putative uncharacterized protein [Source:UniProtKB/TrEMBL;Acc:G4MTS4]
MGG_15100	3.86655	2.71914	-0.507893	0.0357096	Polyketide synthase [Source:UniProtKB/TrEMBL;Acc:G4MWD1]
MGG_05751	63.3034	44.5317	-0.507452	0.0203993	Putative uncharacterized protein [Source:UniProtKB/TrEMBL;Acc:G4MPW9]
MGG_08949	18.6875	13.1462	-0.507429	0.0405445	Putative uncharacterized protein [Source:UniProtKB/TrEMBL;Acc:G4MW28]
MGG_00750	168.051	118.241	-0.507166	0.0109463	Cytochrome b-245 heavychain subunit beta [Source:UniProtKB/TrEMBL;Acc:G4NEN6]
MGG_10131	36.3741	25.6045	-0.506514	0.0148929	MFS transporter [Source:UniProtKB/TrEMBL;Acc:G4NG62]
MGG_09337	421.406	296.79	-0.50577	0.0188286	Putative uncharacterized protein [Source:UniProtKB/TrEMBL;Acc:G4NI63]
MGG_05663	689.71	485.764	-0.505733	0.0207007	Carboxypeptidase Y homolog A [Source:UniProtKB/Swiss-Prot;Acc:A4RPY8]
MGG_07963	15.7909	11.1223	-0.505642	0.0328168	Kinesin-II 95 kDa subunit [Source:UniProtKB/TrEMBL;Acc:G4N2V3]
MGG_11389	24.8341	17.4955	-0.50534	0.0281063	Threonine aldolase [Source:UniProtKB/TrEMBL;Acc:G4MSE4]
MGG_16866	139.531	98.3339	-0.504823	0.0214858	Cytochrome b-c1 complex subunit Rieske [Source:UniProtKB/TrEMBL;Acc:G4N4E1]
MGG_03130	25.7027	18.1142	-0.504805	0.0261898	Pps1 dual specificty phosphatase [Source:UniProtKB/TrEMBL;Acc:G4NAV8]
MGG_07301	233.362	164.629	-0.503349	0.0321023	Putative uncharacterized protein [Source:UniProtKB/TrEMBL;Acc:G4MUY9]
MGG_09903	37.5927	26.5275	-0.502965	0.0316788	Putative uncharacterized protein [Source:UniProtKB/TrEMBL;Acc:G4MR54]
MGG_01535	354.434	250.145	-0.502751	0.0231851	Pyridoxamine 5'-phosphate oxidase [Source:UniProtKB/TrEMBL;Acc:G4MTF1]
MGG_03920	973.299	687.364	-0.501808	0.023939	Inositolphosphorylceramide-B C-26 hydroxylase [Source:UniProtKB/TrEMBL;Acc:G4NH69]
MGG_08144	205.257	144.984	-0.501531	0.0126991	Ras-like protein Rab7 [Source:UniProtKB/TrEMBL;Acc:G4MYS1]
MGG_15675	132.898	93.9005	-0.501113	0.0143986	Mitogen-activated protein kinase MAF1 [Source:UniProtKB/TrEMBL;Acc:G4MYP1]
MGG_10057	37.6667	26.6398	-0.499706	0.0205466	Putative uncharacterized protein [Source:UniProtKB/TrEMBL;Acc:G4N935]
MGG_17743	83.6789	59.1857	-0.499615	0.016061	Putative uncharacterized protein [Source:UniProtKB/TrEMBL;Acc:G4NHH6]
MGG_09559	52.5917	37.2074	-0.499245	0.0176935	Autophagy-related protein 9 [Source:UniProtKB/Swiss-Prot;Acc:Q51WZ9]
MGG_06313	13.3354	9.43535	-0.499109	0.0332432	Poly(A) polymerase pla1 [Source:UniProtKB/TrEMBL;Acc:G4N852]
MGG_17721	81.841	57.9312	-0.498482	0.0347594	Putative uncharacterized protein [Source:UniProtKB/TrEMBL;Acc:G4NH45]
MGG_05671	35.235	24.962	-0.497279	0.0168773	Protein phosphatase PP2A regulatory subunit A [Source:UniProtKB/TrEMBL;Acc:G4MP09]
MGG_04114	248.229	175.919	-0.496762	0.0165482	40S ribosomal protein S17 [Source:UniProtKB/TrEMBL;Acc:G4NIU4]
MGG_13801	43.9987	31.2056	-0.495657	0.0155631	Beta-galactosidase [Source:UniProtKB/TrEMBL;Acc:G4MRS9]
MGG_03469	161.409	114.488	-0.495526	0.016061	Putative uncharacterized protein [Source:UniProtKB/TrEMBL;Acc:G4N890]
MGG_18099	503.069	356.937	-0.495088	0.0155631	Putative uncharacterized protein [Source:UniProtKB/TrEMBL;Acc:Q2KES0]
MGG_04967	10.7291	7.61267	-0.49506	0.0325328	Zinc-regulated transporter 2 [Source:UniProtKB/TrEMBL;Acc:G4N3I1]
MGG_08832	738.211	523.785	-0.495057	0.0269293	C-5 sterol desaturase [Source:UniProtKB/TrEMBL;Acc:G4MV29]
MGG_13176	12.7565	9.05273	-0.494807	0.0285402	Putative uncharacterized protein [Source:UniProtKB/TrEMBL;Acc:G4MPX7]
MGG_06787	20.6533	14.6578	-0.494705	0.0250111	Putative uncharacterized protein [Source:UniProtKB/TrEMBL;Acc:G4MM09]
MGG_07289	143.296	101.738	-0.494141	0.0139006	Glycogen synthase [Source:UniProtKB/TrEMBL;Acc:G4MUX6]
MGG_01229	173.516	123.239	-0.493605	0.0219496	Putative uncharacterized protein [Source:UniProtKB/TrEMBL;Acc:G4MXJ3]
MGG_07610	30.7487	21.8455	-0.493188	0.0350266	Putative uncharacterized protein [Source:UniProtKB/TrEMBL;Acc:G4N2L5]
MGG_05528	68.086	48.3745	-0.493113	0.0236404	Hob3 [Source:UniProtKB/TrEMBL;Acc:G4MML2]
MGG_09029	30.4445	21.6344	-0.492853	0.0373292	Putative uncharacterized protein [Source:UniProtKB/TrEMBL;Acc:G5EHL4]
MGG_13187	72.1801	51.2958	-0.492761	0.0185082	Dihydroceramide delta(4)-desaturase [Source:UniProtKB/TrEMBL;Acc:G4N021]
MGG_05331	53.4973	38.0293	-0.492354	0.026785	Protein-S-isoprenylcysteine O-methyltransferase [Source:UniProtKB/TrEMBL;Acc:G4N053]
MGG_02468	12.9505	9.20772	-0.492093	0.0470935	Putative uncharacterized protein [Source:UniProtKB/TrEMBL;Acc:G4MRY1]
MGG_06205	30.6873	21.8356	-0.490964	0.0183439	RNA-dependent RNA polymerase [Source:UniProtKB/TrEMBL;Acc:G4N0F2]
MGG_08858	27.5569	19.6128	-0.490622	0.0318162	GDP-mannose transporter [Source:UniProtKB/Swiss-Prot;Acc:A4RM13]
MGG_00428	8.92726	6.35769	-0.489714	0.0279591	Conidial yellow pigment biosynthesis polyketide synthase [Source:UniProtKB/TrEMBL;Acc:G4NCB1]
MGG_00138	29.5536	21.0532	-0.489295	0.0228788	Putative uncharacterized protein [Source:UniProtKB/TrEMBL;Acc:G4NE80]
MGG_01668	40.4928	28.851	-0.489047	0.0225672	Putative uncharacterized protein [Source:UniProtKB/TrEMBL;Acc:G4MUG0]
MGG_12830	46.9044	33.4229	-0.488887	0.0191384	D-lactate dehydrogenase 2 [Source:UniProtKB/TrEMBL;Acc:G4N762]
MGG_15960	113.16	80.7206	-0.487351	0.0251601	Putative uncharacterized protein [Source:UniProtKB/TrEMBL;Acc:G4MXB6]
MGG_01818	18.4395	13.1588	-0.486772	0.0248589	Guanine nucleotide-binding protein alpha-3 subunit [Source:UniProtKB/TrEMBL;Acc:G4MW64]
MGG_00177	29.7134	21.2221	-0.485546	0.0440515	Putative uncharacterized protein [Source:UniProtKB/TrEMBL;Acc:G4NDX8]
MGG_05668	625.572	446.957	-0.485041	0.0197745	Putative uncharacterized protein [Source:UniProtKB/TrEMBL;Acc:G4MP06]
MGG_02569	27.8964	19.9324	-0.484962	0.0165482	Putative uncharacterized protein [Source:UniProtKB/TrEMBL;Acc:G5EHW5]
MGG_04765	333.426	238.525	-0.483225	0.0180204	Putative uncharacterized protein [Source:UniProtKB/TrEMBL;Acc:G4MQT9]
MGG_16441	20.7885	14.8768	-0.48272	0.0325328	Putative uncharacterized protein [Source:UniProtKB/TrEMBL;Acc:G4MP07]
MGG_06537	10.44	7.47471	-0.48203	0.0253091	Vacuolar protein sorting-associated protein 13 [Source:UniProtKB/TrEMBL;Acc:G4N6L6]
MGG_01516	59.5899	42.6738	-0.481716	0.0194554	Putative uncharacterized protein [Source:UniProtKB/TrEMBL;Acc:G4MT23]
MGG_02770	272.95	195.527	-0.481269	0.0329561	V-type proton ATPase subunit E [Source:UniProtKB/TrEMBL;Acc:G5EHV3]
MGG_02668	228.287	163.741	-0.479428	0.0188286	Putative uncharacterized protein [Source:UniProtKB/TrEMBL;Acc:G5EHQ7]
MGG_00883	22.2437	15.9699	-0.478042	0.0216379	STE/STE11 protein kinase [Source:UniProtKB/TrEMBL;Acc:G4NDR3]
MGG_03694	53.3611	38.3376	-0.477029	0.0285402	Beclin-1 [Source:UniProtKB/TrEMBL;Acc:G4N6Q1]
MGG_06480	335.877	241.46	-0.476151	0.0285402	40S ribosomal protein S12 [Source:UniProtKB/TrEMBL;Acc:G4N700]
MGG_02567	28.3376	20.3928	-0.474654	0.0375931	Putative uncharacterized protein [Source:UniProtKB/TrEMBL;Acc:G5EHX6]
MGG_10633	48.2172	34.7176	-0.47388	0.0336611	AP-1 complex subunit mu-1 [Source:UniProtKB/TrEMBL;Acc:G4MQC8]
MGG_06666	37.8633	27.2732	-0.473317	0.0342092	Putative uncharacterized protein [Source:UniProtKB/TrEMBL;Acc:G4MKR9]
MGG_06318	54.725	39.4388	-0.472585	0.0199318	Putative uncharacterized protein [Source:UniProtKB/TrEMBL;Acc:G4N847]
MGG_00752	39.2724	28.3145	-0.471975	0.0464434	Putative uncharacterized protein [Source:UniProtKB/TrEMBL;Acc:G4NEN4]
MGG_00352	39.5078	28.4883	-0.471769	0.0339398	Putative uncharacterized protein [Source:UniProtKB/TrEMBL;Acc:G4NCQ3]
MGG_02085	63.8985	46.0873	-0.471413	0.0286813	FAD-linked sulfhydryl oxidase ALR [Source:UniProtKB/TrEMBL;Acc:G4MNC0]
MGG_04837	34.8392	25.152	-0.470038	0.0369278	Putative uncharacterized protein [Source:UniProtKB/TrEMBL;Acc:G4MU79]
MGG_04716	111.642	80.6413	-0.469287	0.0405445	V-type ATPase [Source:UniProtKB/TrEMBL;Acc:G4MQX6]
MGG_12580	22.9137	16.5529	-0.469127	0.0372011	Putative uncharacterized protein [Source:UniProtKB/TrEMBL;Acc:G4NLS1]
MGG_03542	17.9941	13.0018	-0.468813	0.0348882	Metallopeptidase [Source:UniProtKB/TrEMBL;Acc:G4N7Q1]
MGG_04986	371.875	269.196	-0.466159	0.0264888	Putative uncharacterized protein [Source:UniProtKB/TrEMBL;Acc:G4N3K4]
MGG_06950	52.6143	38.0877	-0.466132	0.0405445	L-serine dehydratase [Source:UniProtKB/TrEMBL;Acc:G4MNG7]
MGG_09493	28.039	20.3173	-0.464725	0.03746	AP-2 complex subunit alpha [Source:UniProtKB/TrEMBL;Acc:G4N1S9]
MGG_11916	880.785	638.916	-0.463164	0.0440515	CAP20 [Source:UniProtKB/TrEMBL;Acc:G4MRE1]
MGG_03122	42.2171	30.6268	-0.463035	0.0321023	Chitin synthase export chaperone [Source:UniProtKB/TrEMBL;Acc:G4N5Y4]
MGG_07539	21.9381	15.9344	-0.4613	0.0325328	NAD(P) transhydrogenase [Source:UniProtKB/TrEMBL;Acc:G4N229]
MGG_11895	18.0245	13.096	-0.460837	0.0384021	SCY1 protein kinase [Source:UniProtKB/TrEMBL;Acc:G4MK82]
MGG_00343	23.5783	17.1373	-0.460314	0.03746	Putative uncharacterized protein [Source:UniProtKB/TrEMBL;Acc:G4NCR1]
MGG_03401	16.2893	11.8404	-0.460206	0.0261898	Putative uncharacterized protein [Source:UniProtKB/TrEMBL;Acc:G4N8M6]
MGG_12630	36.9405	26.8515	-0.460204	0.0299719	Ectonucleotide pyrophosphatase/phosphodiesterase 1 [Source:UniProtKB/TrEMBL;Acc:G4NJG3]
MGG_01044	54.7976	39.8382	-0.45996	0.0275199	Mitochondrial Rho GTPase 1 [Source:UniProtKB/TrEMBL;Acc:G4NCS1]
MGG_17862	757.771	551.182	-0.459232	0.0359868	Putative uncharacterized protein [Source:UniProtKB/TrEMBL;Acc:G4NK75]
MGG_04954	108.529	79.0439	-0.457351	0.0240965	Stromal membrane-associated protein 1 [Source:UniProtKB/TrEMBL;Acc:G4N3G8]
MGG_01503	53.8921	39.2667	-0.456768	0.0270783	Putative uncharacterized protein [Source:UniProtKB/TrEMBL;Acc:G4MT08]
MGG_06631	31.6177	23.0454	-0.456254	0.0398809	Putative uncharacterized protein [Source:UniProtKB/TrEMBL;Acc:G4N601]
MGG_06893	36.1363	26.3427	-0.456045	0.0311078	Putative uncharacterized protein [Source:UniProtKB/TrEMBL;Acc:G4MMY7]
MGG_16511	491.466	358.398	-0.455528	0.0473552	Putative uncharacterized protein [Source:UniProtKB/TrEMBL;Acc:G4MRR4]
MGG_03504	1046.87	764.143	-0.454168	0.0410807	Putative uncharacterized protein [Source:UniProtKB/TrEMBL;Acc:G4N7Z6]
MGG_02948	41.1784	30.0746	-0.453341	0.0431581	Sorting nexin-3 [Source:UniProtKB/TrEMBL;Acc:G5EI69]
MGG_09479	14.7563	10.7811	-0.452824	0.0461843	Putative uncharacterized protein [Source:UniProtKB/TrEMBL;Acc:G4N1U8]
MGG_05654	37.3002	27.2619	-0.452298	0.0313973	Putative uncharacterized protein [Source:UniProtKB/TrEMBL;Acc:G4MNM9]
MGG_09977	181.811	133.001	-0.451002	0.0291224	Ubiquitin-conjugating enzyme [Source:UniProtKB/TrEMBL;Acc:G4N9M7]
MGG_04821	33.4692	24.5111	-0.4494	0.0430209	Putative uncharacterized protein [Source:UniProtKB/TrEMBL;Acc:G4MU62]
MGG_03569	112.008	82.0725	-0.448628	0.0291224	Fatty acid desaturase [Source:UniProtKB/TrEMBL;Acc:G4N7M1]
MGG_03485	101.118	74.1189	-0.448128	0.0329561	RNA polymerase II subunit A domain phosphatase [Source:UniProtKB/TrEMBL;Acc:G4N817]
MGG_00509	184.947	135.615	-0.447593	0.0275199	Putative uncharacterized protein [Source:UniProtKB/TrEMBL;Acc:G4NBQ6]
MGG_12832	42.2188	30.9657	-0.447216	0.0372011	Sorting nexin-41 [Source:UniProtKB/TrEMBL;Acc:G4N773]
MGG_12652	61.4433	45.1017	-0.446074	0.0284007	Extracellular cell wall glucanase Crf1 [Source:UniProtKB/TrEMBL;Acc:G5EGY4]
MGG_11362	53.3596	39.1958	-0.445048	0.0298349	Putative uncharacterized protein [Source:UniProtKB/TrEMBL;Acc:G4MTP7]
MGG_06393	28.0764	20.6246	-0.444994	0.0373292	Serine/threonine-protein kinase ATG1 [Source:UniProtKB/Swiss-Prot;Acc:Q52EB3]
MGG_10199	84.4359	62.08	-0.443728	0.0299719	Leucine Rich Repeat domain-containing protein [Source:UniProtKB/TrEMBL;Acc:G4MUQ0]
MGG_02268	91.5529	67.3236	-0.443493	0.0316788	Putative uncharacterized protein [Source:UniProtKB/TrEMBL;Acc:G4MQ31]
MGG_11561	219.603	161.514	-0.443237	0.0434191	Putative uncharacterized protein [Source:UniProtKB/TrEMBL;Acc:G4NBH6]
MGG_08893	15.3528	11.2994	-0.442254	0.0489732	Putative uncharacterized protein [Source:UniProtKB/TrEMBL;Acc:G4MVK6]
MGG_01557	164.839	121.518	-0.439893	0.0438069	Phosphatidylglycerol/phosphatidylinositol transfer protein [Source:UniProtKB/Swiss-Prot;Acc:Q52FS9]
MGG_02659	165.893	122.397	-0.438684	0.0370687	60S ribosomal protein L14; 60S ribosomal protein L14, variant [Source:UniProtKB/TrEMBL;Acc:G5EGZ5]
MGG_11497	72.0758	53.2299	-0.437279	0.0417308	Reduced viability upon starvation protein 167 [Source:UniProtKB/TrEMBL;Acc:G4NEL4]
MGG_03045	81.4479	60.1593	-0.43709	0.0485907	Ankyrin repeat protein [Source:UniProtKB/TrEMBL;Acc:G5EH61]
MGG_05624	60.8096	44.9181	-0.437001	0.0458231	Putative uncharacterized protein [Source:UniProtKB/TrEMBL;Acc:G4MNJ2]
MGG_16248	317.004	234.252	-0.436442	0.0361147	30S ribosomal protein S5 [Source:UniProtKB/TrEMBL;Acc:G4MPT3]
MGG_11335	63.9084	47.2331	-0.436206	0.0351643	Putative uncharacterized protein [Source:UniProtKB/TrEMBL;Acc:G4MUP1]
MGG_05456	350.139	258.824	-0.43596	0.0396191	Putative uncharacterized protein [Source:UniProtKB/TrEMBL;Acc:G4MLT1]
MGG_04364	151.037	111.657	-0.435834	0.0348882	Putative uncharacterized protein [Source:UniProtKB/TrEMBL;Acc:G4MZB3]
MGG_08097	155.584	115.085	-0.434991	0.0393545	CK1/CK1/CK1-G protein kinase [Source:UniProtKB/TrEMBL;Acc:G4MYB0]
MGG_12849	90.3234	66.9069	-0.432943	0.0375931	Patatin-like phospholipase domain-containing protein MGG_12849 [Source:UniProtKB/Swiss-Prot;Acc:A4R8V2]
MGG_07542	178.896	132.605	-0.431983	0.0458231	Putative uncharacterized protein [Source:UniProtKB/TrEMBL;Acc:G4N232]
MGG_04876	296.349	219.801	-0.431099	0.0427593	Succinate dehydrogenase cytochrome B subunit [Source:UniProtKB/TrEMBL;Acc:G4N2P5]
MGG_01765	143.052	106.11	-0.430986	0.0386746	Putative uncharacterized protein [Source:UniProtKB/TrEMBL;Acc:G4MVP3]
MGG_06953	1081.73	802.446	-0.430862	0.0434191	Putative uncharacterized protein [Source:UniProtKB/TrEMBL;Acc:G4MNH1]
MGG_05625	74.3943	55.2269	-0.429821	0.0397524	Transmembrane protein 56; Transmembrane protein 56, variant [Source:UniProtKB/TrEMBL;Acc:G4MNJ3]
MGG_10189	206.339	153.244	-0.429184	0.045698	Beta-glucosidase A [Source:UniProtKB/TrEMBL;Acc:G4MUN8]
MGG_07192	29.8198	22.1634	-0.428092	0.0479756	Putative uncharacterized protein [Source:UniProtKB/TrEMBL;Acc:G4MTN3]
MGG_04858	46.1397	34.3087	-0.427435	0.0461843	Metallopeptidase MepB [Source:UniProtKB/TrEMBL;Acc:G4N2B8]
MGG_02771	63.3905	47.1394	-0.427334	0.0398809	Putative uncharacterized protein [Source:UniProtKB/TrEMBL;Acc:G5EI11]
MGG_03439	238.786	177.661	-0.426592	0.0389469	Acid phosphatase [Source:UniProtKB/TrEMBL;Acc:G4N8C6]
MGG_05631	36.0877	26.8558	-0.426271	0.0498542	UDP-N-acetylglucosamine transporter YEA4 [Source:UniProtKB/TrEMBL;Acc:G4MNK1]
MGG_05478	76.7133	57.0914	-0.426203	0.0479756	Putative uncharacterized protein [Source:UniProtKB/TrEMBL;Acc:G4MM50]
MGG_00789	511.34	380.736	-0.425493	0.0448108	Eukaryotic translation initiation factor 2 beta subunit [Source:UniProtKB/TrEMBL;Acc:G4NED3]
MGG_09517	59.6294	44.4047	-0.425313	0.0436795	Vacuolar protein sorting-associated protein 1 [Source:UniProtKB/TrEMBL;Acc:G4N1E7]
MGG_10591	79.1985	59.037	-0.423854	0.0402764	Endo-beta-1,3-glucanase [Source:UniProtKB/TrEMBL;Acc:G4NKM3]
MGG_04441	96.4437	72.2562	-0.416565	0.0498542	Putative uncharacterized protein [Source:UniProtKB/TrEMBL;Acc:G4MSB7]
MGG_01318	246.753	185.222	-0.413806	0.0484699	Deubiquitination-protection protein dph1 [Source:UniProtKB/TrEMBL;Acc:G4MYL1]
MGG_13031	61.0033	45.8106	-0.413205	0.0467053	Putative uncharacterized protein [Source:UniProtKB/TrEMBL;Acc:G4MKY4]
MGG_03859	51.2682	38.5739	-0.410441	0.0498542	Vacuolar import and degradation protein 27 [Source:UniProtKB/TrEMBL;Acc:G4NHF5]
MGG_05281	135.555	180.317	0.41166	0.0461843	Superoxide dismutase copper chaperone Lys7, variant [Source:UniProtKB/TrEMBL;Acc:G4N5P3]
MGG_14976	175.57	233.917	0.413948	0.0470935	hypothetical protein [Source:BROAD_Magnaporthe_DB;Acc:MGG_14976]
MGG_04393	434.53	581.12	0.419382	0.0487222	Putative uncharacterized protein [Source:UniProtKB/TrEMBL;Acc:G4MKM8]
MGG_05656	14.1284	18.9084	0.420431	0.0469631	Ankyrin repeat protein [Source:UniProtKB/TrEMBL;Acc:G4MNN1]
MGG_08577	162.954	218.204	0.421209	0.0469631	Putative uncharacterized protein [Source:UniProtKB/TrEMBL;Acc:G4N658]
MGG_14118	82.1699	110.174	0.423102	0.0485907	Putative uncharacterized protein [Source:UniProtKB/TrEMBL;Acc:G4NFU6]
MGG_07003	35.5387	47.685	0.424144	0.04199	CAMKK/META protein kinase [Source:UniProtKB/TrEMBL;Acc:G4MNZ0]
MGG_03724	78.8725	106.31	0.430689	0.0381388	CLAP1 [Source:UniProtKB/TrEMBL;Acc:G4N6G7]
MGG_12816	128.451	173.204	0.431259	0.0379985	Putative uncharacterized protein [Source:UniProtKB/TrEMBL;Acc:G4N6V8]
MGG_01370	20.287	27.3801	0.432568	0.0485907	Vacuolar protein sorting-associated protein 70 [Source:UniProtKB/TrEMBL;Acc:G4MZ32]
MGG_03634	38.7787	52.3419	0.432703	0.0416031	Putative uncharacterized protein [Source:UniProtKB/TrEMBL;Acc:G4N724]
MGG_10577	17.9248	24.2218	0.434353	0.0470935	Putative uncharacterized protein [Source:UniProtKB/TrEMBL;Acc:G5EHS0]
MGG_04803	14.3303	19.3947	0.436594	0.0416031	Transmembrane and coiled-coil domain-containing protein 4 [Source:UniProtKB/TrEMBL;Acc:G4MTU5]
MGG_07756	88.2579	119.547	0.437786	0.0370687	Pyruvate carboxylase [Source:UniProtKB/TrEMBL;Acc:G4N0N1]
MGG_13156	54.2117	73.4437	0.438035	0.0416031	Putative uncharacterized protein [Source:UniProtKB/TrEMBL;Acc:G4MPH0]
MGG_09503	31.3053	42.4151	0.438169	0.0463174	Putative uncharacterized protein [Source:UniProtKB/TrEMBL;Acc:G4N1R9]
MGG_07462	29.8807	40.5553	0.440674	0.0473552	Dihydrodipicolinate synthase [Source:UniProtKB/TrEMBL;Acc:G4N180]
MGG_06157	25.0232	33.9711	0.441043	0.0450667	Alpha/beta hydrolase [Source:UniProtKB/TrEMBL;Acc:G4MZZ3]
MGG_11547	21.8388	29.7208	0.444578	0.0401439	Putative uncharacterized protein [Source:UniProtKB/TrEMBL;Acc:G4NB88]
MGG_02525	221.992	302.294	0.445444	0.0354429	Alanine-glyoxylate aminotransferase 1 [Source:UniProtKB/TrEMBL;Acc:G4MKD2]
MGG_14711	82.7229	112.75	0.446764	0.0311078	Putative uncharacterized protein [Source:UniProtKB/TrEMBL;Acc:G4NDT5]
MGG_12230	353.869	482.932	0.448607	0.0279591	Putative uncharacterized protein [Source:UniProtKB/TrEMBL;Acc:G4NG90]
MGG_07287	48.2975	66.0039	0.450604	0.0309693	Lysophospholipase Plb3 [Source:UniProtKB/TrEMBL;Acc:G4MUL5]
MGG_06892	29.3645	40.1601	0.451688	0.0401439	WD repeat-containing protein srw1 [Source:UniProtKB/TrEMBL;Acc:G4MMY6]
MGG_10565	35.7129	48.8647	0.452349	0.041861	Zuotin [Source:UniProtKB/TrEMBL;Acc:G5EH26]
MGG_08975	40.0345	54.8065	0.453105	0.0270783	3-hydroxy-3-methylglutaryl-coenzyme A reductase [Source:UniProtKB/TrEMBL;Acc:G4MWF9]
MGG_01588	204.991	280.763	0.453797	0.030825	14-3-3 family protein [Source:UniProtKB/TrEMBL;Acc:G4MTW6]
MGG_04216	51.7659	70.9135	0.454059	0.0378631	Proline-specific permease [Source:UniProtKB/TrEMBL;Acc:G4NF84]
MGG_01872	54.8456	75.1637	0.454661	0.0348882	Putative uncharacterized protein [Source:UniProtKB/TrEMBL;Acc:G4MWN1]
MGG_00942	64.8949	88.9927	0.455581	0.0333896	Branched-chain-amino-acid aminotransferase [Source:UniProtKB/TrEMBL;Acc:G4NDD5]
MGG_06390	28.5447	39.1477	0.455701	0.0347594	Putative uncharacterized protein [Source:UniProtKB/TrEMBL;Acc:G4N7K5]
MGG_01114	527.791	723.852	0.455727	0.0394897	NADP-dependent mannitol dehydrogenase [Source:UniProtKB/TrEMBL;Acc:G4NC87]
MGG_01170	484.451	665.629	0.458367	0.0272239	Iron sulfur cluster assembly protein 2 [Source:UniProtKB/TrEMBL;Acc:G4MWJ8]
MGG_07384	128.706	176.952	0.459282	0.0250111	Cystathionine beta-synthase [Source:UniProtKB/TrEMBL;Acc:G4N0B5]
MGG_00718	37.1719	51.1278	0.459897	0.0339398	Putative uncharacterized protein [Source:UniProtKB/TrEMBL;Acc:G4NEX7]
MGG_10970	137.027	188.676	0.46145	0.0264888	Putative uncharacterized protein [Source:UniProtKB/TrEMBL;Acc:G4NBX1]
MGG_05883	54.8836	75.6352	0.462684	0.0228788	Putative uncharacterized protein [Source:UniProtKB/TrEMBL;Acc:G4N3Y1]
MGG_05746	13.2022	18.2221	0.464911	0.0269293	Multidrug resistance protein 1 [Source:UniProtKB/TrEMBL;Acc:G4MPW2]
MGG_09947	13.696	18.9145	0.465742	0.0331029	Tricalbin-1 [Source:UniProtKB/TrEMBL;Acc:G4MRL6]
MGG_08561	121.329	167.561	0.465759	0.0248589	RING finger and CHY zinc finger domain-containing protein [Source:UniProtKB/TrEMBL;Acc:G4N638]
MGG_06781	22.8316	31.5459	0.466422	0.0478528	Putative uncharacterized protein [Source:UniProtKB/TrEMBL;Acc:G4MM02]
MGG_03138	18.6611	25.7907	0.466815	0.0311078	Putative uncharacterized protein [Source:UniProtKB/TrEMBL;Acc:G4NAU8]
MGG_01755	17.9792	24.8591	0.467443	0.0461843	Acetyl-CoA acetyltransferase [Source:UniProtKB/TrEMBL;Acc:G4MVC4]
MGG_01227	34.7183	48.0288	0.468203	0.0240965	Putative uncharacterized protein [Source:UniProtKB/TrEMBL;Acc:G4MXJ1]
MGG_06131	103.855	143.71	0.468592	0.0347594	Putative uncharacterized protein [Source:UniProtKB/TrEMBL;Acc:G4N5K0]
MGG_15861	254.013	351.557	0.468855	0.0499825	Putative uncharacterized protein [Source:UniProtKB/TrEMBL;Acc:G4MT63]
MGG_05755	14.6935	20.3427	0.469341	0.0416031	Vacuolar fusion protein mon-1 [Source:UniProtKB/TrEMBL;Acc:G4MPX6]
MGG_02701	85.8454	118.885	0.469753	0.0231851	Putative uncharacterized protein [Source:UniProtKB/TrEMBL;Acc:G4NJA2]
MGG_13474	1160.91	1608.57	0.470518	0.0363871	Eukaryotic translation initiation factor eIF-1 [Source:UniProtKB/TrEMBL;Acc:G4N6H4]
MGG_04209	14.491	20.0799	0.470594	0.0402764	Putative uncharacterized protein [Source:UniProtKB/TrEMBL;Acc:G4NF88]
MGG_14279	886.837	1229.31	0.47111	0.0397524	Glutamine synthetase [Source:UniProtKB/TrEMBL;Acc:G4NG12]
MGG_02944	33.8291	46.8982	0.471267	0.0224162	HAL protein kinase [Source:UniProtKB/TrEMBL;Acc:G5EI59]
MGG_01742	359.787	498.987	0.471859	0.0378631	Elongation factor 2 [Source:UniProtKB/TrEMBL;Acc:G4MVB0]
MGG_09944	14.3553	19.9143	0.472226	0.041861	ELMO/CED-12 family protein [Source:UniProtKB/TrEMBL;Acc:G4MRL3]
MGG_07727	49.2346	68.3941	0.474199	0.0305428	Proteasome component C1 [Source:UniProtKB/TrEMBL;Acc:G4N0J5]
MGG_09553	7.62979	10.6127	0.476072	0.0312516	Putative uncharacterized protein [Source:UniProtKB/TrEMBL;Acc:G4N1B0]
MGG_02714	89.7199	124.952	0.477879	0.0255971	Assembly factor CBP4 [Source:UniProtKB/Swiss-Prot;Acc:A4RC22]
MGG_06957	58.2263	81.1041	0.478103	0.0384021	Dienelactone hydrolase [Source:UniProtKB/TrEMBL;Acc:G4MNH6]
MGG_02392	1357.78	1891.43	0.478229	0.0426267	40S ribosomal protein S30 [Source:UniProtKB/TrEMBL;Acc:G4MR23]
MGG_00299	14.637	20.4148	0.479996	0.0389469	Putative uncharacterized protein [Source:UniProtKB/TrEMBL;Acc:G4ND18]
MGG_07338	17.7285	24.7353	0.480502	0.020242	Nuclear envelope pore membrane protein POM 121 [Source:UniProtKB/TrEMBL;Acc:G4MVE2]
MGG_08256	261.711	365.184	0.48065	0.018985	Mitochondrial peroxiredoxin PRX1 [Source:UniProtKB/TrEMBL;Acc:G4MXC5]
MGG_04528	4.55897	6.37086	0.482782	0.0436795	Putative uncharacterized protein [Source:UniProtKB/TrEMBL;Acc:G4MSG0]
MGG_07086	52.3244	73.197	0.4843	0.034619	V-type proton ATPase subunit D [Source:UniProtKB/TrEMBL;Acc:G4MSP7]
MGG_13773	81.2506	113.701	0.48479	0.0153959	Indoleamine 2,3-dioxygenase subfamily [Source:UniProtKB/TrEMBL;Acc:G4MR88]
MGG_00306	27.5274	38.5417	0.485555	0.0207007	Putative uncharacterized protein [Source:UniProtKB/TrEMBL;Acc:G4ND10]
MGG_06052	47.1955	66.1001	0.486005	0.0188286	Putative uncharacterized protein [Source:UniProtKB/TrEMBL;Acc:G4N4Y3]
MGG_00223	164.491	230.698	0.487999	0.0168773	Fructose-bisphosphate aldolase 1 [Source:UniProtKB/TrEMBL;Acc:G4NDL4]
MGG_07765	8.30282	11.6466	0.488237	0.0381388	Putative uncharacterized protein [Source:UniProtKB/TrEMBL;Acc:G4N0P0]
MGG_12923	67.4892	94.6738	0.488308	0.0168773	Putative uncharacterized protein [Source:UniProtKB/TrEMBL;Acc:G4N505]
MGG_11919	15.3061	21.4723	0.488373	0.029266	Putative uncharacterized protein [Source:UniProtKB/TrEMBL;Acc:G4MR22]
MGG_08904	11.8838	16.684	0.489468	0.0358519	Putative uncharacterized protein [Source:UniProtKB/TrEMBL;Acc:G4MVL7]
MGG_05959	54.0081	75.8528	0.490025	0.0165482	BZIP transcription factor HapX [Source:UniProtKB/TrEMBL;Acc:G4N4C2]
MGG_01209	60.1351	84.5119	0.490947	0.0178554	Putative uncharacterized protein [Source:UniProtKB/TrEMBL;Acc:G4MX03]
MGG_06279	12.1067	17.0321	0.492444	0.0240965	Binuclear zinc transcription factor [Source:UniProtKB/TrEMBL;Acc:G4N8E3]
MGG_11917	27.1491	38.2834	0.495815	0.015727	Putative uncharacterized protein [Source:UniProtKB/TrEMBL;Acc:G4MR28]
MGG_11443	8.52557	12.0237	0.496007	0.03625	Putative uncharacterized protein [Source:UniProtKB/TrEMBL;Acc:G4NCK2]
MGG_02908	1029.8	1453.71	0.49738	0.0379985	Putative uncharacterized protein [Source:UniProtKB/TrEMBL;Acc:G5EH75]
MGG_17504	189.034	266.917	0.497741	0.0133872	Iron sulfur assembly protein 1 [Source:UniProtKB/TrEMBL;Acc:G4NDU1]
MGG_02946	34.5367	48.7679	0.497802	0.0213318	Pre-mRNA-splicing factor sap114 [Source:UniProtKB/TrEMBL;Acc:G4NLD4]
MGG_02928	19.7505	27.8961	0.498175	0.017531	Putative uncharacterized protein [Source:UniProtKB/TrEMBL;Acc:G4NLJ2]
MGG_02802	33.2338	46.9509	0.498502	0.0251601	Putative uncharacterized protein [Source:UniProtKB/TrEMBL;Acc:G4NIY0]
MGG_12644	13.1958	18.65	0.4991	0.0203993	Rho1 guanine nucleotide exchange factor 1 [Source:UniProtKB/TrEMBL;Acc:G4NJK5]
MGG_00847	34.7193	49.082	0.499454	0.0158934	Eukaryotic translation initiation factor 2A [Source:UniProtKB/TrEMBL;Acc:G4NE13]
MGG_06913	31.3398	44.3657	0.501452	0.0192967	Seryl-tRNA synthetase [Source:UniProtKB/TrEMBL;Acc:G4MN13]
MGG_10252	845.049	1198.09	0.503628	0.0296954	Putative uncharacterized protein [Source:UniProtKB/TrEMBL;Acc:Q2KEM0]
MGG_13891	24.1254	34.2053	0.503668	0.0145656	Autoinducer 2 sensor kinase/phosphatase luxQ [Source:UniProtKB/TrEMBL;Acc:G4N1Z5]
MGG_11794	92.5685	131.287	0.504135	0.0128715	D-3-phosphoglycerate dehydrogenase 2 [Source:UniProtKB/TrEMBL;Acc:G4MND5]
MGG_10659	22.9269	32.5354	0.50497	0.0191384	Putative uncharacterized protein [Source:UniProtKB/TrEMBL;Acc:G4MS14]
MGG_12551	52.4978	74.5116	0.505208	0.0275199	Putative uncharacterized protein [Source:UniProtKB/TrEMBL;Acc:G4NLB6]
MGG_02921	49.2658	69.9248	0.505218	0.0213318	Putative uncharacterized protein [Source:UniProtKB/TrEMBL;Acc:G5EGY2]
MGG_04037	21.672	30.7667	0.505539	0.0120076	Putative uncharacterized protein [Source:UniProtKB/TrEMBL;Acc:G4NGS9]
MGG_08212	69.4512	98.6124	0.505768	0.0382693	BZIP transcription factor [Source:UniProtKB/TrEMBL;Acc:G4MZM4]
MGG_10320	65.2755	92.7681	0.507087	0.0139006	Methylcrotonoyl-CoA carboxylase subunit alpha [Source:UniProtKB/TrEMBL;Acc:G4NJZ1]
MGG_07711	10.9798	15.6215	0.508676	0.0354429	Putative uncharacterized protein [Source:UniProtKB/TrEMBL;Acc:G4N072]
MGG_06651	25.5263	36.3391	0.509537	0.044436	Putative uncharacterized protein [Source:UniProtKB/TrEMBL;Acc:G4MKQ5]
MGG_02898	16.8924	24.0541	0.509905	0.0485907	Aspergillopepsin-F [Source:UniProtKB/TrEMBL;Acc:G5EH06]
MGG_04976	9.95824	14.1848	0.510383	0.0499825	ADP-ribosylation factor-like protein 1 [Source:UniProtKB/TrEMBL;Acc:G4N3J3]
MGG_08981	18.4365	26.2638	0.510512	0.0496003	Putative uncharacterized protein [Source:UniProtKB/TrEMBL;Acc:G4MWG5]
MGG_03002	19.8876	28.3571	0.511838	0.0178554	Putative uncharacterized protein [Source:UniProtKB/TrEMBL;Acc:G4NL14]
MGG_07233	14.8296	21.1786	0.514127	0.0273715	Putative uncharacterized protein [Source:UniProtKB/TrEMBL;Acc:G4MU45]
MGG_01102	47.0833	67.4518	0.518642	0.0467053	Ornithine carbamoyltransferase [Source:UniProtKB/TrEMBL;Acc:G4NC99]
MGG_15036	60.6877	86.9641	0.519016	0.0303981	RO10 [Source:UniProtKB/TrEMBL;Acc:G5EI03]
MGG_04503	14.7158	21.0914	0.519292	0.016711	Carbamoyl-phosphate synthase subunit arginine-specific large [Source:UniProtKB/TrEMBL;Acc:G4MS82]
MGG_09840	63.4069	90.924	0.520021	0.0148929	Acetylxylan esterase 2 [Source:UniProtKB/TrEMBL;Acc:G4NIH2]
MGG_15868	57.4161	82.3456	0.520236	0.03625	Argininosuccinate synthase [Source:UniProtKB/TrEMBL;Acc:G4MTK2]
MGG_01359	15.891	22.8071	0.521267	0.0186681	Saccharopine dehydrogenase [Source:UniProtKB/TrEMBL;Acc:G4MZ14]
MGG_04023	22.0195	31.6106	0.521626	0.0422423	Putative uncharacterized protein [Source:UniProtKB/TrEMBL;Acc:G4NGU6]
MGG_09205	21.1134	30.319	0.522062	0.0130415	E3 ubiquitin-protein ligase HRD1 [Source:UniProtKB/TrEMBL;Acc:G4MPR1]
MGG_01592	44.8283	64.3889	0.522402	0.0125281	Eukaryotic translation initiation factor 2 subunit gamma [Source:UniProtKB/TrEMBL;Acc:G4MTX0]
MGG_07134	48.8374	70.2027	0.523538	0.0107684	Polyamine acetyltransferase; Polyamine acetyltransferase, variant [Source:UniProtKB/TrEMBL;Acc:G4MT57]
MGG_03615	58.6061	84.2549	0.52371	0.0116555	Putative uncharacterized protein [Source:UniProtKB/TrEMBL;Acc:G4N747]
MGG_11482	6.11682	8.79781	0.524363	0.0315349	Translation initiation factor IF-2 [Source:UniProtKB/TrEMBL;Acc:G4NDZ9]
MGG_00050	3.68908	5.31445	0.526661	0.045437	Putative uncharacterized protein [Source:UniProtKB/TrEMBL;Acc:G4NET6]
MGG_04960	42.704	61.5371	0.527085	0.0181818	Phosphoglycerate mutase [Source:UniProtKB/TrEMBL;Acc:G4N3H4]
MGG_04927	178.368	257.347	0.528861	0.00893748	High-affinity nicotinic acid transporter [Source:UniProtKB/TrEMBL;Acc:G4N355]
MGG_14853	54.6994	78.94	0.529232	0.0480934	Riboflavin kinase [Source:UniProtKB/Swiss-Prot;Acc:A4QQ05]
MGG_01003	88.9936	128.492	0.529899	0.00893748	Choline-phosphate cytidylyltransferase [Source:UniProtKB/TrEMBL;Acc:G4NCW4]
MGG_10926	21.6302	31.2387	0.530287	0.0396191	Putative uncharacterized protein [Source:UniProtKB/TrEMBL;Acc:Q2KH30]
MGG_02697	12.1436	17.5458	0.530928	0.0173655	Serologically defined colon cancer antigen 1 [Source:UniProtKB/TrEMBL;Acc:G4NJA9]
MGG_17982	22.8684	33.0586	0.531669	0.0475984	Phosphopantothenate-cysteine ligase [Source:UniProtKB/TrEMBL;Acc:G5EH02]
MGG_12101	23.4323	33.8986	0.532727	0.0132156	RNA splicing factor Pad-1 [Source:UniProtKB/TrEMBL;Acc:G4NH68]
MGG_01748	19.4424	28.144	0.533617	0.0113016	Putative uncharacterized protein [Source:UniProtKB/TrEMBL;Acc:G4MVB6]
MGG_18017	74.9618	108.557	0.534226	0.00949504	Putative uncharacterized protein [Source:UniProtKB/TrEMBL;Acc:G4NJP0]
MGG_05341	8.8382	12.8013	0.534461	0.0207007	Putative uncharacterized protein [Source:UniProtKB/TrEMBL;Acc:G4MKH7]
MGG_06492	22.5278	32.6351	0.534718	0.00893748	Transcriptional activator protein DAL81 [Source:UniProtKB/TrEMBL;Acc:G4N6Y5]
MGG_03604	235.012	340.596	0.535328	0.00838095	Nuclear movement protein nudC [Source:UniProtKB/TrEMBL;Acc:G4N7C2]
MGG_07597	28.2714	40.9828	0.535676	0.0114785	Putative uncharacterized protein [Source:UniProtKB/TrEMBL;Acc:G4N2J8]
MGG_17558	28.2781	40.9937	0.535719	0.0133872	Putative uncharacterized protein [Source:UniProtKB/TrEMBL;Acc:G4NFH3]
MGG_12996	14.6887	21.3006	0.536184	0.0258951	Glutamate-5-semialdehyde dehydrogenase [Source:UniProtKB/TrEMBL;Acc:G4N1R8]
MGG_01046	16.8426	24.4274	0.536383	0.0153959	Methionyl-tRNA synthetase [Source:UniProtKB/TrEMBL;Acc:G4NCR9]
MGG_07173	15.9159	23.1085	0.537956	0.0230333	Putative uncharacterized protein [Source:UniProtKB/TrEMBL;Acc:G4MTK9]
MGG_00450	256.047	371.92	0.538586	0.0113016	Phosphoenolpyruvate carboxykinase [Source:UniProtKB/TrEMBL;Acc:G4NC30]
MGG_04118	60.4619	87.8674	0.539303	0.0111244	Fatty acid synthase beta subunit dehydratase [Source:UniProtKB/TrEMBL;Acc:G4NIT9]
MGG_15277	62.6313	91.0945	0.540479	0.00762386	Putative uncharacterized protein [Source:UniProtKB/TrEMBL;Acc:G4N895]
MGG_07273	26.8731	39.1353	0.542309	0.0126991	WD repeat-containing protein 2 [Source:UniProtKB/TrEMBL;Acc:G4MUJ8]
MGG_13245	15.6723	22.8376	0.543198	0.0339398	Translation regulator GCD7 [Source:UniProtKB/TrEMBL;Acc:G4N4B1]
MGG_04011	3.90644	5.6964	0.544196	0.0331029	Putative uncharacterized protein [Source:UniProtKB/TrEMBL;Acc:G4NGW2]
MGG_04879	13.8843	20.2667	0.545651	0.0340703	Putative uncharacterized protein [Source:UniProtKB/TrEMBL;Acc:G4N2P8]
MGG_12791	258.69	378.023	0.547249	0.0104091	Putative uncharacterized protein [Source:UniProtKB/TrEMBL;Acc:G4N6A0]
MGG_10358	26.1445	38.2098	0.547436	0.0130415	T-complex protein 1 subunit alpha [Source:UniProtKB/TrEMBL;Acc:G4NG71]
MGG_12844	6.92536	10.1252	0.547986	0.04199	Zeta toxin family protein [Source:UniProtKB/TrEMBL;Acc:G4N7K6]
MGG_01282	605.826	885.865	0.548182	0.00723872	Polyubiquitin [Source:UniProtKB/TrEMBL;Acc:G4MY63]
MGG_02125	77.0243	112.63	0.548201	0.00762386	Branched-chain-amino-acid aminotransferase 1 [Source:UniProtKB/TrEMBL;Acc:G4MNR9]
MGG_06242	16.2274	23.7355	0.548617	0.0176935	Ribosome biogenesis protein Kri1 [Source:UniProtKB/TrEMBL;Acc:G4N8I5]
MGG_05379	36.4591	53.334	0.548777	0.00463929	Vacuolar protein sorting-associated protein 9 [Source:UniProtKB/TrEMBL;Acc:G4MKY1]
MGG_13324	8.68042	12.7119	0.550338	0.0118264	Putative uncharacterized protein [Source:UniProtKB/TrEMBL;Acc:G4MZS7]
MGG_01518	24.0724	35.2536	0.55039	0.0120076	Nitrogen assimilation transcription factor nit-4 [Source:UniProtKB/TrEMBL;Acc:G4MT25]
MGG_04428	106.255	155.612	0.550418	0.00665491	Zinc finger transcription factor ace1 [Source:UniProtKB/TrEMBL;Acc:G4MZG0]
MGG_16230	88.0176	128.961	0.551073	0.00800346	Succinyl-CoA ligase subunit beta [Source:UniProtKB/TrEMBL;Acc:G4MNV7]
MGG_09778	9.37829	13.7538	0.55243	0.0264888	Quinate permease [Source:UniProtKB/TrEMBL;Acc:G4NA02]
MGG_01048	68.8176	100.955	0.552859	0.00626242	Hexaprenyldihydroxybenzoate methyltransferase [Source:UniProtKB/TrEMBL;Acc:G4NCL1]
MGG_06561	10.7129	15.7284	0.55402	0.0251601	Glutaryl-CoA dehydrogenase [Source:UniProtKB/TrEMBL;Acc:G4N6D8]
MGG_04736	879.552	1291.84	0.554585	0.00704198	Putative uncharacterized protein [Source:UniProtKB/TrEMBL;Acc:G4MQW1]
MGG_00361	6.13192	9.00897	0.555023	0.0494685	Putative uncharacterized protein [Source:UniProtKB/TrEMBL;Acc:G4NCP2]
MGG_17098	9.24599	13.5873	0.555354	0.014067	Putative uncharacterized protein [Source:UniProtKB/TrEMBL;Acc:G4N8L9]
MGG_10607	444.234	652.834	0.555395	0.00875264	Enolase [Source:UniProtKB/TrEMBL;Acc:G4MQ03]
MGG_08558	14.7191	21.6369	0.555809	0.0135606	Nuc-1 negative regulatory protein preg [Source:UniProtKB/TrEMBL;Acc:G4N634]
MGG_09289	32.1733	47.3003	0.555986	0.0118264	Hexokinase [Source:UniProtKB/TrEMBL;Acc:G4MQN9]
MGG_04141	14.0353	20.6424	0.556549	0.0344818	Putative uncharacterized protein [Source:UniProtKB/TrEMBL;Acc:G4NIQ8]
MGG_07030	7.40054	10.889	0.557164	0.0424922	Putative uncharacterized protein [Source:UniProtKB/TrEMBL;Acc:G4MZP1]
MGG_04544	36.6502	53.9745	0.558458	0.00930655	F1F0 ATP synthase assembly protein Atp11 [Source:UniProtKB/TrEMBL;Acc:G4MS73]
MGG_09960	4.04522	5.96201	0.55958	0.0322438	PLK protein kinase [Source:UniProtKB/TrEMBL;Acc:G4MRN5]
MGG_10181	1058.46	1560.52	0.560059	0.0325328	RAN protein kinase [Source:UniProtKB/TrEMBL;Acc:G4MUM7]
MGG_07117	81.4478	120.16	0.561014	0.00505262	NADPH-cytochrome P450 reductase; NADPH-cytochrome P450 reductase, variant [Source:UniProtKB/TrEMBL;Acc:G4MT35]
MGG_01674	9.06831	13.3897	0.562221	0.00800346	Multidrug resistance-associated protein 1 [Source:UniProtKB/TrEMBL;Acc:G4MUS5]
MGG_10233	11.7502	17.3597	0.563061	0.0336611	Putative uncharacterized protein [Source:UniProtKB/TrEMBL;Acc:Q2KEN5]
MGG_07660	245.461	362.743	0.563457	0.0109463	Putative uncharacterized protein [Source:UniProtKB/TrEMBL;Acc:G4N327]
MGG_14971	129.592	191.668	0.564635	0.00546204	Elongation factor 3 [Source:UniProtKB/TrEMBL;Acc:G4NHU5]
MGG_01183	8.66958	12.8292	0.565402	0.0230333	Pescadillo homolog [Source:UniProtKB/Swiss-Prot;Acc:A4RLI4]
MGG_12828	74.3542	110.034	0.565463	0.00525841	Putative uncharacterized protein [Source:UniProtKB/TrEMBL;Acc:G4N703]
MGG_02475	32.5793	48.2221	0.565737	0.00566629	Vitamin H transporter 1/biotin symporter vht1 [Source:UniProtKB/TrEMBL;Acc:G4MRY8]
MGG_01995	137.117	203.109	0.56685	0.00463929	Isocitrate dehydrogenase subunit 1 [Source:UniProtKB/TrEMBL;Acc:G4MMD8]
MGG_02541	103.417	153.216	0.567094	0.00463929	Methylcrotonoyl-CoA carboxylase subunit beta [Source:UniProtKB/TrEMBL;Acc:G5EH95]
MGG_07613	9.68801	14.355	0.567277	0.00606488	Acetyl-CoA carboxylase [Source:UniProtKB/TrEMBL;Acc:G4N2L8]
MGG_06380	5.87499	8.70672	0.567542	0.0135606	ATPase family AAA domain-containing protein 2 [Source:UniProtKB/TrEMBL;Acc:G4N7L8]
MGG_05052	7.75189	11.4889	0.567624	0.0393545	Putative uncharacterized protein [Source:UniProtKB/TrEMBL;Acc:G4N437]
MGG_11667	96.9124	143.647	0.567774	0.0196156	Putative uncharacterized protein [Source:UniProtKB/TrEMBL;Acc:G4NEH8]
MGG_11336	235.081	349.032	0.570201	0.00566629	Putative uncharacterized protein [Source:UniProtKB/TrEMBL;Acc:G4MUP0]
MGG_14902	57.3294	85.1235	0.570283	0.00586662	Putative uncharacterized protein [Source:UniProtKB/TrEMBL;Acc:G4NF80]
MGG_05989	25.7062	38.1829	0.570807	0.00723872	Seprase [Source:UniProtKB/TrEMBL;Acc:G4N4L1]
MGG_06662	3.71285	5.52365	0.573096	0.020859	FAD binding domain-containing protein [Source:UniProtKB/TrEMBL;Acc:G4MKR7]
MGG_02432	11.9817	17.8286	0.573367	0.00684786	Leucyl-tRNA synthetase [Source:UniProtKB/TrEMBL;Acc:G4MRI0]
MGG_04868	14.8083	22.0361	0.573462	0.00800346	Purine-cytosine permease FCY22 [Source:UniProtKB/TrEMBL;Acc:G4N2N6]
MGG_00393	5.43388	8.09025	0.5742	0.0158934	Leucine-rich repeat-containing protein 40 [Source:UniProtKB/TrEMBL;Acc:G4NCF0]
MGG_02859	5.55218	8.26774	0.574439	0.0359868	Initiation-specific alpha-1,6-mannosyltransferase [Source:UniProtKB/TrEMBL;Acc:G5EGV3]
MGG_14202	20.7999	30.9743	0.574493	0.00606488	Homoserine O-acetyltransferase [Source:UniProtKB/TrEMBL;Acc:G4NK78]
MGG_03586	29.1705	43.4452	0.574686	0.0074279	Putative uncharacterized protein [Source:UniProtKB/TrEMBL;Acc:G4N7E5]
MGG_12574	35.179	52.4103	0.575135	0.00645773	Aspartyl-tRNA synthetase [Source:UniProtKB/TrEMBL;Acc:G4NLR3]
MGG_03716	18.6559	27.7947	0.575182	0.00546204	Phosphatidylinositol N-acetylglucosaminyltransferase subunit C [Source:UniProtKB/TrEMBL;Acc:G4N6H6]
MGG_03607	77.9186	116.093	0.575239	0.0366523	Alanyl-tRNA synthetase [Source:UniProtKB/TrEMBL;Acc:G4N7B3]
MGG_04026	12.3391	18.4058	0.576921	0.0357096	Putative uncharacterized protein [Source:UniProtKB/TrEMBL;Acc:G4NGU1]
MGG_09010	118.881	177.358	0.577141	0.00525841	Transcriptional activator hac1 [Source:UniProtKB/TrEMBL;Acc:G5EI02]
MGG_07441	79.9911	119.356	0.577366	0.00463929	Paraplegin [Source:UniProtKB/TrEMBL;Acc:G4N151]
MGG_04191	243.435	363.319	0.577699	0.00334743	Hsp70-like protein [Source:UniProtKB/TrEMBL;Acc:G4NF57]
MGG_09766	19.78	29.5216	0.577729	0.0100462	3-deoxy-7-phosphoheptulonate synthase [Source:UniProtKB/TrEMBL;Acc:G4NA18]
MGG_03492	13.4362	20.0541	0.577778	0.0139006	Acetamidase [Source:UniProtKB/TrEMBL;Acc:G4N809]
MGG_05901	9.44403	14.0967	0.577886	0.0270783	Putative uncharacterized protein [Source:UniProtKB/TrEMBL;Acc:G4N3Z8]
MGG_02616	53.6325	80.0606	0.577986	0.0250111	Isocitrate lyase [Source:UniProtKB/TrEMBL;Acc:G5EH03]
MGG_05259	15.6431	23.3641	0.578765	0.00684786	Putative uncharacterized protein [Source:UniProtKB/TrEMBL;Acc:G4N5F2]
MGG_05804	9.46288	14.1536	0.580814	0.0445651	Phospholipase D p1 [Source:UniProtKB/TrEMBL;Acc:G4N0H8]
MGG_08890	6.33639	9.48465	0.581935	0.0294109	Putative uncharacterized protein [Source:UniProtKB/TrEMBL;Acc:G4MVK2]
MGG_09544	14.4641	21.6523	0.582051	0.0299719	Phosphopantothenoylcysteine decarboxylase [Source:UniProtKB/TrEMBL;Acc:G4N1B9]
MGG_10686	4.5884	6.87705	0.583799	0.0148929	Putative uncharacterized protein [Source:UniProtKB/TrEMBL;Acc:G4N9R6]
MGG_05319	31.4549	47.1639	0.584397	0.00505262	DNAJ domain-containing protein [Source:UniProtKB/TrEMBL;Acc:G4N041]
MGG_01153	87.1911	130.807	0.585184	0.00400301	Proteasome subunit alpha type-6 [Source:UniProtKB/TrEMBL;Acc:G4NBY3]
MGG_07121	7.58434	11.3829	0.58577	0.0311078	DNA mismatch repair protein mutL [Source:UniProtKB/TrEMBL;Acc:G4MT39]
MGG_04652	26.8358	40.3181	0.587267	0.00219543	DNA-directed RNA polymerase II largest subunit [Source:UniProtKB/TrEMBL;Acc:G4MT89]
MGG_06562	1518.2	2284.38	0.589444	0.0104091	Ubiquitin-conjugating enzyme E2-16 kDa [Source:UniProtKB/Swiss-Prot;Acc:Q9UVR2]
MGG_05739	15.5585	23.4174	0.589884	0.00781651	Putative uncharacterized protein [Source:UniProtKB/TrEMBL;Acc:G4MPJ6]
MGG_05709	34.8259	52.4521	0.590843	0.00144833	Putative uncharacterized protein [Source:UniProtKB/TrEMBL;Acc:G4MPF4]
MGG_13493	14.1519	21.3157	0.590918	0.0333896	F-box protein [Source:UniProtKB/TrEMBL;Acc:G4N723]
MGG_13535	4.42872	6.67151	0.591122	0.0168773	Nucleoporin POM152 [Source:UniProtKB/TrEMBL;Acc:G4N7Y4]
MGG_00297	32.7428	49.3514	0.591914	0.00525841	Putative uncharacterized protein [Source:UniProtKB/TrEMBL;Acc:G4ND20]
MGG_10400	57.6385	86.9035	0.592381	0.00334743	GPI-anchored cell wall beta-1,3-endoglucanase EglC [Source:UniProtKB/TrEMBL;Acc:G4NG95]
MGG_01361	20.7444	31.2779	0.59242	0.0107684	PHO85 cyclin-1 [Source:UniProtKB/TrEMBL;Acc:G4MZ18]
MGG_09393	12.5952	19.0101	0.593889	0.00893748	Glutaminyl-tRNA synthetase [Source:UniProtKB/TrEMBL;Acc:G4NHZ1]
MGG_01712	172.387	260.239	0.594185	0.00443124	Isocitrate dehydrogenase subunit 2 [Source:UniProtKB/TrEMBL;Acc:G4MUX0]
MGG_03703	20.4439	30.8719	0.594623	0.00356673	Putative uncharacterized protein [Source:UniProtKB/TrEMBL;Acc:G4N6I9]
MGG_00193	4.85657	7.33513	0.594885	0.0236404	Mitotic control protein dis3 [Source:UniProtKB/TrEMBL;Acc:G4NDV8]
MGG_15837	8.13118	12.298	0.596889	0.0492249	Putative uncharacterized protein [Source:UniProtKB/TrEMBL;Acc:G4MZM5]
MGG_08871	7.95725	12.0406	0.597566	0.00762386	Putative uncharacterized protein [Source:UniProtKB/TrEMBL;Acc:G4MV75]
MGG_02817	5.64827	8.54991	0.598099	0.0384021	Glutamate decarboxylase [Source:UniProtKB/TrEMBL;Acc:G5EHP8]
MGG_01290	43.0585	65.2086	0.598764	0.00219543	Nicotinamide mononucleotide adenylyl transferase [Source:UniProtKB/TrEMBL;Acc:G4MY75]
MGG_02407	1770.22	2681.21	0.598956	0.00781651	Putative uncharacterized protein [Source:UniProtKB/TrEMBL;Acc:G4MRF2]
MGG_05033	10.5253	15.9472	0.599445	0.013729	Putative uncharacterized protein [Source:UniProtKB/TrEMBL;Acc:G4N3W1]
MGG_01990	120.891	183.423	0.601465	0.00170094	IDI4 [Source:UniProtKB/TrEMBL;Acc:G4MMD3]
MGG_12869	10.5459	16.0265	0.603776	0.00586662	RING finger domain-containing protein [Source:UniProtKB/TrEMBL;Acc:G4N8F3]
MGG_06782	10.3936	15.7954	0.60381	0.0111244	N amino acid transport system protein [Source:UniProtKB/TrEMBL;Acc:G4MM03]
MGG_08887	40.911	62.1817	0.604002	0.00195124	Putative uncharacterized protein [Source:UniProtKB/TrEMBL;Acc:G4MVJ7]
MGG_08867	11.4272	17.3747	0.604523	0.00838095	Nucleolar complex protein 2 [Source:UniProtKB/TrEMBL;Acc:G4MV71]
MGG_04834	4.7108	7.17231	0.606466	0.0460651	1-phosphatidylinositol phosphodiesterase [Source:UniProtKB/TrEMBL;Acc:G4MU75]
MGG_01272	27.9594	42.5803	0.60685	0.00443124	CORD and CS domain-containing protein [Source:UniProtKB/TrEMBL;Acc:G4MY47]
MGG_00704	3.16349	4.81906	0.607234	0.0260449	DNA mismatch repair protein msh6 [Source:UniProtKB/TrEMBL;Acc:G4NEZ2]
MGG_03067	4.10273	6.25534	0.608503	0.0107684	Putative uncharacterized protein [Source:UniProtKB/TrEMBL;Acc:G4NKJ1]
MGG_03191	9.08472	13.8521	0.608593	0.0296954	Katanin p60 ATPase-containing subunit [Source:UniProtKB/TrEMBL;Acc:G4NAD5]
MGG_01849	35.9253	54.8086	0.609401	0.00219543	Putative uncharacterized protein [Source:UniProtKB/TrEMBL;Acc:G4MWA2]
MGG_00810	13.9124	21.2298	0.609727	0.0468372	Palmitoyltransferase SWF1 [Source:UniProtKB/TrEMBL;Acc:G4NEA7]
MGG_00318	5.63513	8.60517	0.610754	0.0165482	Fungal specific transcription factor domain-containing protein [Source:UniProtKB/TrEMBL;Acc:G4NCZ6]
MGG_00876	29.4078	45.0193	0.614346	0.00819209	Phenylalanyl-tRNA synthetase [Source:UniProtKB/TrEMBL;Acc:G4NDS1]
MGG_03310	17.7376	27.1794	0.615701	0.00645773	T-complex protein 1 subunit eta [Source:UniProtKB/TrEMBL;Acc:G4N987]
MGG_13647	6.98585	10.7271	0.618757	0.0369278	3-ketoacyl-CoA thiolase A [Source:UniProtKB/TrEMBL;Acc:G4NA21]
MGG_11322	13.8525	21.2862	0.619773	0.0143986	Dephospho-CoA kinase [Source:UniProtKB/TrEMBL;Acc:G4MVJ1]
MGG_03061	27.573	42.3883	0.62041	0.00312286	Ankyrin repeat-containing protein [Source:UniProtKB/TrEMBL;Acc:G5EI56]
MGG_02809	16.8163	25.8592	0.620819	0.00266675	Putative uncharacterized protein [Source:UniProtKB/TrEMBL;Acc:G5EHR4]
MGG_06276	11.3074	17.3889	0.620896	0.00684786	Putative uncharacterized protein [Source:UniProtKB/TrEMBL;Acc:G4N8E7]
MGG_04712	34.6824	53.3573	0.621482	0.00312286	ESCRT-I component [Source:UniProtKB/TrEMBL;Acc:G4MR87]
MGG_01327	15.106	23.2492	0.622066	0.00606488	Putative uncharacterized protein [Source:UniProtKB/TrEMBL;Acc:G4MYL9]
MGG_03147	69.4196	106.941	0.623402	0.00144833	Glycerol-3-phosphate dehydrogenase [Source:UniProtKB/TrEMBL;Acc:G4NAT8]
MGG_01070	177.529	273.887	0.62553	0.00144833	Putative uncharacterized protein [Source:UniProtKB/TrEMBL;Acc:G4NCI8]
MGG_15288	23.2136	35.8138	0.625543	0.00312286	N-acetylated-alpha-linked acidic dipeptidase 2 [Source:UniProtKB/TrEMBL;Acc:G4N6J0]
MGG_01888	4.74114	7.3158	0.625781	0.0436795	ASTRA-associated protein 1 [Source:UniProtKB/Swiss-Prot;Acc:A4RJA0]
MGG_05185	4.76811	7.36005	0.626297	0.0398809	Putative uncharacterized protein [Source:UniProtKB/TrEMBL;Acc:G4N509]
MGG_03378	5.02559	7.7593	0.626635	0.00645773	Nuclear condensin complex subunit Smc4 [Source:UniProtKB/TrEMBL;Acc:G4N8V4]
MGG_07981	21.0606	32.5189	0.62673	0.00505262	Aminopeptidase ypdF [Source:UniProtKB/TrEMBL;Acc:G4N2X1]
MGG_01510	5.4646	8.43892	0.626944	0.016391	Pentatricopeptide repeat protein [Source:UniProtKB/TrEMBL;Acc:G4MT15]
MGG_11036	2.43785	3.76505	0.627059	0.0468372	Cellobiose dehydrogenase [Source:UniProtKB/TrEMBL;Acc:G4N060]
MGG_12853	17.4436	26.9525	0.627719	0.00819209	Thioesterase [Source:UniProtKB/TrEMBL;Acc:G4N7W1]
MGG_01260	8.14788	12.591	0.62789	0.0114785	AGC/RSK/P70 protein kinase [Source:UniProtKB/TrEMBL;Acc:G4MY34]
MGG_09919	209.2	323.7	0.629774	0.00195124	Amino transferase [Source:UniProtKB/TrEMBL;Acc:G4MR74]
MGG_01292	9.5494	14.7765	0.629827	0.0109463	Nucleolar protein NOP2 [Source:UniProtKB/TrEMBL;Acc:G4MY77]
MGG_02754	3.58207	5.5461	0.630679	0.0236404	Putative uncharacterized protein [Source:UniProtKB/TrEMBL;Acc:G4NJ41]
MGG_04212	33.8136	52.3538	0.630691	0.00170094	L-ornithine 5-monooxygenase (L-ornithine N(5)-oxygenase) [Source:UniProtKB/TrEMBL;Acc:G4NF43]
MGG_00399	316.049	489.843	0.632171	0.00525841	Putative uncharacterized protein [Source:UniProtKB/TrEMBL;Acc:G4NCE4]
MGG_09717	4.90344	7.60291	0.632758	0.0168773	Putative uncharacterized protein [Source:UniProtKB/TrEMBL;Acc:G4NAH7]
MGG_02006	9.34497	14.5051	0.634302	0.00723872	Putative uncharacterized protein [Source:UniProtKB/TrEMBL;Acc:G4MMF1]
MGG_07258	13.5949	21.1057	0.634567	0.00266675	U3 small nucleolar ribonucleoprotein mpp10 [Source:UniProtKB/TrEMBL;Acc:G4MUH9]
MGG_03736	22.2712	34.5999	0.635591	0.000636343	Multidrug resistance-associated protein 1 [Source:UniProtKB/TrEMBL;Acc:G4N6F4]
MGG_04160	4.31265	6.70113	0.635828	0.00645773	Vacuolar membrane-associated protein IML1 [Source:UniProtKB/TrEMBL;Acc:G4NIP7]
MGG_02961	21.293	33.0928	0.636139	0.00170094	Anucleate primary sterigmata protein A [Source:UniProtKB/TrEMBL;Acc:G5EHD3]
MGG_14904	33.7626	52.4833	0.636433	0.00195124	Histidinol-phosphate aminotransferase [Source:UniProtKB/TrEMBL;Acc:G4NF63]
MGG_07083	37.183	57.8179	0.636874	0.0011875	Putative uncharacterized protein [Source:UniProtKB/TrEMBL;Acc:G4MSP1]
MGG_15347	29.6687	46.162	0.637763	0.00195124	Choline dehydrogenase [Source:UniProtKB/TrEMBL;Acc:G4NA69]
MGG_07751	10.9127	16.9814	0.637951	0.00334743	Putative uncharacterized protein [Source:UniProtKB/TrEMBL;Acc:G4N0M5]
MGG_17810	8.0223	12.484	0.637987	0.00219543	Putative uncharacterized protein [Source:UniProtKB/TrEMBL;Acc:G4NI65]
MGG_00656	4.6658	7.26692	0.63922	0.0254566	Putative uncharacterized protein [Source:UniProtKB/TrEMBL;Acc:G4NB14]
MGG_03101	70.1807	109.472	0.641413	0.000636343	Amino acid transporter [Source:UniProtKB/TrEMBL;Acc:G4NKA6]
MGG_02540	56.7083	88.4639	0.641529	0.00170094	Isovaleryl-CoA dehydrogenase 2 [Source:UniProtKB/TrEMBL;Acc:G5EHZ3]
MGG_00890	4.51252	7.04169	0.641988	0.0186681	Putative uncharacterized protein [Source:UniProtKB/TrEMBL;Acc:G4NDQ3]
MGG_02408	8.27536	12.9211	0.64284	0.00484549	Putative uncharacterized protein [Source:UniProtKB/TrEMBL;Acc:G4MRF4]
MGG_10107	13.7236	21.4345	0.643274	0.0153959	Caleosin domain-containing protein [Source:UniProtKB/TrEMBL;Acc:G4N8T9]
MGG_13691	41.3345	64.5922	0.644011	0.00195124	Putative uncharacterized protein [Source:UniProtKB/TrEMBL;Acc:G4MMU8]
MGG_14937	108.407	169.482	0.64468	0.0011875	Proline permease [Source:UniProtKB/TrEMBL;Acc:G4NHC9]
MGG_08826	21.0001	32.8343	0.644806	0.00144833	Putative uncharacterized protein [Source:UniProtKB/TrEMBL;Acc:G4MUR2]
MGG_01813	3.32428	5.20761	0.647579	0.0180204	Putative uncharacterized protein [Source:UniProtKB/TrEMBL;Acc:G4MW58]
MGG_13385	3.08813	4.8427	0.649076	0.0269293	Putative uncharacterized protein [Source:UniProtKB/TrEMBL;Acc:G4N0R9]
MGG_01381	24.9324	39.1009	0.649183	0.000636343	Calcium permease [Source:UniProtKB/TrEMBL;Acc:G4MZ47]
MGG_01128	9.3559	14.6818	0.650084	0.00170094	Pentafunctional AROM polypeptide 3-dehydroquinate synthase 3-phosphoshikimate 1-carboxyvinyltransferase Shikimate kinase 3-dehydroquinate dehydratase Shikimate dehydrogenase [Source:UniProtKB/Swiss-Prot;Acc:A4RD09]
MGG_06426	3.35939	5.27263	0.650323	0.00819209	Putative uncharacterized protein [Source:UniProtKB/TrEMBL;Acc:G4N7B2]
MGG_09329	33.6759	52.8587	0.650426	0.00422008	Putative uncharacterized protein [Source:UniProtKB/TrEMBL;Acc:G4NI73]
MGG_13291	10.1935	16.0069	0.651035	0.00443124	Copper amine oxidase [Source:UniProtKB/TrEMBL;Acc:G4N3Q5]
MGG_07255	38.7113	60.8851	0.653334	0.000337183	E3 ubiquitin-protein ligase hulA [Source:UniProtKB/TrEMBL;Acc:G4MUH5]
MGG_10116	4.07765	6.41364	0.653405	0.0312516	Putative uncharacterized protein [Source:UniProtKB/TrEMBL;Acc:G4N8S8]
MGG_01751	11.896	18.7128	0.653552	0.00266675	F-box and WD domain-containing protein [Source:UniProtKB/TrEMBL;Acc:G4MVB9]
MGG_06692	48.5558	76.42	0.654306	0.00312286	Putative uncharacterized protein [Source:UniProtKB/TrEMBL;Acc:G4ML52]
MGG_08311	9.07567	14.2881	0.654742	0.0219496	Oxidoreductase [Source:UniProtKB/TrEMBL;Acc:G4MWV5]
MGG_06985	9.6357	15.1875	0.656421	0.0426267	Putative uncharacterized protein [Source:UniProtKB/TrEMBL;Acc:G4MNW7]
MGG_03630	8.08014	12.7448	0.657456	0.0133872	Cell division control protein 1 [Source:UniProtKB/TrEMBL;Acc:G4N729]
MGG_07075	39.2248	61.877	0.657639	0.00144833	ATPase family AAA domain-containing protein 1 [Source:UniProtKB/TrEMBL;Acc:G4MSN3]
MGG_04617	22.7435	35.8792	0.657696	0.000636343	Putative uncharacterized protein [Source:UniProtKB/TrEMBL;Acc:G4MSW8]
MGG_00151	2.29719	3.62404	0.657731	0.0234899	WD repeat-containing protein [Source:UniProtKB/TrEMBL;Acc:G4NE63]
MGG_07367	30.6939	48.4423	0.658315	0.00266675	Putative uncharacterized protein [Source:UniProtKB/TrEMBL;Acc:G4MVH5]
MGG_03710	5.29721	8.36112	0.658462	0.0329561	Putative uncharacterized protein [Source:UniProtKB/TrEMBL;Acc:G4N6I2]
MGG_00830	42.9383	67.8002	0.659026	0.000337183	Putative uncharacterized protein [Source:UniProtKB/TrEMBL;Acc:G4NE33]
MGG_06177	272.301	430.175	0.659724	0.000916988	Putative uncharacterized protein [Source:UniProtKB/TrEMBL;Acc:G4N014]
MGG_09063	10.5417	16.6744	0.661526	0.00334743	Urea active transporter [Source:UniProtKB/TrEMBL;Acc:G5EI36]
MGG_05642	17.7617	28.0986	0.661733	0.000916988	Putative uncharacterized protein [Source:UniProtKB/TrEMBL;Acc:G4MNL4]
MGG_03664	33.9713	53.7548	0.662079	0.000916988	Palmitoyltransferase ERF2 [Source:UniProtKB/TrEMBL;Acc:G4N6T7]
MGG_02980	7.21344	11.4258	0.663532	0.00949504	DNA-(Apurinic or apyrimidinic site) lyase 2 [Source:UniProtKB/TrEMBL;Acc:G4NL44]
MGG_01169	45.3981	71.9293	0.663947	0.000916988	Putative uncharacterized protein [Source:UniProtKB/TrEMBL;Acc:G4MWJ7]
MGG_10876	2.81786	4.47444	0.667106	0.0423662	Putative uncharacterized protein [Source:UniProtKB/TrEMBL;Acc:G4NG47]
MGG_06116	6.59601	10.4851	0.66867	0.0125281	Putative uncharacterized protein [Source:UniProtKB/TrEMBL;Acc:G4N5I3]
MGG_10627	2.81235	4.47346	0.669618	0.041861	ATP-dependent DNA ligase domain-containing protein [Source:UniProtKB/TrEMBL;Acc:G4MQC2]
MGG_03545	13.6979	21.7908	0.66976	0.000636343	Putative uncharacterized protein [Source:UniProtKB/TrEMBL;Acc:G4N7P8]
MGG_15139	18.9172	30.1052	0.670309	0.0147273	Putative uncharacterized protein [Source:UniProtKB/TrEMBL;Acc:G4N532]
MGG_05944	8.61679	13.7171	0.670751	0.00967808	Protoheme IX farnesyltransferase, mitochondrial [Source:UniProtKB/Swiss-Prot;Acc:P0C150]
MGG_09204	12.3757	19.7147	0.671765	0.00930655	Putative uncharacterized protein [Source:UniProtKB/TrEMBL;Acc:G4MPR0]
MGG_02593	10.5632	16.8417	0.672987	0.0301179	2-nitropropane dioxygenase [Source:UniProtKB/TrEMBL;Acc:G4NJT5]
MGG_00965	195.822	312.275	0.67327	0.0011875	MSF1 domain-containing protein [Source:UniProtKB/TrEMBL;Acc:G4ND59]
MGG_10148	32.0263	51.073	0.673304	0.0011875	6-phosphogluconolactonase [Source:UniProtKB/TrEMBL;Acc:G4MU97]
MGG_03095	9.93949	15.8621	0.674339	0.0100462	Dihydroxyacetone kinase [Source:UniProtKB/TrEMBL;Acc:G4NKB2]
MGG_13532	33.0027	52.6779	0.674615	0.000916988	Chromatin structure-remodeling complex protein rsc1 [Source:UniProtKB/TrEMBL;Acc:G4N7R2]
MGG_17399	52.7346	84.2435	0.675815	0.00144833	Adenine phosphoribosyltransferase [Source:UniProtKB/TrEMBL;Acc:G4NB13]
MGG_08568	5.15451	8.2377	0.676406	0.0254566	Aldo/keto reductase [Source:UniProtKB/TrEMBL;Acc:G4N646]
MGG_11196	3.16346	5.05675	0.676706	0.0216379	Origin recognition complex subunit 4 [Source:UniProtKB/TrEMBL;Acc:G4MSZ1]
MGG_14561	154.565	247.129	0.677047	0.000636343	Regulatory protein Cys-3 [Source:UniProtKB/TrEMBL;Acc:G4MNY4]
MGG_04637	8.71293	13.9338	0.677358	0.00312286	Tyrosine-protein phosphatase CDC14 [Source:UniProtKB/TrEMBL;Acc:G4MRC9]
MGG_06691	221.408	354.267	0.678129	0.000636343	4-hydroxyphenylpyruvate dioxygenase [Source:UniProtKB/Swiss-Prot;Acc:Q96X22]
MGG_09371	31.6264	50.742	0.682054	0.000916988	Phosphatidate cytidylyltransferase [Source:UniProtKB/TrEMBL;Acc:G4NI17]
MGG_03531	38.268	61.4856	0.684111	0.000916988	Putative uncharacterized protein [Source:UniProtKB/TrEMBL;Acc:G4N7R3]
MGG_00080	45.2635	72.7911	0.685414	0.00463929	Putative uncharacterized protein [Source:UniProtKB/TrEMBL;Acc:G4NEQ2]
MGG_02187	3.78536	6.09117	0.686289	0.0240965	Putative uncharacterized protein [Source:UniProtKB/TrEMBL;Acc:G4MP84]
MGG_06238	13.7499	22.1298	0.68657	0.00243158	Putative uncharacterized protein [Source:UniProtKB/TrEMBL;Acc:G4N8I8]
MGG_02530	3.80232	6.12759	0.68844	0.0480934	Quinate permease [Source:UniProtKB/TrEMBL;Acc:G4NK51]
MGG_11480	30.8752	49.7592	0.688516	0.000916988	Succinyl-CoA:3-ketoacid-coenzyme A transferase subunit A [Source:UniProtKB/TrEMBL;Acc:G4NDZ5]
MGG_08571	3.56572	5.75	0.68937	0.0231851	RING-7 protein [Source:UniProtKB/TrEMBL;Acc:G4N652]
MGG_02430	11.3259	18.2979	0.69205	0.0273715	Diphthamide biosynthesis protein 3 [Source:UniProtKB/TrEMBL;Acc:G4MRH8]
MGG_06511	37.93	61.4063	0.695047	0.000636343	2-oxoisovalerate dehydrogenase subunit beta [Source:UniProtKB/TrEMBL;Acc:G4N6W4]
MGG_10443	4.79701	7.7746	0.696633	0.0186681	Putative uncharacterized protein [Source:UniProtKB/TrEMBL;Acc:G4MY10]
MGG_13936	158.604	257.165	0.697268	0.000337183	Putative uncharacterized protein [Source:UniProtKB/TrEMBL;Acc:G4NA51]
MGG_05160	11.0166	17.8833	0.69894	0.00144833	Hydrolase [Source:UniProtKB/TrEMBL;Acc:G4N4S3]
MGG_09917	13.6635	22.1867	0.69937	0.000636343	DNA topoisomerase 1 [Source:UniProtKB/TrEMBL;Acc:G4MR71]
MGG_08281	6.74097	10.9503	0.699948	0.0011875	Polyketide synthase [Source:UniProtKB/TrEMBL;Acc:G4MX94]
MGG_17486	7.37506	12.0184	0.704515	0.00219543	Putative uncharacterized protein [Source:UniProtKB/TrEMBL;Acc:G4NDB7]
MGG_13931	10.2857	16.7628	0.704629	0.00463929	Serine/threonine-protein kinase SSN3 [Source:UniProtKB/Swiss-Prot;Acc:A4QXX4]
MGG_11529	17.101	27.8992	0.706147	0.0254566	Putative uncharacterized protein [Source:UniProtKB/TrEMBL;Acc:G4NB09]
MGG_03980	226.268	369.31	0.7068	0.000337183	Putative uncharacterized protein [Source:UniProtKB/TrEMBL;Acc:G4NGZ6]
MGG_15131	5.4707	8.93146	0.70717	0.0339398	Peptidase M20 domain containing 2 [Source:UniProtKB/TrEMBL;Acc:G4N4Q0]
MGG_02804	8.30324	13.5664	0.708291	0.00170094	DNA repair protein rad16 [Source:UniProtKB/TrEMBL;Acc:G5EHM7]
MGG_06699	9.41645	15.3868	0.708442	0.0011875	Putative uncharacterized protein [Source:UniProtKB/TrEMBL;Acc:G4ML61]
MGG_02521	26.52	43.3527	0.709044	0.000636343	Carboxylesterase 3 [Source:UniProtKB/TrEMBL;Acc:G4MKC6]
MGG_03631	141.601	231.604	0.709833	0.000337183	Solute carrier family 25 member 40 [Source:UniProtKB/TrEMBL;Acc:G4N727]
MGG_00213	8.48817	13.8885	0.710365	0.0321023	DNA replication complex GINS protein PSF3 [Source:UniProtKB/TrEMBL;Acc:G4NDM8]
MGG_03754	3.62803	5.94095	0.711507	0.026638	Putative uncharacterized protein [Source:UniProtKB/TrEMBL;Acc:G4NHQ8]
MGG_02667	14.5855	23.8893	0.71183	0.000337183	Putative uncharacterized protein [Source:UniProtKB/TrEMBL;Acc:G5EH07]
MGG_04961	19.0564	31.2321	0.712758	0.000337183	Putative uncharacterized protein [Source:UniProtKB/TrEMBL;Acc:G4N3H5]
MGG_01986	7.41538	12.1676	0.714447	0.0402764	Putative uncharacterized protein [Source:UniProtKB/TrEMBL;Acc:G4MMC8]
MGG_03502	2.16938	3.56081	0.714919	0.0404119	Feruloyl esterase B [Source:UniProtKB/TrEMBL;Acc:G4N7Z8]
MGG_09361	985.246	1618.5	0.716105	0.000636343	Putative uncharacterized protein [Source:UniProtKB/TrEMBL;Acc:G4NI35]
MGG_09828	7.63664	12.5682	0.718766	0.00266675	Potassium ion channel Yvc1 [Source:UniProtKB/TrEMBL;Acc:G4NII5]
MGG_04886	1.27771	2.10404	0.719597	0.0372011	Putative uncharacterized protein [Source:UniProtKB/TrEMBL;Acc:G4N2Q9]
MGG_00447	193.496	319.019	0.721344	0.000636343	Brefeldin A resistance protein [Source:UniProtKB/TrEMBL;Acc:G4NC33]
MGG_09750	37.5729	61.9643	0.721744	0.000337183	Diphosphomevalonate decarboxylase [Source:UniProtKB/TrEMBL;Acc:G4NA37]
MGG_10142	20.1431	33.2356	0.722439	0.00356673	Putative uncharacterized protein [Source:UniProtKB/TrEMBL;Acc:G4MU95]
MGG_12276	2.34932	3.87896	0.723422	0.0253091	Putative uncharacterized protein [Source:UniProtKB/TrEMBL;Acc:G4MYA2]
MGG_05186	365.86	604.139	0.723587	0.0011875	Putative uncharacterized protein [Source:UniProtKB/TrEMBL;Acc:G4N510]
MGG_03937	12.0342	19.8729	0.72366	0.000337183	Serine/threonine protein kinase [Source:UniProtKB/TrEMBL;Acc:G4NH50]
MGG_06762	9.94807	16.4429	0.724979	0.00195124	Putative uncharacterized protein [Source:UniProtKB/TrEMBL;Acc:G4MLN2]
MGG_06887	11.9078	19.6824	0.725004	0.00219543	Putative uncharacterized protein [Source:UniProtKB/TrEMBL;Acc:G4MMY3]
MGG_03649	7.73307	12.7981	0.72682	0.00144833	Protein phosphatase 1 regulatory subunit SDS22 [Source:UniProtKB/TrEMBL;Acc:G4N707]
MGG_05991	21.6324	35.8075	0.727068	0.000337183	26S proteasome regulatory subunit rpn2 [Source:UniProtKB/TrEMBL;Acc:G4N4L4]
MGG_12515	10.2111	16.9171	0.728346	0.000636343	Putative uncharacterized protein [Source:UniProtKB/TrEMBL;Acc:G4NKA0]
MGG_13172	32.6105	54.0747	0.729614	0.000337183	WLM domain-containing protein [Source:UniProtKB/TrEMBL;Acc:G4MPX0]
MGG_06408	29.1327	48.353	0.730969	0.00665491	Ribonucleoside-diphosphate reductase small subunit [Source:UniProtKB/TrEMBL;Acc:G4N7I5]
MGG_03120	23.7918	39.5454	0.733048	0.00704198	30S ribosomal protein S6 [Source:UniProtKB/TrEMBL;Acc:G4N5Y6]
MGG_07709	16.481	27.4334	0.735128	0.000337183	Putative uncharacterized protein [Source:UniProtKB/TrEMBL;Acc:G4N070]
MGG_00648	11.3633	18.9182	0.735399	0.0111244	Putative uncharacterized protein [Source:UniProtKB/TrEMBL;Acc:G4NB22]
MGG_15241	4.65091	7.75187	0.737032	0.0315349	Alpha/beta hydrolase fold protein [Source:UniProtKB/TrEMBL;Acc:G4N3X6]
MGG_06512	1.99973	3.33335	0.737167	0.0473552	Glucan 1,3-beta-glucosidase 2 [Source:UniProtKB/TrEMBL;Acc:G4N6W3]
MGG_09923	63.9348	106.58	0.737265	0.000337183	Putative uncharacterized protein [Source:UniProtKB/TrEMBL;Acc:G4MR79]
MGG_07980	3.15565	5.26165	0.737575	0.0412156	Metabolite transporter [Source:UniProtKB/TrEMBL;Acc:G4N2X0]
MGG_08297	51.7659	86.3217	0.73772	0.000337183	NADH:flavin oxidoreductase/NADH oxidase [Source:UniProtKB/TrEMBL;Acc:G4MX78]
MGG_00275	13.4085	22.3714	0.738502	0.0484699	MFS transporter [Source:UniProtKB/TrEMBL;Acc:G4NDA0]
MGG_06670	23.4722	39.1647	0.7386	0.0011875	Charged multivesicular body protein 3 [Source:UniProtKB/TrEMBL;Acc:G4MKS3]
MGG_12536	48.488	80.9586	0.739556	0.000636343	Putative uncharacterized protein [Source:UniProtKB/TrEMBL;Acc:G5EI53]
MGG_17373	1.63604	2.73213	0.739824	0.0361147	Putative uncharacterized protein [Source:UniProtKB/TrEMBL;Acc:G4NEL9]
MGG_00679	50.8917	85.04	0.740712	0.00266675	Putative uncharacterized protein [Source:UniProtKB/TrEMBL;Acc:G4NAY9]
MGG_12108	17.7704	29.6968	0.740831	0.000337183	Leucine Rich Repeat domain-containing protein [Source:UniProtKB/TrEMBL;Acc:G4NH39]
MGG_05860	26.2964	43.9812	0.742021	0.000337183	Putative uncharacterized protein [Source:UniProtKB/TrEMBL;Acc:G4N3Q8]
MGG_04453	9.83872	16.466	0.742948	0.0426267	Mitochondrial ATPase complex subunit ATP10 [Source:UniProtKB/TrEMBL;Acc:G4MSD0]
MGG_04426	43.139	72.2132	0.743269	0.0011875	Endoribonuclease L-PSP [Source:UniProtKB/TrEMBL;Acc:G4MZF7]
MGG_00685	8.51426	14.2539	0.743399	0.00170094	Replication factor-A protein 1 [Source:UniProtKB/TrEMBL;Acc:G4NAX8]
MGG_02252	6.05495	10.1379	0.743572	0.0244012	Tetrahydroxynaphthalene reductase [Source:UniProtKB/Swiss-Prot;Acc:Q12634]
MGG_00929	5.27612	8.83479	0.743719	0.00243158	Sulfite reductase flavoprotein component [Source:UniProtKB/TrEMBL;Acc:G4NDF0]
MGG_03005	37.5034	62.813	0.744041	0.000636343	Putative uncharacterized protein [Source:UniProtKB/TrEMBL;Acc:G5EI22]
MGG_03463	50.0063	83.7993	0.744827	0.000337183	Putative uncharacterized protein [Source:UniProtKB/TrEMBL;Acc:G4N897]
MGG_03478	162.394	272.258	0.745477	0.000916988	Putative uncharacterized protein [Source:UniProtKB/TrEMBL;Acc:G4N826]
MGG_10710	4.70499	7.89434	0.746628	0.0155631	Oxidoreductase [Source:UniProtKB/TrEMBL;Acc:G4NIA6]
MGG_08974	5.9694	10.0196	0.747171	0.00546204	Putative uncharacterized protein [Source:UniProtKB/TrEMBL;Acc:G4MWF8]
MGG_13484	35.3885	59.4116	0.747462	0.000337183	Putative uncharacterized protein [Source:UniProtKB/TrEMBL;Acc:G4N6S7]
MGG_13928	18.7751	31.5463	0.74865	0.000337183	Benzoate 4-monooxygenase [Source:UniProtKB/TrEMBL;Acc:G4N2W7]
MGG_16116	1.83873	3.09109	0.749405	0.015229	Putative uncharacterized protein [Source:UniProtKB/TrEMBL;Acc:G4MR27]
MGG_15825	20.8839	35.1248	0.7501	0.000337183	Putative uncharacterized protein [Source:UniProtKB/TrEMBL;Acc:G4MYS5]
MGG_03850	1.3392	2.25265	0.750253	0.00986329	DNA polymerase epsilon catalytic subunit A [Source:UniProtKB/TrEMBL;Acc:G4NHG4]
MGG_09281	67.2148	113.095	0.750683	0.00144833	COX17 protein [Source:UniProtKB/TrEMBL;Acc:G4MQM7]
MGG_07047	38.028	64.016	0.751368	0.000337183	Putative uncharacterized protein [Source:UniProtKB/TrEMBL;Acc:G4MZQ4]
MGG_09360	18.5605	31.2455	0.751415	0.0116555	Endonuclease/exonuclease/phosphatase [Source:UniProtKB/TrEMBL;Acc:G4NI36]
MGG_11745	3.88936	6.54857	0.751648	0.0170378	Putative uncharacterized protein [Source:UniProtKB/TrEMBL;Acc:G4MQ98]
MGG_03413	6.20484	10.4541	0.752608	0.00312286	Putative uncharacterized protein [Source:UniProtKB/TrEMBL;Acc:G4N8L3]
MGG_07777	5.31885	8.97116	0.754181	0.00645773	Quinic acid utilization activator [Source:UniProtKB/TrEMBL;Acc:G4N111]
MGG_00757	26.067	43.9736	0.754416	0.00356673	Cell division control protein 14 [Source:UniProtKB/TrEMBL;Acc:G4NEM9]
MGG_06398	8.83187	14.9053	0.755036	0.00266675	Putative uncharacterized protein [Source:UniProtKB/TrEMBL;Acc:G4N7J7]
MGG_00841	3.78026	6.3865	0.75654	0.00665491	Exonuclease 1 [Source:UniProtKB/TrEMBL;Acc:G4NE19]
MGG_01713	36.2623	61.2889	0.757158	0.000337183	Norsolorinic acid reductase [Source:UniProtKB/TrEMBL;Acc:G4MUX2]
MGG_04958	24.7211	41.7894	0.757396	0.000337183	Vacuolar protein sorting-associated protein 27 [Source:UniProtKB/Swiss-Prot;Acc:A4QTV1]
MGG_10440	274.663	464.811	0.75898	0.000337183	Endoribonuclease L-PSP [Source:UniProtKB/TrEMBL;Acc:G4MY05]
MGG_04165	6.36629	10.7764	0.759351	0.0011875	Putative uncharacterized protein [Source:UniProtKB/TrEMBL;Acc:G4NIP0]
MGG_08880	18.4679	31.2816	0.760293	0.000337183	Putative uncharacterized protein [Source:UniProtKB/TrEMBL;Acc:G4MVI8]
MGG_06519	1.73806	2.94648	0.761514	0.0432912	WD domain-containing protein [Source:UniProtKB/TrEMBL;Acc:G4N6V1]
MGG_02259	10.6813	18.1301	0.763296	0.000636343	Putative uncharacterized protein [Source:UniProtKB/TrEMBL;Acc:G4MQ24]
MGG_03175	6.65082	11.2985	0.764531	0.00912347	Ubiquitin fusion degradation protein 1 [Source:UniProtKB/TrEMBL;Acc:G4NAF1]
MGG_00212	62.7272	106.564	0.764551	0.000337183	Superoxide dismutase [Source:UniProtKB/TrEMBL;Acc:G4NDM9]
MGG_17811	10.1899	17.3224	0.765494	0.0326749	Putative uncharacterized protein [Source:UniProtKB/TrEMBL;Acc:G4NI66]
MGG_11475	3.27503	5.5721	0.766711	0.00463929	Putative uncharacterized protein [Source:UniProtKB/TrEMBL;Acc:G4NDR2]
MGG_08426	10.4781	17.8325	0.767135	0.00400301	Amino acid transporter [Source:UniProtKB/TrEMBL;Acc:G4NA56]
MGG_05621	11.6258	19.7874	0.767256	0.0183439	Putative uncharacterized protein [Source:UniProtKB/TrEMBL;Acc:G4MNI8]
MGG_02755	28.6509	48.8024	0.768372	0.000337183	Nitrogen regulatory protein NUT1 [Source:UniProtKB/Swiss-Prot;Acc:Q01168]
MGG_10683	4.50832	7.68009	0.768534	0.0155631	Putative uncharacterized protein [Source:UniProtKB/TrEMBL;Acc:G4N9R9]
MGG_06319	6.98375	11.8997	0.768854	0.0145656	Ubiquitin C-terminal hydrolase L3 [Source:UniProtKB/TrEMBL;Acc:G4N846]
MGG_05706	5.28355	9.01163	0.770279	0.0011875	Putative uncharacterized protein [Source:UniProtKB/TrEMBL;Acc:G4MP44]
MGG_05552	26.5545	45.2952	0.770401	0.000337183	Putative uncharacterized protein [Source:UniProtKB/TrEMBL;Acc:G4MMN9]
MGG_17908	18.9668	32.4073	0.772847	0.0428891	Putative uncharacterized protein [Source:UniProtKB/TrEMBL;Acc:G5EHC0]
MGG_06121	28.2059	48.2689	0.775096	0.000337183	Putative uncharacterized protein [Source:UniProtKB/TrEMBL;Acc:G4N5I8]
MGG_01863	16.2246	27.8282	0.778366	0.000337183	Aminopeptidase Y [Source:UniProtKB/TrEMBL;Acc:G4MWM2]
MGG_14868	7.2429	12.4271	0.778856	0.00289646	Myo-inositol transporter 1 [Source:UniProtKB/TrEMBL;Acc:G4NAB3]
MGG_08744	20.9529	35.9564	0.779097	0.000337183	Putative uncharacterized protein [Source:UniProtKB/TrEMBL;Acc:G4NFR7]
MGG_06999	17.6976	30.3736	0.779259	0.00219543	Putative uncharacterized protein [Source:UniProtKB/TrEMBL;Acc:G4MNY6]
MGG_00154	448.173	769.401	0.779681	0.00762386	Putative uncharacterized protein [Source:UniProtKB/TrEMBL;Acc:G4NE60]
MGG_08043	2.16949	3.72624	0.780367	0.0315349	Putative uncharacterized protein [Source:UniProtKB/TrEMBL;Acc:G4MXQ1]
MGG_09255	3.72773	6.40879	0.781755	0.000337183	Kinesin-II 85 kDa subunit [Source:UniProtKB/TrEMBL;Acc:G4MQ80]
MGG_05116	2.06534	3.55497	0.783454	0.0315349	Malic acid transporter [Source:UniProtKB/TrEMBL;Acc:G4N4G8]
MGG_03700	2.44241	4.20651	0.784323	0.00266675	Putative uncharacterized protein [Source:UniProtKB/TrEMBL;Acc:G4N6J2]
MGG_04974	199.471	343.665	0.784822	0.000337183	Putative uncharacterized protein [Source:UniProtKB/TrEMBL;Acc:G4N3J1]
MGG_09931	2.77379	4.78374	0.786277	0.00289646	Lipid A export ATP-binding/permease msbA [Source:UniProtKB/TrEMBL;Acc:G4MRJ7]
MGG_10035	37.7959	65.195	0.786533	0.000337183	Putative uncharacterized protein [Source:UniProtKB/TrEMBL;Acc:G4N9A9]
MGG_00518	5.36316	9.26508	0.788721	0.0155631	Proliferating cell nuclear antigen [Source:UniProtKB/TrEMBL;Acc:G4NBP7]
MGG_00492	8.56272	14.7949	0.788955	0.000337183	Putative uncharacterized protein [Source:UniProtKB/TrEMBL;Acc:G4NBS8]
MGG_10503	77.1418	133.334	0.789465	0.000337183	Mannitol-1-phosphate 5-dehydrogenase [Source:UniProtKB/Swiss-Prot;Acc:Q5EMU8]
MGG_14639	8.75714	15.1572	0.791468	0.00484549	Putative uncharacterized protein [Source:UniProtKB/TrEMBL;Acc:G4ND23]
MGG_03555	3.43672	5.9499	0.791831	0.0109463	Putative uncharacterized protein [Source:UniProtKB/TrEMBL;Acc:G4N7N6]
MGG_05025	4.42021	7.65465	0.792222	0.00684786	Fatty acid transporter [Source:UniProtKB/TrEMBL;Acc:G4N3V1]
MGG_07460	194.108	336.412	0.793372	0.000337183	Peroxiredoxin HYR1 [Source:UniProtKB/TrEMBL;Acc:G4N178]
MGG_02856	3.91486	6.78511	0.793411	0.0109463	Molybdopterin biosynthesis protein moeB [Source:UniProtKB/TrEMBL;Acc:G5EI49]
MGG_03324	71.9424	124.857	0.795358	0.000337183	Putative uncharacterized protein [Source:UniProtKB/TrEMBL;Acc:G4N970]
MGG_05926	5.97811	10.3772	0.795661	0.00606488	Putative uncharacterized protein [Source:UniProtKB/TrEMBL;Acc:G4N426]
MGG_13497	11.9793	20.7974	0.795863	0.000636343	Nicotinate phosphoribosyltransferase [Source:UniProtKB/TrEMBL;Acc:G4N743]
MGG_08203	431.826	749.998	0.796437	0.000337183	Multiprotein-bridging factor 1 [Source:UniProtKB/Swiss-Prot;Acc:Q52BY4]
MGG_08645	9.95702	17.2974	0.796769	0.000337183	Putative uncharacterized protein [Source:UniProtKB/TrEMBL;Acc:G4ML37]
MGG_09784	34.8422	60.5336	0.796902	0.000337183	Putative uncharacterized protein [Source:UniProtKB/TrEMBL;Acc:G4N9Q2]
MGG_13651	23.3162	40.5549	0.798542	0.000337183	High-affinity glucose transporter [Source:UniProtKB/TrEMBL;Acc:G4NAG0]
MGG_00071	29.1713	50.7519	0.798913	0.000337183	Putative uncharacterized protein [Source:UniProtKB/TrEMBL;Acc:G4NER4]
MGG_04358	138.364	240.753	0.799079	0.000337183	Putative uncharacterized protein [Source:UniProtKB/TrEMBL;Acc:G4MZ01]
MGG_08989	4.16356	7.2501	0.800183	0.0479756	Putative uncharacterized protein [Source:UniProtKB/TrEMBL;Acc:G4MWH3]
MGG_03238	282.885	493.076	0.801595	0.000337183	Zinc finger protein ZPR1 [Source:UniProtKB/TrEMBL;Acc:G4N9W7]
MGG_04430	20.8953	36.4284	0.801886	0.000337183	mRNA export factor mex67 [Source:UniProtKB/TrEMBL;Acc:G4MZG2]
MGG_11732	14.8252	25.8852	0.804075	0.000337183	Putative uncharacterized protein [Source:UniProtKB/TrEMBL;Acc:G4MQN4]
MGG_08927	10.0815	17.616	0.805179	0.000636343	Putative uncharacterized protein [Source:UniProtKB/TrEMBL;Acc:G4MVZ8]
MGG_05193	71.3671	124.795	0.806235	0.000337183	Cell division control protein 48 [Source:UniProtKB/TrEMBL;Acc:G4N517]
MGG_09926	43.2235	75.592	0.806416	0.000337183	Glucose-6-phosphate 1-dehydrogenase [Source:UniProtKB/TrEMBL;Acc:G4MR82]
MGG_06312	35.5711	62.247	0.807298	0.000337183	C6 zinc finger domain-containing protein [Source:UniProtKB/TrEMBL;Acc:G4N853]
MGG_07877	140.914	246.935	0.809315	0.000337183	Dipeptidyl-peptidase V [Source:UniProtKB/TrEMBL;Acc:G4N1Z8]
MGG_05140	35.7307	62.629	0.809665	0.000636343	Putative uncharacterized protein [Source:UniProtKB/TrEMBL;Acc:G4N4P8]
MGG_11440	16.2848	28.6173	0.813362	0.000337183	Putative uncharacterized protein [Source:UniProtKB/TrEMBL;Acc:G4NCI3]
MGG_10743	30.8838	54.3869	0.81641	0.000337183	Putative uncharacterized protein [Source:UniProtKB/TrEMBL;Acc:G4MXF1]
MGG_06379	1.33371	2.34902	0.81662	0.000916988	Midasin [Source:UniProtKB/TrEMBL;Acc:G4N7L9]
MGG_13765	11.9103	20.9911	0.81756	0.0132156	Putative uncharacterized protein [Source:UniProtKB/TrEMBL;Acc:G4MQU4]
MGG_00480	19.3373	34.126	0.819483	0.00484549	Mitochondrial inner membrane protease ATP23 [Source:UniProtKB/Swiss-Prot;Acc:A4RF31]
MGG_02689	2.44875	4.32902	0.821993	0.0126991	D-arabinono-1,4-lactone oxidase [Source:UniProtKB/TrEMBL;Acc:G5EH52]
MGG_09352	30.6669	54.2663	0.823375	0.000337183	Minor extracellular protease vpr [Source:UniProtKB/TrEMBL;Acc:G4NI46]
MGG_03501	5.13337	9.0911	0.824549	0.020859	Putative uncharacterized protein [Source:UniProtKB/TrEMBL;Acc:G4N800]
MGG_04173	10.037	17.7978	0.826374	0.000636343	Putative uncharacterized protein [Source:UniProtKB/TrEMBL;Acc:G4NFA3]
MGG_01804	3.8827	6.88833	0.827094	0.00170094	Endoribonuclease YSH1 [Source:UniProtKB/TrEMBL;Acc:G4MVU2]
MGG_14883	5.40815	9.61261	0.829794	0.040018	Methyltransferase small domain-containing protein [Source:UniProtKB/TrEMBL;Acc:G4N8P0]
MGG_00253	6.32083	11.2394	0.830379	0.00289646	Imidazole glycerol phosphate synthase hisHF [Source:UniProtKB/TrEMBL;Acc:G4NDI4]
MGG_01414	13.0057	23.1836	0.833957	0.000337183	Transcriptional activator xlnR [Source:UniProtKB/TrEMBL;Acc:G4MZJ4]
MGG_12477	29.7912	53.1052	0.833968	0.000337183	Putative uncharacterized protein [Source:UniProtKB/TrEMBL;Acc:G4MX92]
MGG_04856	101.893	181.706	0.834543	0.000337183	Protein transporter SEC61 subunit alpha [Source:UniProtKB/TrEMBL;Acc:G4N2B6]
MGG_12162	7.7667	13.8601	0.83556	0.00289646	Riboflavin biosynthesis protein Rib7 [Source:UniProtKB/TrEMBL;Acc:G4NIN7]
MGG_07620	3.38638	6.04331	0.835595	0.0107684	L-amino-acid oxidase [Source:UniProtKB/TrEMBL;Acc:G4N2M7]
MGG_01051	15.6799	28.0064	0.836842	0.000337183	Putative uncharacterized protein [Source:UniProtKB/TrEMBL;Acc:G4NCK7]
MGG_01284	60.3072	107.761	0.837437	0.000337183	Thioredoxin reductase [Source:UniProtKB/TrEMBL;Acc:G4MY64]
MGG_00068	176.185	314.971	0.838131	0.000337183	Gliotoxin biosynthesis protein GliK [Source:UniProtKB/TrEMBL;Acc:G4NER7]
MGG_09413	31.7698	56.8193	0.838724	0.000916988	CAMK protein kinase [Source:UniProtKB/TrEMBL;Acc:G4NHW7]
MGG_09959	17.8947	32.0068	0.838845	0.000636343	Putative uncharacterized protein [Source:UniProtKB/TrEMBL;Acc:G4MRN4]
MGG_00395	14.948	26.7694	0.840629	0.00626242	Putative uncharacterized protein [Source:UniProtKB/TrEMBL;Acc:G4NCE8]
MGG_06032	2.87154	5.14526	0.84142	0.0111244	Putative uncharacterized protein [Source:UniProtKB/TrEMBL;Acc:G4N4W2]
MGG_09715	33.4593	60.0122	0.842848	0.000337183	Aldo-keto reductase yakc [Source:UniProtKB/TrEMBL;Acc:G4NAH9]
MGG_00155	16.2385	29.1408	0.843621	0.000337183	DNA-repair protein rad13 [Source:UniProtKB/TrEMBL;Acc:G4NE59]
MGG_04957	13.0396	23.4003	0.843626	0.000337183	Ubiquitin carboxyl-terminal hydrolase 2 [Source:UniProtKB/TrEMBL;Acc:G4N3H1]
MGG_05690	69.558	125	0.845638	0.000337183	Putative uncharacterized protein [Source:UniProtKB/TrEMBL;Acc:G4MP28]
MGG_16034	6.60988	11.8798	0.845816	0.0107684	Putative uncharacterized protein [Source:UniProtKB/TrEMBL;Acc:G4MNQ0]
MGG_13058	14.5186	26.0948	0.845865	0.000337183	Putative uncharacterized protein [Source:UniProtKB/TrEMBL;Acc:G4MLQ1]
MGG_13023	6.05582	10.8927	0.846973	0.00463929	Replication factor C subunit 3 [Source:UniProtKB/TrEMBL;Acc:G4MKW4]
MGG_02061	3.67466	6.61601	0.848351	0.00378543	CAMK protein kinase [Source:UniProtKB/TrEMBL;Acc:G4MN86]
MGG_14071	47.9034	86.4306	0.851416	0.0200858	Ubiquitin-conjugating enzyme [Source:UniProtKB/TrEMBL;Acc:G4MYH2]
MGG_06184	10.2867	18.5608	0.851486	0.000636343	Putative uncharacterized protein [Source:UniProtKB/TrEMBL;Acc:G4N023]
MGG_05128	50.6512	91.403	0.851646	0.000337183	Dicarboxylic amino acid permease [Source:UniProtKB/TrEMBL;Acc:G4N4I2]
MGG_00296	7.55263	13.6306	0.851792	0.000636343	Glycosyl hydrolase [Source:UniProtKB/TrEMBL;Acc:G4ND73]
MGG_08736	8.92504	16.1079	0.851837	0.00170094	Carboxypeptidase 2 [Source:UniProtKB/TrEMBL;Acc:G4NFS5]
MGG_05288	2.17933	3.93608	0.852876	0.0191384	Putative uncharacterized protein [Source:UniProtKB/TrEMBL;Acc:G4N5Q3]
MGG_04759	14.5126	26.2319	0.854014	0.000337183	Putative uncharacterized protein [Source:UniProtKB/TrEMBL;Acc:G4MTR8]
MGG_08035	344.404	622.565	0.854123	0.000337183	E3 ubiquitin-protein ligase CHIP [Source:UniProtKB/TrEMBL;Acc:G4MXP4]
MGG_02526	19.7561	35.752	0.855722	0.000337183	Exportin-1 [Source:UniProtKB/TrEMBL;Acc:G4MKD3]
MGG_02064	4.32345	7.82826	0.85651	0.00356673	Putative uncharacterized protein [Source:UniProtKB/TrEMBL;Acc:G4MN90]
MGG_09499	42.7714	77.457	0.856748	0.000337183	Ras-2 [Source:UniProtKB/TrEMBL;Acc:G4N1S3]
MGG_01277	15.4518	28.0195	0.85866	0.000337183	Sucrase/ferredoxin domain-containing protein [Source:UniProtKB/TrEMBL;Acc:G4MY56]
MGG_12388	1.86466	3.38269	0.859258	0.020242	Putative uncharacterized protein [Source:UniProtKB/TrEMBL;Acc:G4MUH7]
MGG_00145	1.41122	2.56119	0.85987	0.0228788	Putative uncharacterized protein [Source:UniProtKB/TrEMBL;Acc:G4NE71]
MGG_07708	55.4974	100.828	0.861406	0.000337183	Flavoprotein oxygenase [Source:UniProtKB/TrEMBL;Acc:G4N069]
MGG_04166	2.01581	3.66291	0.861634	0.0412156	Salicylate hydroxylase [Source:UniProtKB/TrEMBL;Acc:G4NIN9]
MGG_01171	8.68192	15.7872	0.862667	0.000337183	Putative uncharacterized protein [Source:UniProtKB/TrEMBL;Acc:G4MWJ9]
MGG_03661	58.1588	105.814	0.86346	0.000337183	Phosphoserine phosphatase [Source:UniProtKB/TrEMBL;Acc:G4N6U0]
MGG_05814	166.045	302.298	0.864395	0.000337183	Potassium-activated aldehyde dehydrogenase [Source:UniProtKB/TrEMBL;Acc:G4N0U4]
MGG_15809	3.3164	6.03845	0.864559	0.0446883	Putative uncharacterized protein [Source:UniProtKB/TrEMBL;Acc:G4MXQ0]
MGG_12154	26.0644	47.4992	0.865822	0.000337183	Fatty acid synthase subunit alpha [Source:UniProtKB/TrEMBL;Acc:G4NIU0]
MGG_05724	9.87574	18.0166	0.867369	0.000337183	Putative uncharacterized protein [Source:UniProtKB/TrEMBL;Acc:G4MPH6]
MGG_10605	7.0439	12.8594	0.868381	0.000337183	Kelch repeats protein [Source:UniProtKB/TrEMBL;Acc:G4MQ01]
MGG_10111	98.2302	179.393	0.868882	0.000337183	Glucose and ribitol dehydrogenase [Source:UniProtKB/TrEMBL;Acc:G4N8T4]
MGG_01865	2.06766	3.7884	0.873592	0.0227269	Putative uncharacterized protein [Source:UniProtKB/TrEMBL;Acc:G4MWM4]
MGG_03417	2.96775	5.44986	0.876849	0.0494685	Putative uncharacterized protein [Source:UniProtKB/TrEMBL;Acc:G4N8K8]
MGG_00175	212.867	391.106	0.877607	0.000337183	6-phosphogluconate dehydrogenase [Source:UniProtKB/TrEMBL;Acc:G4NDY5]
MGG_03375	49.6838	91.3541	0.878695	0.000337183	Isotrichodermin C-15 hydroxylase [Source:UniProtKB/TrEMBL;Acc:G4N8V7]
MGG_00879	2.12572	3.91711	0.881839	0.0107684	DNA mismatch repair protein msh-2 [Source:UniProtKB/TrEMBL;Acc:G4NDR8]
MGG_11224	952.142	1756.67	0.883598	0.000337183	Putative uncharacterized protein [Source:UniProtKB/TrEMBL;Acc:G4MYP4]
MGG_01681	15.2788	28.2135	0.884853	0.000337183	Vesicle-associated membrane protein 725 [Source:UniProtKB/TrEMBL;Acc:G4MUT3]
MGG_01874	6.06863	11.2082	0.885111	0.00219543	Putative uncharacterized protein [Source:UniProtKB/TrEMBL;Acc:G4MWN3]
MGG_15612	22.4275	41.4474	0.886016	0.000337183	Putative uncharacterized protein [Source:UniProtKB/TrEMBL;Acc:G4MW13]
MGG_02624	331.258	612.189	0.886023	0.000337183	Transaldolase [Source:UniProtKB/TrEMBL;Acc:G5EI15]
MGG_03654	10.4339	19.2937	0.886847	0.0147273	Putative uncharacterized protein [Source:UniProtKB/TrEMBL;Acc:G4N6U8]
MGG_02451	8.7008	16.1191	0.889549	0.00422008	Cyanate hydratase [Source:UniProtKB/Swiss-Prot;Acc:A4R2S1]
MGG_03916	5.80271	10.7512	0.889701	0.026785	Putative uncharacterized protein [Source:UniProtKB/TrEMBL;Acc:G4NH77]
MGG_04585	5.99889	11.1201	0.890402	0.0286813	Crossover junction endonuclease MUS81 [Source:UniProtKB/TrEMBL;Acc:G4MSU8]
MGG_02842	14.7121	27.2809	0.890887	0.000337183	Hsp70-like protein [Source:UniProtKB/TrEMBL;Acc:G4NLU9]
MGG_04227	12.2907	22.8169	0.89254	0.000337183	WD repeat-containing protein [Source:UniProtKB/TrEMBL;Acc:G4NFC5]
MGG_01826	18.3458	34.0904	0.893912	0.016711	Pre-mRNA-splicing factor CWC26 [Source:UniProtKB/Swiss-Prot;Acc:Q52F10]
MGG_07457	10.7869	20.0579	0.894886	0.00266675	Putative uncharacterized protein [Source:UniProtKB/TrEMBL;Acc:G4N169]
MGG_04240	5.67528	10.5589	0.895698	0.00566629	Putative uncharacterized protein [Source:UniProtKB/TrEMBL;Acc:G4NFB3]
MGG_09160	4.47178	8.31999	0.895732	0.000636343	beta-glucosidase 1 [Source:BROAD_Magnaporthe_DB;Acc:MGG_09160]
MGG_14513	14.5386	27.0865	0.897689	0.000337183	Putative uncharacterized protein [Source:UniProtKB/TrEMBL;Acc:G4NA12]
MGG_03848	2.52078	4.70508	0.900349	0.00546204	C6 transcription factor [Source:UniProtKB/TrEMBL;Acc:G4NHG6]
MGG_08815	35.6291	66.5048	0.900401	0.000337183	Putative uncharacterized protein [Source:UniProtKB/TrEMBL;Acc:G4NFI2]
MGG_03341	1.9615	3.66645	0.902427	0.00875264	Plastidic glucose transporter 4 [Source:UniProtKB/TrEMBL;Acc:G4N947]
MGG_08258	700.408	1309.7	0.902973	0.000337183	Putative uncharacterized protein [Source:UniProtKB/TrEMBL;Acc:G4MXC2]
MGG_00809	22.3206	41.8123	0.90555	0.000337183	Putative uncharacterized protein [Source:UniProtKB/TrEMBL;Acc:G4NEA8]
MGG_07973	62.1719	116.498	0.905969	0.000337183	Surface protein 1 [Source:UniProtKB/TrEMBL;Acc:G4N2W4]
MGG_04449	31.8668	59.787	0.907777	0.000337183	Branched-chain alpha-keto acid lipoamide acyltransferase [Source:UniProtKB/TrEMBL;Acc:G4MSC5]
MGG_08120	2.55106	4.79005	0.908946	0.018985	Integral membrane protein [Source:UniProtKB/TrEMBL;Acc:G4MYD8]
MGG_02882	1.63312	3.07055	0.910867	0.0170378	Putative uncharacterized protein [Source:UniProtKB/TrEMBL;Acc:G5EHN5]
MGG_04511	3.78456	7.11934	0.911618	0.013729	MFS transporter [Source:UniProtKB/TrEMBL;Acc:G4MS74]
MGG_00289	213.763	402.191	0.911867	0.000337183	Amino-acid permease inda1 [Source:UniProtKB/TrEMBL;Acc:G4ND84]
MGG_03027	10.893	20.5129	0.913132	0.000337183	BTB/POZ domain-containing protein 3 [Source:UniProtKB/TrEMBL;Acc:G4NKT9]
MGG_10910	40.9823	77.3311	0.916047	0.000337183	Aflatoxin biosynthesis ketoreductase nor-1 [Source:UniProtKB/TrEMBL;Acc:G4N292]
MGG_03840	33.1918	62.6461	0.916395	0.000337183	2-oxoisovalerate dehydrogenase subunit alpha [Source:UniProtKB/TrEMBL;Acc:G4NHH4]
MGG_06945	1.79391	3.38678	0.916806	0.00443124	Helicase [Source:UniProtKB/TrEMBL;Acc:G4MNF9]
MGG_04540	25.4071	47.9953	0.917658	0.000337183	Inosine-uridine preferring nucleoside hydrolase [Source:UniProtKB/TrEMBL;Acc:G4MST1]
MGG_06465	5.41119	10.2277	0.918466	0.000337183	Putative uncharacterized protein [Source:UniProtKB/TrEMBL;Acc:G4N770]
MGG_09271	2.37013	4.47986	0.91849	0.0385433	Putative uncharacterized protein [Source:UniProtKB/TrEMBL;Acc:G4MQA1]
MGG_03290	7.74288	14.6453	0.919493	0.000337183	N-(5-amino-5-carboxypentanoyl)-L-cysteinyl-D-valine synthase [Source:UniProtKB/TrEMBL;Acc:G4N9G1]
MGG_10669	8.14135	15.4062	0.920172	0.000337183	Endonuclease/exonuclease/phosphatase [Source:UniProtKB/TrEMBL;Acc:G4N9T5]
MGG_06993	62.7891	119.002	0.922396	0.000337183	HIRA-interacting protein 5 [Source:UniProtKB/TrEMBL;Acc:G4MNX6]
MGG_01101	66.598	126.468	0.925222	0.000337183	Putative uncharacterized protein [Source:UniProtKB/TrEMBL;Acc:G4NCA0]
MGG_04170	7.25813	13.8045	0.927467	0.000636343	Putative uncharacterized protein [Source:UniProtKB/TrEMBL;Acc:G4NIN4]
MGG_00952	12.8885	24.5361	0.92882	0.00289646	Amidohydrolase 2 [Source:UniProtKB/TrEMBL;Acc:G4ND71]
MGG_17062	421.754	803.069	0.929122	0.000337183	Putative uncharacterized protein [Source:UniProtKB/TrEMBL;Acc:G4N751]
MGG_08087	87.2586	166.262	0.930089	0.000337183	V-type proton ATPase catalytic subunit A [Source:UniProtKB/TrEMBL;Acc:G4MYA0]
MGG_05738	9.90675	18.8802	0.930387	0.000337183	Paxillin [Source:UniProtKB/TrEMBL;Acc:G4MPJ4]
MGG_05893	65.4712	125.001	0.933006	0.000337183	Putative uncharacterized protein [Source:UniProtKB/TrEMBL;Acc:G4N3Z1]
MGG_17652	24.0988	46.0265	0.933504	0.000337183	Putative uncharacterized protein [Source:UniProtKB/TrEMBL;Acc:G4NFD9]
MGG_08329	5.20083	9.94068	0.934603	0.000636343	DNA replication protein 4 [Source:UniProtKB/TrEMBL;Acc:G4MWS5]
MGG_07461	10.8156	20.6965	0.936267	0.000337183	FAD-dependent oxidoreductase [Source:UniProtKB/TrEMBL;Acc:G4N179]
MGG_06821	8.69346	16.6444	0.937034	0.000916988	Mitochondrial carrier protein [Source:UniProtKB/TrEMBL;Acc:G4MM39]
MGG_03692	6.97121	13.347	0.937035	0.000916988	Glutaminyl-peptide cyclotransferase [Source:UniProtKB/TrEMBL;Acc:G4N6Q3]
MGG_09797	31.03	59.4357	0.937667	0.000337183	Putative uncharacterized protein [Source:UniProtKB/TrEMBL;Acc:G4NIL8]
MGG_09306	4.41975	8.48181	0.940409	0.000337183	DNA mismatch repair protein MSH3 [Source:UniProtKB/Swiss-Prot;Acc:A4R0R0]
MGG_12775	3.23165	6.20681	0.941581	0.0211712	Voltage-gated K+ channel beta subunit [Source:UniProtKB/TrEMBL;Acc:G4N5Y7]
MGG_05806	19.7553	37.9711	0.942663	0.000337183	Putative uncharacterized protein [Source:UniProtKB/TrEMBL;Acc:G4N0I0]
MGG_00528	2.31484	4.45674	0.945079	0.00312286	Sterol esterase 2 [Source:UniProtKB/TrEMBL;Acc:G4NBI7]
MGG_08582	26.5177	51.0628	0.945315	0.000337183	6-phosphofructo-2-kinase 1 [Source:UniProtKB/TrEMBL;Acc:G4N665]
MGG_07619	42.6015	82.1409	0.947195	0.000337183	Taurine catabolism dioxygenase TauD [Source:UniProtKB/TrEMBL;Acc:G4N2M5]
MGG_08641	9.63857	18.5916	0.947761	0.00838095	Pre-mRNA-splicing factor CWC2 [Source:UniProtKB/Swiss-Prot;Acc:Q51TF7]
MGG_00535	45.342	87.5149	0.948682	0.000337183	Putative uncharacterized protein [Source:UniProtKB/TrEMBL;Acc:G4NBH8]
MGG_07653	5.99468	11.5857	0.950589	0.00312286	Glycosyl hydrolase family 62 protein [Source:UniProtKB/TrEMBL;Acc:G4N321]
MGG_00369	12.6565	24.4665	0.950921	0.000337183	Cell division cycle protein 123 [Source:UniProtKB/TrEMBL;Acc:G4NCN2]
MGG_09772	16.3215	31.5562	0.951154	0.000337183	Putative uncharacterized protein [Source:UniProtKB/TrEMBL;Acc:G4NA08]
MGG_01671	22.6761	43.86	0.951733	0.00144833	Eukaryotic translation initiation factor 6 [Source:UniProtKB/TrEMBL;Acc:G4MUS0]
MGG_02727	26.0205	50.3638	0.952735	0.00144833	Putative uncharacterized protein [Source:UniProtKB/TrEMBL;Acc:G4NJ72]
MGG_14882	17.736	34.3665	0.954323	0.000337183	Epoxide hydrolase 1 [Source:UniProtKB/TrEMBL;Acc:G4N8U4]
MGG_01657	19.7707	38.3887	0.957314	0.000337183	Putative uncharacterized protein [Source:UniProtKB/TrEMBL;Acc:G4MUE9]
MGG_10152	3.55919	6.91711	0.958622	0.000636343	Putative uncharacterized protein [Source:UniProtKB/TrEMBL;Acc:G4MUA2]
MGG_07710	2.61218	5.09295	0.963245	0.0113016	Putative uncharacterized protein [Source:UniProtKB/TrEMBL;Acc:G4N071]
MGG_12605	4.83068	9.41893	0.963337	0.000337183	Putative uncharacterized protein [Source:UniProtKB/TrEMBL;Acc:G4NJ80]
MGG_07787	14.0726	27.4467	0.963737	0.000337183	Putative uncharacterized protein [Source:UniProtKB/TrEMBL;Acc:G4N121]
MGG_00630	2.5827	5.03902	0.964264	0.000636343	ATP-dependent DNA helicase srs2 [Source:UniProtKB/TrEMBL;Acc:G4NB43]
MGG_13994	3.21005	6.26729	0.965246	0.00219543	Putative uncharacterized protein [Source:UniProtKB/TrEMBL;Acc:G4N5X1]
MGG_14664	8.19058	15.9966	0.965731	0.0416031	Putative uncharacterized protein [Source:UniProtKB/TrEMBL;Acc:G4NB08]
MGG_08063	215.277	420.482	0.965847	0.000337183	Pyruvate kinase [Source:UniProtKB/TrEMBL;Acc:G4MXS1]
MGG_10053	6.9938	13.661	0.965909	0.00195124	Putative uncharacterized protein [Source:UniProtKB/TrEMBL;Acc:G4N939]
MGG_17795	3.28363	6.42544	0.968501	0.000337183	Putative uncharacterized protein [Source:UniProtKB/TrEMBL;Acc:G4NI18]
MGG_01512	7.03794	13.7806	0.969414	0.000337183	Putative uncharacterized protein [Source:UniProtKB/TrEMBL;Acc:G4MT19]
MGG_09211	346.53	678.793	0.969991	0.000337183	FAD binding domain-containing protein [Source:UniProtKB/TrEMBL;Acc:G4MPS2]
MGG_01016	9.54418	18.6984	0.97022	0.000337183	Chaperone dnaJ 6 [Source:UniProtKB/TrEMBL;Acc:G4NCV1]
MGG_16077	141.75	277.791	0.97065	0.000337183	Putative uncharacterized protein [Source:UniProtKB/TrEMBL;Acc:G4MQ17]
MGG_09649	19.2157	37.6822	0.971599	0.000337183	Putative uncharacterized protein [Source:UniProtKB/TrEMBL;Acc:G4NL03]
MGG_09898	3.52511	6.91459	0.971977	0.000337183	Adenylate cyclase [Source:UniProtKB/TrEMBL;Acc:G4MR48]
MGG_07489	6.98425	13.7047	0.972496	0.000916988	Mitochondrial phosphate carrier protein [Source:UniProtKB/TrEMBL;Acc:G4N1L9]
MGG_07015	18.9274	37.1444	0.972668	0.000337183	DNA repair protein Rad7 [Source:UniProtKB/TrEMBL;Acc:G4MPA8]
MGG_07014	13.3248	26.1663	0.973595	0.000337183	DNA repair protein RAD16 [Source:UniProtKB/TrEMBL;Acc:G4MPA7]
MGG_06455	11.3772	22.4009	0.977409	0.000337183	Putative uncharacterized protein [Source:UniProtKB/TrEMBL;Acc:G4N782]
MGG_14813	6.89999	13.6016	0.979114	0.000337183	Quinate repressor [Source:UniProtKB/TrEMBL;Acc:G4MV82]
MGG_03435	6.17937	12.1983	0.981153	0.000337183	Putative uncharacterized protein [Source:UniProtKB/TrEMBL;Acc:G4N8D1]
MGG_06277	1.01749	2.00917	0.981592	0.0222578	Putative uncharacterized protein [Source:UniProtKB/TrEMBL;Acc:G4N8E5]
MGG_04836	4.23371	8.36681	0.982755	0.000916988	Putative uncharacterized protein [Source:UniProtKB/TrEMBL;Acc:G4MU78]
MGG_07833	8.38052	16.5966	0.985774	0.000337183	Ferric reductase [Source:UniProtKB/TrEMBL;Acc:G4N1J5]
MGG_03714	7.90758	15.696	0.989087	0.000337183	Annexin ANXC4 [Source:UniProtKB/TrEMBL;Acc:G4N6H8]
MGG_10104	6.83359	13.6104	0.994	0.000337183	Zinc metalloprotease mde10 [Source:UniProtKB/TrEMBL;Acc:G4N8Z3]
MGG_00587	101.092	201.435	0.994638	0.000337183	Putative uncharacterized protein [Source:UniProtKB/TrEMBL;Acc:G4NBA9]
MGG_03404	210.996	420.497	0.994882	0.000337183	Putative uncharacterized protein [Source:UniProtKB/TrEMBL;Acc:G4N8M3]
MGG_11244	35.5548	70.9463	0.996682	0.000337183	Putative uncharacterized protein [Source:UniProtKB/TrEMBL;Acc:G4MY41]
MGG_04552	13.9053	27.7695	0.997872	0.000337183	Putative uncharacterized protein [Source:UniProtKB/TrEMBL;Acc:G4MS61]
MGG_07065	4.66575	9.33296	1.00023	0.000337183	G2/mitotic-specific cyclin-B [Source:UniProtKB/TrEMBL;Acc:G4MSL8]
MGG_01373	33.4475	66.9101	1.00032	0.000337183	Arabinose-proton symporter [Source:UniProtKB/TrEMBL;Acc:G4MZ34]
MGG_06466	218.495	437.739	1.00247	0.000337183	Cysteine synthase [Source:UniProtKB/TrEMBL;Acc:G4N769]
MGG_03301	34.926	70.0452	1.00398	0.000337183	Putative uncharacterized protein [Source:UniProtKB/TrEMBL;Acc:G4N9F1]
MGG_05700	4.90281	9.83505	1.00432	0.00266675	RecQ helicase MUSN [Source:UniProtKB/TrEMBL;Acc:G4MP38]
MGG_05239	10.6323	21.3377	1.00495	0.00243158	DNA repair and recombination protein RAD26 [Source:UniProtKB/TrEMBL;Acc:G4N5C9]
MGG_14714	9.07238	18.2175	1.00577	0.000337183	Putative uncharacterized protein [Source:UniProtKB/TrEMBL;Acc:G4NDU0]
MGG_10277	1.60981	3.23657	1.00758	0.00144833	Putative uncharacterized protein [Source:UniProtKB/TrEMBL;Acc:Q2KEJ1]
MGG_04887	2.87482	5.78262	1.00825	0.00463929	Putative uncharacterized protein [Source:UniProtKB/TrEMBL;Acc:G4N2R0]
MGG_00930	47.5846	95.7328	1.00852	0.000337183	Copper-transporting ATPase 1 [Source:UniProtKB/TrEMBL;Acc:G4NDE9]
MGG_03094	3.44083	6.93854	1.01187	0.0011875	Triosephosphate isomerase [Source:UniProtKB/TrEMBL;Acc:G5EHD0]
MGG_12492	2.04476	4.12446	1.01228	0.0225672	Putative uncharacterized protein [Source:UniProtKB/TrEMBL;Acc:G4MXV0]
MGG_03493	3.65446	7.38072	1.0141	0.00243158	Putative uncharacterized protein [Source:UniProtKB/TrEMBL;Acc:G4N808]
MGG_04655	76.0249	153.655	1.01515	0.000337183	Putative uncharacterized protein [Source:UniProtKB/TrEMBL;Acc:G4MT96]
MGG_02744	5.96176	12.0622	1.01668	0.000337183	Putative uncharacterized protein [Source:UniProtKB/TrEMBL;Acc:G5EHR2]
MGG_01844	19.0938	38.7398	1.02071	0.000337183	GPI inositol-deacylase [Source:UniProtKB/TrEMBL;Acc:G4MW97]
MGG_11410	178.029	361.636	1.02243	0.000337183	Putative uncharacterized protein [Source:UniProtKB/TrEMBL;Acc:G4MYY7]
MGG_03693	2.92466	5.94238	1.02277	0.000337183	Putative uncharacterized protein [Source:UniProtKB/TrEMBL;Acc:G4N6Q2]
MGG_11741	0.945033	1.92132	1.02366	0.0251601	Putative uncharacterized protein [Source:UniProtKB/TrEMBL;Acc:G4MQA3]
MGG_00187	4.76684	9.70359	1.02549	0.00645773	DL-glycerol-3-phosphatase 1 [Source:UniProtKB/TrEMBL;Acc:G4NDW7]
MGG_06193	36.085	73.4904	1.02616	0.000337183	Solute carrier family 25 member 33 [Source:UniProtKB/TrEMBL;Acc:G4N0D7]
MGG_01363	6.98579	14.2326	1.02671	0.00219543	Oxidoreductase [Source:UniProtKB/TrEMBL;Acc:G4MZ21]
MGG_06064	3.6856	7.51846	1.02854	0.000337183	Chitin synthase D [Source:UniProtKB/TrEMBL;Acc:G4N553]
MGG_09504	15.1239	30.8778	1.02974	0.000337183	Putative uncharacterized protein [Source:UniProtKB/TrEMBL;Acc:G4N1R7]
MGG_14824	0.807811	1.65045	1.03077	0.0168773	P-glycoprotein 5 [Source:UniProtKB/TrEMBL;Acc:G4N9N0]
MGG_15991	84.162	172.049	1.03158	0.000337183	Putative uncharacterized protein [Source:UniProtKB/TrEMBL;Acc:G4MME8]
MGG_01583	11.3676	23.2736	1.03376	0.000337183	Pre-mRNA-splicing ATP-dependent RNA helicase PRP28 [Source:UniProtKB/Swiss-Prot;Acc:A4RK80]
MGG_07259	31.2433	64.0809	1.03635	0.000337183	Putative uncharacterized protein [Source:UniProtKB/TrEMBL;Acc:G4MUI1]
MGG_17000	34.2206	70.2663	1.03797	0.0011875	Adenylosuccinate synthetase [Source:UniProtKB/Swiss-Prot;Acc:A4QXV8]
MGG_11201	145.204	298.183	1.03812	0.000337183	DNA-binding protein creA [Source:UniProtKB/TrEMBL;Acc:G4MSK4]
MGG_10879	4.42269	9.10038	1.041	0.000337183	Bifunctional P-450:NADPH-P450 reductase [Source:UniProtKB/TrEMBL;Acc:G4NG44]
MGG_05650	14.2082	29.2763	1.04301	0.000337183	PAP2 domain-containing protein [Source:UniProtKB/TrEMBL;Acc:G4MNM5]
MGG_04395	29.2462	60.2923	1.04372	0.000337183	Putative uncharacterized protein [Source:UniProtKB/TrEMBL;Acc:G4MKM6]
MGG_00274	44.0177	90.8164	1.04487	0.000337183	Membrane-associated progesterone receptor component 1 [Source:UniProtKB/TrEMBL;Acc:G4NDA1]
MGG_08891	2.2939	4.73398	1.04525	0.00606488	Maltose permease [Source:UniProtKB/TrEMBL;Acc:G4MVK4]
MGG_08895	279.455	576.984	1.04591	0.000337183	Fructose-1,6-bisphosphatase [Source:UniProtKB/TrEMBL;Acc:G4MVK8]
MGG_05810	7.16736	14.7983	1.04592	0.000337183	ATP-dependent RNA helicase DBP7 [Source:UniProtKB/Swiss-Prot;Acc:A4QX49]
MGG_13464	9.7269	20.1072	1.04766	0.000337183	Laccase [Source:UniProtKB/TrEMBL;Acc:G4N3F5]
MGG_00888	8.65548	17.9017	1.04841	0.000337183	Putative uncharacterized protein [Source:UniProtKB/TrEMBL;Acc:G4NDQ5]
MGG_12726	2.62377	5.42774	1.04871	0.0196156	Phenazine biosynthesis protein PhzF family protein [Source:UniProtKB/TrEMBL;Acc:G4N988]
MGG_00141	50.73	105.06	1.0503	0.000337183	Leptomycin B resistance protein pmd1 [Source:UniProtKB/TrEMBL;Acc:G4NE77]
MGG_14628	8.25665	17.1002	1.05038	0.000337183	Secretory lipase [Source:UniProtKB/TrEMBL;Acc:G4MQR8]
MGG_15234	5.7563	11.9296	1.05134	0.000337183	Putative uncharacterized protein [Source:UniProtKB/TrEMBL;Acc:G4N4A7]
MGG_13121	16.8276	34.9133	1.05295	0.000337183	Putative uncharacterized protein [Source:UniProtKB/TrEMBL;Acc:G4MN35]
MGG_13527	10.0115	20.7819	1.05367	0.000337183	Putative uncharacterized protein [Source:UniProtKB/TrEMBL;Acc:G4N7G4]
MGG_10526	4.64833	9.65187	1.0541	0.000337183	Putative uncharacterized protein [Source:UniProtKB/TrEMBL;Acc:G4MKD6]
MGG_09760	43.6907	90.7744	1.05496	0.000337183	Putative uncharacterized protein [Source:UniProtKB/TrEMBL;Acc:G4NA25]
MGG_09445	6.66008	13.8572	1.05702	0.000337183	Putative uncharacterized protein [Source:UniProtKB/TrEMBL;Acc:G4NHT3]
MGG_14602	25.2147	52.4786	1.05747	0.000337183	Endo-1,6-beta-D-glucanase [Source:UniProtKB/TrEMBL;Acc:G4MNS0]
MGG_10484	5.80335	12.0799	1.05765	0.00312286	Putative uncharacterized protein [Source:UniProtKB/TrEMBL;Acc:G4MYG1]
MGG_00397	11.1294	23.2191	1.06094	0.000337183	RNA polymerase II transcription factor B subunit 2 [Source:UniProtKB/TrEMBL;Acc:G4NCE6]
MGG_05157	8.03668	16.7785	1.06195	0.00170094	Putative uncharacterized protein [Source:UniProtKB/TrEMBL;Acc:G4N4R9]
MGG_10588	36.7568	76.784	1.06279	0.000337183	Serine-threonine kinase receptor-associated protein [Source:UniProtKB/TrEMBL;Acc:G5EI73]
MGG_03205	334.884	700.663	1.06506	0.000337183	Polyamine transporter 2 [Source:UniProtKB/TrEMBL;Acc:G4NAB4]
MGG_06644	5.61001	11.7562	1.06734	0.000337183	Tartrate transporter [Source:UniProtKB/TrEMBL;Acc:G4MKP4]
MGG_06660	48.713	102.103	1.06765	0.00334743	3-oxoacyl- [Source:UniProtKB/TrEMBL;]
MGG_06907	149.789	314.06	1.06811	0.000337183	Putative uncharacterized protein [Source:UniProtKB/TrEMBL;Acc:G4MN07]
MGG_04326	15.4751	32.5167	1.07123	0.000337183	Putative uncharacterized protein [Source:UniProtKB/TrEMBL;Acc:G4NGF7]
MGG_02226	5.0911	10.7472	1.07791	0.000337183	Putative uncharacterized protein [Source:UniProtKB/TrEMBL;Acc:G4MPN1]
MGG_04857	18.3915	38.8996	1.08072	0.000337183	tRNA isopentenyltransferase [Source:UniProtKB/TrEMBL;Acc:G4N2B7]
MGG_06648	27.2745	57.6899	1.08076	0.000337183	Putative uncharacterized protein [Source:UniProtKB/TrEMBL;Acc:G4MKQ2]
MGG_06973	1.40071	2.96363	1.08121	0.0405445	Cytochrome P450 52A1 [Source:UniProtKB/TrEMBL;Acc:G4MNV2]
MGG_05423	22.0791	46.7815	1.08326	0.000337183	Putative uncharacterized protein [Source:UniProtKB/TrEMBL;Acc:G4MLE1]
MGG_14014	30.3511	64.3545	1.0843	0.000337183	Ubiquitin homeostasis protein lub1 [Source:UniProtKB/TrEMBL;Acc:G5EH30]
MGG_07222	1.6062	3.41066	1.0864	0.00289646	DNA polymerase epsilon subunit B [Source:UniProtKB/TrEMBL;Acc:G4MU32]
MGG_05306	78.5819	166.956	1.0872	0.000337183	Putative uncharacterized protein [Source:UniProtKB/TrEMBL;Acc:G4N5S1]
MGG_09930	2.77714	5.90337	1.08794	0.000337183	Chromodomain-helicase-DNA-binding protein 3 [Source:UniProtKB/TrEMBL;Acc:G4MRJ6]
MGG_09290	2.30503	4.90633	1.08986	0.0228788	Arginine N-methyltransferase 2 [Source:UniProtKB/TrEMBL;Acc:G4MQP0]
MGG_10253	68.7802	146.412	1.08997	0.000337183	Putative uncharacterized protein [Source:UniProtKB/TrEMBL;Acc:Q2KEL9]
MGG_01032	6.06636	12.9318	1.09202	0.000337183	BRCT domain-containing protein [Source:UniProtKB/TrEMBL;Acc:G4NCT3]
MGG_14097	1.49857	3.20806	1.09812	0.0116555	Putative uncharacterized protein [Source:UniProtKB/TrEMBL;Acc:G4MXH8]
MGG_11141	31.7916	68.1025	1.09906	0.000337183	Lon protease like protein [Source:UniProtKB/TrEMBL;Acc:G4MVR9]
MGG_05139	86.9313	186.587	1.1019	0.000337183	Putative uncharacterized protein [Source:UniProtKB/TrEMBL;Acc:G4N4P7]
MGG_11116	2.28719	4.91288	1.10299	0.000337183	Putative uncharacterized protein [Source:UniProtKB/TrEMBL;Acc:G4MWP0]
MGG_10157	3.49505	7.5162	1.10469	0.000337183	Putative uncharacterized protein [Source:UniProtKB/TrEMBL;Acc:G4MUL6]
MGG_11870	46.3358	99.73	1.1059	0.000337183	Putative uncharacterized protein [Source:UniProtKB/TrEMBL;Acc:G4ML73]
MGG_07621	11.1892	24.0966	1.10672	0.0132156	Endoribonuclease L-PSP [Source:UniProtKB/TrEMBL;Acc:G4N2M8]
MGG_15688	35.8384	77.2613	1.10824	0.000337183	Putative uncharacterized protein [Source:UniProtKB/TrEMBL;Acc:G4MZ51]
MGG_04881	19.2786	41.5865	1.10912	0.000337183	GTP-binding protein GTR1 [Source:UniProtKB/TrEMBL;Acc:G4N2Q0]
MGG_09501	66.3638	143.31	1.11067	0.000337183	Serine racemase [Source:UniProtKB/TrEMBL;Acc:G4N1S1]
MGG_17452	3.01451	6.51009	1.11075	0.0105887	Putative uncharacterized protein [Source:UniProtKB/TrEMBL;Acc:G4NC27]
MGG_00245	6.99325	15.1067	1.11115	0.000337183	Putative uncharacterized protein [Source:UniProtKB/TrEMBL;Acc:G4NDJ2]
MGG_13563	176.355	381.765	1.1142	0.000337183	Putative uncharacterized protein [Source:UniProtKB/TrEMBL;Acc:G4N8K5]
MGG_08600	43.5589	94.3586	1.11519	0.000337183	Mannose-P-dolichol utilization defect 1 protein [Source:UniProtKB/TrEMBL;Acc:G4N6E2]
MGG_12582	12.094	26.2611	1.11864	0.0230333	Putative uncharacterized protein [Source:UniProtKB/TrEMBL;Acc:G4NLT2]
MGG_01127	1141.15	2484.85	1.12266	0.000337183	Putative uncharacterized protein [Source:UniProtKB/TrEMBL;Acc:G4NC68]
MGG_14706	3.03283	6.66247	1.13539	0.00819209	Putative uncharacterized protein [Source:UniProtKB/TrEMBL;Acc:G4NDJ9]
MGG_00652	21.1452	46.5244	1.13766	0.000337183	Salicylaldehyde dehydrogenase [Source:UniProtKB/TrEMBL;Acc:G4NB18]
MGG_11429	7.86816	17.3179	1.13817	0.000337183	Oligonucleotide transporter [Source:UniProtKB/TrEMBL;Acc:G4NC73]
MGG_06545	5.87852	12.9444	1.13881	0.00484549	Putative uncharacterized protein [Source:UniProtKB/TrEMBL;Acc:G4N6K9]
MGG_15027	16.2057	35.713	1.13994	0.000337183	Sulfate adenylyltransferase [Source:UniProtKB/TrEMBL;Acc:G4NJI5]
MGG_12366	3.24182	7.14676	1.14049	0.0408178	Putative uncharacterized protein [Source:UniProtKB/TrEMBL;Acc:G4MTK8]
MGG_15808	25.8323	57.0165	1.1422	0.000337183	Putative uncharacterized protein [Source:UniProtKB/TrEMBL;Acc:G4MXP3]
MGG_09156	3.46689	7.65431	1.14263	0.000337183	Putative uncharacterized protein [Source:UniProtKB/TrEMBL;Acc:Q2KET0]
MGG_05812	69.7184	154.327	1.14638	0.000337183	Phosphomevalonate kinase [Source:UniProtKB/TrEMBL;Acc:G4N0I6]
MGG_14609	4.5428	10.0645	1.14762	0.000636343	Putative uncharacterized protein [Source:UniProtKB/TrEMBL;Acc:G4MMW0]
MGG_05732	3.24654	7.20643	1.15038	0.00144833	Putative uncharacterized protein [Source:UniProtKB/TrEMBL;Acc:G4MPI7]
MGG_12385	10.2126	22.6705	1.15046	0.000337183	Putative uncharacterized protein [Source:UniProtKB/TrEMBL;Acc:G4MUG7]
MGG_07368	1.44866	3.21903	1.15191	0.0180204	Putative uncharacterized protein [Source:UniProtKB/TrEMBL;Acc:G4MVH6]
MGG_05731	1.87082	4.1778	1.15907	0.00243158	Cyclophilin-type peptidyl-prolyl cis-trans isomerase [Source:UniProtKB/TrEMBL;Acc:G4MPI6]
MGG_06587	50.397	112.7	1.16108	0.000337183	Leucyl aminopeptidase [Source:UniProtKB/TrEMBL;Acc:G4N6A5]
MGG_01691	24.4616	54.752	1.16239	0.000337183	Putative uncharacterized protein [Source:UniProtKB/TrEMBL;Acc:G4MUU4]
MGG_03528	7.43538	16.6665	1.16447	0.000636343	Lactamase [Source:UniProtKB/TrEMBL;Acc:G4N7R7]
MGG_05648	5.25431	11.7777	1.16449	0.00400301	Putative uncharacterized protein [Source:UniProtKB/TrEMBL;Acc:G4MNM2]
MGG_08708	4.34777	9.76842	1.16785	0.000337183	WD repeat-containing protein [Source:UniProtKB/TrEMBL;Acc:G4NFU5]
MGG_00969	169.658	382.015	1.171	0.000337183	Asparagine synthetase [Source:UniProtKB/TrEMBL;Acc:G4ND55]
MGG_04009	24.4287	55.0198	1.17137	0.000337183	Putative uncharacterized protein [Source:UniProtKB/TrEMBL;Acc:G4NGW4]
MGG_05507	9.09628	20.5181	1.17355	0.000337183	Putative uncharacterized protein [Source:UniProtKB/TrEMBL;Acc:G4MM80]
MGG_04385	2.03874	4.60232	1.17469	0.000337183	Urea active transporter [Source:UniProtKB/TrEMBL;Acc:G4MZD7]
MGG_04738	4.10097	9.27208	1.17693	0.00219543	Short chain dehydrogenase/oxidoreductase [Source:UniProtKB/TrEMBL;Acc:G4MQV9]
MGG_18040	1.09612	2.48334	1.17988	0.015059	Putative uncharacterized protein [Source:UniProtKB/TrEMBL;Acc:G4NK57]
MGG_03549	5.71085	12.9482	1.18097	0.000337183	DNA repair protein rhp54 [Source:UniProtKB/TrEMBL;Acc:G4N7P2]
MGG_07949	57.8075	131.367	1.18428	0.000337183	Putative uncharacterized protein [Source:UniProtKB/TrEMBL;Acc:G4N2T5]
MGG_13777	8.04425	18.3186	1.18728	0.000636343	Beta-glucanase [Source:UniProtKB/TrEMBL;Acc:G4MR94]
MGG_07076	14.2335	32.4185	1.18753	0.000337183	Oxidoreductase [Source:UniProtKB/TrEMBL;Acc:G4MSN4]
MGG_03689	3.78482	8.62163	1.18773	0.0465715	3-oxoacyl- [Source:UniProtKB/TrEMBL;]
MGG_03212	1490.62	3395.72	1.1878	0.000337183	Putative uncharacterized protein [Source:UniProtKB/TrEMBL;Acc:G4NAA3]
MGG_07524	4.19967	9.56988	1.18822	0.000337183	Putative uncharacterized protein [Source:UniProtKB/TrEMBL;Acc:G4N1Q8]
MGG_14674	1.5566	3.54912	1.18906	0.0132156	CMGC protein kinase [Source:UniProtKB/TrEMBL;Acc:G4NBF6]
MGG_09276	0.805913	1.83779	1.18928	0.0148929	Putative uncharacterized protein [Source:UniProtKB/TrEMBL;Acc:G4MQB2]
MGG_02106	7.19819	16.4255	1.19023	0.00967808	Putative uncharacterized protein [Source:UniProtKB/TrEMBL;Acc:G4MNP8]
MGG_04000	2.99575	6.83848	1.19076	0.000636343	Putative uncharacterized protein [Source:UniProtKB/TrEMBL;Acc:G4NGX5]
MGG_09363	9.13509	20.8773	1.19244	0.000337183	Putative uncharacterized protein [Source:UniProtKB/TrEMBL;Acc:G4NI33]
MGG_05807	16.6209	37.9957	1.19284	0.000337183	Putative uncharacterized protein [Source:UniProtKB/TrEMBL;Acc:G4N0I1]
MGG_02900	4.11652	9.4264	1.19528	0.000337183	Putative uncharacterized protein [Source:UniProtKB/TrEMBL;Acc:G5EI54]
MGG_00470	0.912335	2.09751	1.20104	0.0258951	Putative uncharacterized protein [Source:UniProtKB/TrEMBL;Acc:G4NC07]
MGG_03091	47.247	108.685	1.20186	0.000337183	Putative uncharacterized protein [Source:UniProtKB/TrEMBL;Acc:G4NKB6]
MGG_03098	3.83092	8.82888	1.20454	0.00566629	Thiazole biosynthetic enzyme [Source:UniProtKB/TrEMBL;Acc:G4NKA9]
MGG_09852	1.91564	4.41639	1.20504	0.00378543	Sugar transporter STL1 [Source:UniProtKB/TrEMBL;Acc:G4NIF8]
MGG_05879	6.91092	15.9455	1.2062	0.000337183	Putative uncharacterized protein [Source:UniProtKB/TrEMBL;Acc:G4N3X8]
MGG_02956	2.63435	6.08857	1.20866	0.000916988	Putative uncharacterized protein [Source:UniProtKB/TrEMBL;Acc:G4NLC3]
MGG_01053	1.66109	3.8438	1.21041	0.0372011	Putative uncharacterized protein [Source:UniProtKB/TrEMBL;Acc:G4NCK5]
MGG_06485	18.925	43.9213	1.21463	0.000337183	Putative transferase CAF17, mitochondrial [Source:UniProtKB/Swiss-Prot;Acc:A4R8F9]
MGG_06454	23.5344	54.6369	1.2151	0.000337183	Glutathione synthetase large subunit [Source:UniProtKB/TrEMBL;Acc:G4N783]
MGG_03124	0.918998	2.13441	1.21571	0.0448108	Putative uncharacterized protein [Source:UniProtKB/TrEMBL;Acc:G4N5Y0]
MGG_16836	137.513	319.732	1.21729	0.000337183	Putative uncharacterized protein [Source:UniProtKB/TrEMBL;Acc:G4N384]
MGG_04975	7.50834	17.4613	1.2176	0.000337183	Putative uncharacterized protein [Source:UniProtKB/TrEMBL;Acc:G4N3J2]
MGG_15010	3.8656	8.99289	1.21809	0.0427593	Putative uncharacterized protein [Source:UniProtKB/TrEMBL;Acc:G4NJ27]
[truncated: 644 more rows]

## Sheet: Table S7
Table S7. Differentially expressed genes in Δcnf2 when compared with the wild-type strain (FDR < 0.05)a
Gene locus ID (MG8)	FPKM_WT	FPKM_Δcnf2	log2(Fold_change)	FDR	Description
MGG_14966	22.7543	0.565502	-5.33046	0.000337183	Putative uncharacterized protein [Source:UniProtKB/TrEMBL;Acc:G4NG69]
MGG_00019	81.8272	3.25728	-4.65084	0.000337183	Putative uncharacterized protein [Source:UniProtKB/TrEMBL;Acc:G4NF24]
MGG_09842	31.2355	1.56185	-4.32185	0.000916988	Putative uncharacterized protein [Source:UniProtKB/TrEMBL;Acc:G4NIH0]
MGG_05106	58.4292	3.11545	-4.22918	0.000337183	Putative uncharacterized protein [Source:UniProtKB/TrEMBL;Acc:G4N4F4]
MGG_14136	10.3465	0.617073	-4.06756	0.000337183	Quinate permease [Source:UniProtKB/TrEMBL;Acc:G4NFN3]
MGG_08774	13.4542	0.832952	-4.01368	0.000337183	Chitin deacetylase [Source:UniProtKB/TrEMBL;Acc:G4NFM6]
MGG_10315	79.5739	5.02816	-3.98419	0.000337183	Hydrophobin-like protein MPG1 [Source:UniProtKB/Swiss-Prot;Acc:P52751]
MGG_07571	6.24485	0.406974	-3.93966	0.000337183	LysM domain-containing protein [Source:UniProtKB/TrEMBL;Acc:G4N263]
MGG_10278	4.22023	0.335668	-3.65222	0.00170094	hypothetical protein [Source:BROAD_Magnaporthe_DB;Acc:MGG_10278]
MGG_04850	8.87502	0.709815	-3.64424	0.000337183	Putative uncharacterized protein [Source:UniProtKB/TrEMBL;Acc:G4N2A8]
MGG_07306	214.37	17.4213	-3.62118	0.000337183	Mixed-linked glucanase [Source:UniProtKB/TrEMBL;Acc:G4MUZ8]
MGG_09996	125.19	10.2566	-3.60949	0.000337183	Putative uncharacterized protein [Source:UniProtKB/TrEMBL;Acc:G4N9K5]
MGG_00692	779.107	65.7315	-3.56717	0.000337183	Cell pattern formation-associated protein stuA [Source:UniProtKB/TrEMBL;Acc:G4NF05]
MGG_08994	64.9948	5.51511	-3.55886	0.000337183	Putative uncharacterized protein [Source:UniProtKB/TrEMBL;Acc:G4MWH8]
MGG_10487	118.027	10.3198	-3.51563	0.000337183	Putative uncharacterized protein [Source:UniProtKB/TrEMBL;Acc:G4MYG4]
MGG_03348	38.6164	3.48954	-3.4681	0.000337183	Phosphate-repressible phosphate permease [Source:UniProtKB/TrEMBL;Acc:G4N8Z1]
MGG_12939	5.78075	0.526268	-3.45739	0.00170094	Putative uncharacterized protein [Source:UniProtKB/TrEMBL;Acc:G4N4F9]
MGG_15707	6.5076	0.599571	-3.44012	0.0470935	Putative uncharacterized protein [Source:UniProtKB/TrEMBL;Acc:G4MSL2]
MGG_10498	22.5372	2.12925	-3.40389	0.000337183	Putative uncharacterized protein [Source:UniProtKB/TrEMBL;Acc:G4MYH6]
MGG_12737	8.40146	0.806618	-3.38068	0.000337183	Creatine transporter [Source:UniProtKB/TrEMBL;Acc:G4N9I2]
MGG_00020	6.10011	0.623345	-3.29073	0.000337183	Putative uncharacterized protein [Source:UniProtKB/TrEMBL;Acc:G4NF23]
MGG_17146	158.522	19.8036	-3.00085	0.00463929	-
MGG_07062	17.8791	2.35484	-2.92457	0.000337183	Putative uncharacterized protein [Source:UniProtKB/TrEMBL;Acc:G4MZS2]
MGG_16871	46.4559	6.22619	-2.89944	0.0011875	Putative uncharacterized protein [Source:UniProtKB/TrEMBL;Acc:G4N4G0]
MGG_01952	26.8452	3.64015	-2.88259	0.000337183	Putative uncharacterized protein [Source:UniProtKB/TrEMBL;Acc:G4NFZ9]
MGG_14154	33.5359	4.68657	-2.8391	0.010229	Putative uncharacterized protein [Source:UniProtKB/TrEMBL;Acc:G4NIM4]
MGG_01188	4.24418	0.614365	-2.78832	0.0113016	Putative uncharacterized protein [Source:UniProtKB/TrEMBL;Acc:G4MWX6]
MGG_03338	4.751	0.688397	-2.78692	0.00484549	Cellulose-binding protein [Source:UniProtKB/TrEMBL;Acc:G4N951]
MGG_03403	18.166	2.68539	-2.75804	0.000337183	Putative uncharacterized protein [Source:UniProtKB/TrEMBL;Acc:G4N8M4]
MGG_04973	295.844	43.9218	-2.75182	0.000337183	Carbonate dehydratase [Source:UniProtKB/TrEMBL;Acc:G4N3J0]
MGG_05856	1.0336	0.155818	-2.72974	0.0011875	Ankyrin repeat and SOCS box protein 7 [Source:UniProtKB/TrEMBL;Acc:G4N3P9]
MGG_07872	29.8413	4.50308	-2.72833	0.000337183	Putative uncharacterized protein [Source:UniProtKB/TrEMBL;Acc:G4N1Z2]
MGG_08072	67.2296	10.1766	-2.72384	0.000337183	Cholesterol oxidase [Source:UniProtKB/TrEMBL;Acc:G4MXT1]
MGG_05767	23.5913	3.62674	-2.70151	0.000337183	Putative uncharacterized protein [Source:UniProtKB/TrEMBL;Acc:G4MPZ3]
MGG_13656	3.69195	0.56796	-2.70052	0.000337183	Putative uncharacterized protein [Source:UniProtKB/TrEMBL;Acc:G4NAJ1]
MGG_09055	3.48794	0.539041	-2.69391	0.00781651	Putative uncharacterized protein [Source:UniProtKB/TrEMBL;Acc:G5EHD6]
MGG_03817	29.9493	4.73478	-2.66115	0.000337183	Metalloprotease 1 [Source:UniProtKB/TrEMBL;Acc:G4NHJ9]
MGG_06155	4.91975	0.784588	-2.64858	0.000337183	Putative uncharacterized protein [Source:UniProtKB/TrEMBL;Acc:G4MZY9]
MGG_17841	52.9939	8.5693	-2.62858	0.000337183	Putative uncharacterized protein [Source:UniProtKB/TrEMBL;Acc:G4NII8]
MGG_03327	17.4159	2.8391	-2.6169	0.000337183	Putative uncharacterized protein [Source:UniProtKB/TrEMBL;Acc:G4N965]
MGG_14113	61.297	9.99972	-2.61586	0.000337183	Putative uncharacterized protein [Source:UniProtKB/TrEMBL;Acc:G4MXE0]
MGG_00953	17.3784	2.86762	-2.59937	0.000636343	Putative uncharacterized protein [Source:UniProtKB/TrEMBL;Acc:G4ND70]
MGG_08026	273.013	45.5665	-2.58292	0.000337183	Putative uncharacterized protein [Source:UniProtKB/TrEMBL;Acc:G4MXN6]
MGG_04729	316.467	53.1951	-2.57269	0.000337183	Putative uncharacterized protein [Source:UniProtKB/TrEMBL;Acc:G4MTQ2]
MGG_02783	3.53151	0.599219	-2.55913	0.00170094	Lactose permease [Source:UniProtKB/TrEMBL;Acc:G4NJ01]
MGG_09997	1.83693	0.316704	-2.53609	0.00378543	Putative uncharacterized protein [Source:UniProtKB/TrEMBL;Acc:G4N9K4]
MGG_02805	1977.77	348.823	-2.50331	0.000337183	Putative uncharacterized protein [Source:UniProtKB/TrEMBL;Acc:G5EHC8]
MGG_01219	34.7059	6.1286	-2.50155	0.000337183	Putative uncharacterized protein [Source:UniProtKB/TrEMBL;Acc:G4MX19]
MGG_14663	2.25344	0.401617	-2.48824	0.00566629	Putative uncharacterized protein [Source:UniProtKB/TrEMBL;Acc:G4NF03]
MGG_02818	6.09881	1.09415	-2.47872	0.000337183	Isoamyl alcohol oxidase [Source:UniProtKB/TrEMBL;Acc:G4NIW1]
MGG_17791	29.8881	5.38944	-2.47136	0.00443124	Putative uncharacterized protein [Source:UniProtKB/TrEMBL;Acc:G4NHZ9]
MGG_07901	6.20808	1.12132	-2.46895	0.0196156	Putative uncharacterized protein [Source:UniProtKB/TrEMBL;Acc:G4N2D1]
MGG_08152	506.118	93.3234	-2.43916	0.000337183	Putative uncharacterized protein [Source:UniProtKB/TrEMBL;Acc:G4MYT2]
MGG_03133	80.4558	14.8962	-2.43325	0.000337183	Putative uncharacterized protein [Source:UniProtKB/TrEMBL;Acc:G4NAV4]
MGG_04099	4.18926	0.779353	-2.42635	0.000337183	Allantoate permease [Source:UniProtKB/TrEMBL;Acc:G4NGK8]
MGG_00994	1.26812	0.236101	-2.42521	0.0414726	Mannosyl-oligosaccharide 1,2-alpha-mannosidase IC [Source:UniProtKB/TrEMBL;Acc:G4ND25]
MGG_16233	2.48866	0.464304	-2.42223	0.026337	Putative uncharacterized protein [Source:UniProtKB/TrEMBL;Acc:G4MNW9]
MGG_17823	5.93326	1.12234	-2.40232	0.026337	Cyanide hydratase [Source:UniProtKB/TrEMBL;Acc:G4NIA2]
MGG_06612	22.7136	4.32887	-2.39149	0.000337183	Putative uncharacterized protein [Source:UniProtKB/TrEMBL;Acc:G4N621]
MGG_11146	183.516	35.4013	-2.37403	0.000337183	Putative uncharacterized protein [Source:UniProtKB/TrEMBL;Acc:G4MVD2]
MGG_15025	72.0658	14.0244	-2.36138	0.000337183	Putative uncharacterized protein [Source:UniProtKB/TrEMBL;Acc:G5EH12]
MGG_17574	25.5794	5.04357	-2.34246	0.0181818	Putative uncharacterized protein [Source:UniProtKB/TrEMBL;Acc:G4NFQ3]
MGG_06000	675.611	134.007	-2.33389	0.000337183	Putative uncharacterized protein [Source:UniProtKB/TrEMBL;Acc:G4N4M4]
MGG_09200	810.75	162.119	-2.32221	0.000337183	Zinc finger protein [Source:UniProtKB/TrEMBL;Acc:G4MPF0]
MGG_08118	33.1325	6.65836	-2.31501	0.000337183	Putative uncharacterized protein [Source:UniProtKB/TrEMBL;Acc:G4MYD3]
MGG_01475	16.2671	3.28891	-2.30627	0.000337183	Putative uncharacterized protein [Source:UniProtKB/TrEMBL;Acc:G4MSL1]
MGG_09607	2.91178	0.589193	-2.30509	0.00484549	Maltose permease MAL31 [Source:UniProtKB/TrEMBL;Acc:G4NL94]
MGG_03115	38.094	7.72014	-2.30287	0.000337183	Putative uncharacterized protein [Source:UniProtKB/TrEMBL;Acc:G4N5Z5]
MGG_01906	3.74084	0.766294	-2.28739	0.00289646	Nicotianamine synthase 3 [Source:UniProtKB/TrEMBL;Acc:G4NG29]
MGG_17844	2.51533	0.518504	-2.27832	0.0348882	Putative uncharacterized protein [Source:UniProtKB/TrEMBL;Acc:G4NIM3]
MGG_03279	5.32513	1.10558	-2.26802	0.000337183	Putative uncharacterized protein [Source:UniProtKB/TrEMBL;Acc:G4N9H3]
MGG_16361	10.4442	2.17992	-2.26035	0.000337183	H/K ATPase alpha subunit [Source:UniProtKB/TrEMBL;Acc:G4MLR5]
MGG_00570	2.84466	0.596493	-2.25368	0.0210141	Putative uncharacterized protein [Source:UniProtKB/TrEMBL;Acc:G4NBC9]
MGG_09437	52.7789	11.1849	-2.2384	0.000337183	Putative uncharacterized protein [Source:UniProtKB/TrEMBL;Acc:G4NHU0]
MGG_07779	3.35327	0.716232	-2.22707	0.000636343	Quinate permease [Source:UniProtKB/TrEMBL;Acc:G4N113]
MGG_00018	35.6878	7.68673	-2.21499	0.000337183	Integral membrane protein [Source:UniProtKB/TrEMBL;Acc:G4NF25]
MGG_09225	25.0894	5.41158	-2.21295	0.000337183	Putative uncharacterized protein [Source:UniProtKB/TrEMBL;Acc:G4MPT6]
MGG_09072	23.1655	5.02421	-2.20501	0.000337183	Alcohol oxidase [Source:UniProtKB/TrEMBL;Acc:G4N5G7]
MGG_07703	2.46857	0.538179	-2.19752	0.0449354	Putative uncharacterized protein [Source:UniProtKB/TrEMBL;Acc:G4N064]
MGG_06538	101.056	22.3496	-2.17684	0.000337183	Bys1 family protein [Source:UniProtKB/TrEMBL;Acc:G4N6L5]
MGG_07788	6.08192	1.37004	-2.15031	0.000337183	Putative uncharacterized protein [Source:UniProtKB/TrEMBL;Acc:G4N122]
MGG_01145	13.0446	2.947	-2.14614	0.000337183	Putative uncharacterized protein [Source:UniProtKB/TrEMBL;Acc:G4NBZ2]
MGG_07802	2.34603	0.530014	-2.14612	0.00723872	Putative uncharacterized protein [Source:UniProtKB/TrEMBL;Acc:G4N136]
MGG_12632	272.381	62.6219	-2.12089	0.000337183	Putative uncharacterized protein [Source:UniProtKB/TrEMBL;Acc:G4NJG5]
MGG_04934	6.32631	1.45492	-2.12042	0.000337183	Peptide transporter PTR2-A [Source:UniProtKB/TrEMBL;Acc:G4N363]
MGG_08543	8.53526	1.96432	-2.1194	0.000337183	Putative uncharacterized protein [Source:UniProtKB/TrEMBL;Acc:G4N5V8]
MGG_05232	36.6243	8.47729	-2.11113	0.000337183	Putative uncharacterized protein [Source:UniProtKB/TrEMBL;Acc:G4N5C1]
MGG_05016	157.402	36.649	-2.10261	0.000337183	Putative uncharacterized protein [Source:UniProtKB/TrEMBL;Acc:G4N3U2]
MGG_17521	22.667	5.30067	-2.09635	0.0162257	Putative uncharacterized protein [Source:UniProtKB/TrEMBL;Acc:G4NE48]
MGG_06523	19.157	4.54958	-2.07407	0.020859	Putative uncharacterized protein [Source:UniProtKB/TrEMBL;Acc:G4N6P0]
MGG_09752	6.95964	1.65361	-2.07339	0.000337183	Putative uncharacterized protein [Source:UniProtKB/TrEMBL;Acc:G4NA35]
MGG_12175	14.8568	3.53127	-2.07287	0.000337183	Gramicidin S synthetase 1 [Source:UniProtKB/TrEMBL;Acc:G4NF46]
MGG_09007	740.535	176.085	-2.0723	0.000337183	Putative uncharacterized protein [Source:UniProtKB/TrEMBL;Acc:G5EH83]
MGG_17450	107.728	25.6542	-2.07013	0.000337183	Mitochondrial 2-oxoglutarate/malate carrier protein [Source:UniProtKB/TrEMBL;Acc:G4NC16]
MGG_02775	3.66459	0.872973	-2.06964	0.000916988	Putative uncharacterized protein [Source:UniProtKB/TrEMBL;Acc:G5EI37]
MGG_06934	10.7374	2.56318	-2.06663	0.000337183	Putative uncharacterized protein [Source:UniProtKB/TrEMBL;Acc:G4MNE7]
MGG_14269	80.1091	19.2195	-2.0594	0.000337183	Putative uncharacterized protein [Source:UniProtKB/TrEMBL;Acc:G4ML40]
MGG_05751	63.3034	15.202	-2.05802	0.000337183	Putative uncharacterized protein [Source:UniProtKB/TrEMBL;Acc:G4MPW9]
MGG_08370	405.434	98.0184	-2.04834	0.000337183	1,3-beta-glucanosyltransferase gel3 [Source:UniProtKB/TrEMBL;Acc:G4MWC3]
MGG_15841	86.216	21.0988	-2.0308	0.000337183	Putative uncharacterized protein [Source:UniProtKB/TrEMBL;Acc:G4MZP9]
MGG_07781	1.94248	0.480505	-2.01527	0.014067	Quinate dehydrogenase [Source:UniProtKB/TrEMBL;Acc:G4N115]
MGG_17393	13.6049	3.38062	-2.00877	0.000337183	Putative uncharacterized protein [Source:UniProtKB/TrEMBL;Acc:G4NF06]
MGG_08253	187.421	46.8173	-2.00117	0.000337183	Putative uncharacterized protein [Source:UniProtKB/TrEMBL;Acc:G4MXT6]
MGG_02638	277.62	69.8885	-1.98998	0.000337183	Putative uncharacterized protein [Source:UniProtKB/TrEMBL;Acc:G4NJJ0]
MGG_07227	4.92516	1.24073	-1.98898	0.000337183	Putative uncharacterized protein [Source:UniProtKB/TrEMBL;Acc:G4MU38]
MGG_14931	51.8603	13.1203	-1.98284	0.000337183	Zinc finger protein 32 [Source:UniProtKB/TrEMBL;Acc:G4NH64]
MGG_09736	19389.6	4911.31	-1.9811	0.000337183	Putative uncharacterized protein [Source:UniProtKB/TrEMBL;Acc:G4NAF7]
MGG_00203	15.6388	3.98481	-1.97255	0.000337183	Putative uncharacterized protein [Source:UniProtKB/TrEMBL;Acc:G4NDU5]
MGG_10524	1245.91	318.67	-1.96707	0.000337183	Putative uncharacterized protein [Source:UniProtKB/TrEMBL;Acc:G4MKD4]
MGG_15081	1.94459	0.502233	-1.95304	0.00312286	Putative uncharacterized protein [Source:UniProtKB/TrEMBL;Acc:G4MT78]
MGG_13783	77.7631	20.0971	-1.9521	0.000337183	Aspartyl-tRNA synthetase [Source:UniProtKB/TrEMBL;Acc:G4MRB6]
MGG_14892	35.5554	9.20639	-1.94936	0.000337183	Putative uncharacterized protein [Source:UniProtKB/TrEMBL;Acc:G4NGH3]
MGG_06966	3.11094	0.814125	-1.93403	0.0489732	Putative uncharacterized protein [Source:UniProtKB/TrEMBL;Acc:G4MNU3]
MGG_04050	105.658	27.8019	-1.92615	0.000337183	Protein transporter SEC22 [Source:UniProtKB/TrEMBL;Acc:G4NGR4]
MGG_07005	1579.39	415.964	-1.92484	0.000337183	Putative uncharacterized protein [Source:UniProtKB/TrEMBL;Acc:G4MP97]
MGG_03383	118.24	31.3236	-1.91639	0.000337183	Putative uncharacterized protein [Source:UniProtKB/TrEMBL;Acc:G4N8U9]
MGG_09550	349.893	92.9738	-1.91202	0.000337183	Homoserine kinase [Source:UniProtKB/TrEMBL;Acc:G4N1B3]
MGG_02812	142.317	37.9144	-1.90829	0.000337183	1-aminocyclopropane-1-carboxylate deaminase [Source:UniProtKB/TrEMBL;Acc:G4NIW8]
MGG_09796	1.53949	0.410313	-1.90765	0.00626242	Putative uncharacterized protein [Source:UniProtKB/TrEMBL;Acc:G4NIL9]
MGG_07606	138.117	36.8289	-1.90698	0.000337183	Putative uncharacterized protein [Source:UniProtKB/TrEMBL;Acc:G4N2L0]
MGG_12275	125.811	33.5856	-1.90535	0.000337183	Putative uncharacterized protein [Source:UniProtKB/TrEMBL;Acc:G4MY98]
MGG_02792	4.86016	1.30707	-1.89467	0.000337183	Cytochrome P450 52E1 [Source:UniProtKB/TrEMBL;Acc:G4NIZ0]
MGG_11786	58.0415	15.6156	-1.89409	0.000337183	Putative uncharacterized protein [Source:UniProtKB/TrEMBL;Acc:G4MNV4]
MGG_07346	11.8061	3.19079	-1.88755	0.000337183	Putative uncharacterized protein [Source:UniProtKB/TrEMBL;Acc:G4MVF3]
MGG_00567	33.0438	8.93341	-1.8871	0.000337183	Putative uncharacterized protein [Source:UniProtKB/TrEMBL;Acc:G4NBD9]
MGG_00409	596.321	162.067	-1.8795	0.000337183	Putative uncharacterized protein [Source:UniProtKB/TrEMBL;Acc:G4NCD4]
MGG_07793	2.60778	0.716843	-1.86309	0.0389469	Dehydrogenase/reductase SDR family member 13 [Source:UniProtKB/TrEMBL;Acc:G4N128]
MGG_06862	2.82095	0.775496	-1.86299	0.000337183	Late embryogenesis abundant protein, variant [Source:UniProtKB/TrEMBL;Acc:G4MMJ4]
MGG_07780	5.22352	1.43918	-1.85978	0.00144833	3-dehydroshikimate dehydratase [Source:UniProtKB/TrEMBL;Acc:G4N114]
MGG_06212	1.27489	0.356163	-1.83976	0.0120076	Putative uncharacterized protein [Source:UniProtKB/TrEMBL;Acc:G4N0F9]
MGG_07331	332.282	93.2792	-1.83278	0.000337183	1,3-beta-glucanosyltransferase gel1 [Source:UniProtKB/TrEMBL;Acc:G4MV25]
MGG_11206	5.71526	1.60544	-1.83185	0.0458231	Putative uncharacterized protein [Source:UniProtKB/TrEMBL;Acc:G4MSI9]
MGG_13239	1076.29	302.498	-1.83107	0.000337183	Linoleate diol synthase [Source:UniProtKB/TrEMBL;Acc:G4N4J5]
MGG_04726	39.0704	10.9839	-1.83069	0.000337183	Isochorismatase family protein [Source:UniProtKB/TrEMBL;Acc:G4MQX0]
MGG_05596	2.09218	0.589656	-1.82706	0.0011875	Hydrolase [Source:UniProtKB/TrEMBL;Acc:G4MN51]
MGG_05091	10.5558	3.00882	-1.81077	0.000337183	Putative uncharacterized protein [Source:UniProtKB/TrEMBL;Acc:G4N4D8]
MGG_08824	29.8355	8.59987	-1.79464	0.000337183	Putative uncharacterized protein [Source:UniProtKB/TrEMBL;Acc:G4MUR0]
MGG_08937	24.5163	7.07703	-1.79252	0.00800346	Quinate permease [Source:UniProtKB/TrEMBL;Acc:G4MW08]
MGG_07791	1221.59	352.867	-1.79156	0.000337183	Surface protein 1 [Source:UniProtKB/TrEMBL;Acc:G4N126]
MGG_15993	139.628	40.3795	-1.78989	0.0186681	Putative uncharacterized protein [Source:UniProtKB/TrEMBL;Acc:G4MMF2]
MGG_06964	121.362	35.124	-1.78878	0.000337183	Putative uncharacterized protein [Source:UniProtKB/TrEMBL;Acc:G4MNU1]
MGG_12315	48.7074	14.0977	-1.78868	0.000337183	Putative uncharacterized protein [Source:UniProtKB/TrEMBL;Acc:G4MZA4]
MGG_08683	8.30675	2.40704	-1.78702	0.000337183	Putative uncharacterized protein [Source:UniProtKB/TrEMBL;Acc:G4MLI2]
MGG_09710	35.2356	10.2276	-1.78456	0.000337183	Putative uncharacterized protein [Source:UniProtKB/TrEMBL;Acc:G4NAI4]
MGG_16868	2.46245	0.717778	-1.77848	0.0222578	Putative uncharacterized protein [Source:UniProtKB/TrEMBL;Acc:G4N4E3]
MGG_12522	40.8451	11.9263	-1.77602	0.016061	Putative uncharacterized protein [Source:UniProtKB/TrEMBL;Acc:G5EI07]
MGG_09781	4.0553	1.18526	-1.77461	0.0230333	Putative uncharacterized protein [Source:UniProtKB/TrEMBL;Acc:G4N9Z8]
MGG_04120	2.99048	0.879809	-1.76512	0.000636343	Putative uncharacterized protein [Source:UniProtKB/TrEMBL;Acc:G4NIT7]
MGG_04406	3.43803	1.01424	-1.76118	0.000337183	Putative uncharacterized protein [Source:UniProtKB/TrEMBL;Acc:G4MKL7]
MGG_09466	461.798	136.416	-1.75925	0.000337183	Putative uncharacterized protein [Source:UniProtKB/TrEMBL;Acc:G4N1W4]
MGG_11608	1.64808	0.490651	-1.74802	0.015727	Laccase-2 [Source:UniProtKB/TrEMBL;Acc:G4ND85]
MGG_03347	190.122	56.72	-1.74499	0.000337183	Putative uncharacterized protein [Source:UniProtKB/TrEMBL;Acc:G4N8Z2]
MGG_03333	52.0174	15.5312	-1.74382	0.000337183	Putative uncharacterized protein [Source:UniProtKB/TrEMBL;Acc:G4N959]
MGG_09261	1119.13	335.68	-1.73721	0.000337183	Putative uncharacterized protein [Source:UniProtKB/TrEMBL;Acc:G4MQ89]
MGG_06585	3.38663	1.01584	-1.73717	0.00704198	Putative uncharacterized protein [Source:UniProtKB/TrEMBL;Acc:G4N6A7]
MGG_03629	33.0505	9.93934	-1.73345	0.000337183	Putative uncharacterized protein [Source:UniProtKB/TrEMBL;Acc:G4N730]
MGG_08158	35.7595	10.7942	-1.72807	0.000337183	Putative uncharacterized protein [Source:UniProtKB/TrEMBL;Acc:G4MYU1]
MGG_04873	60.2142	18.1854	-1.72732	0.0107684	Putative uncharacterized protein [Source:UniProtKB/TrEMBL;Acc:G4N2P2]
MGG_13617	2.60904	0.792012	-1.71993	0.000337183	Putative uncharacterized protein [Source:UniProtKB/TrEMBL;Acc:G4N9E4]
MGG_03539	220.793	67.094	-1.71844	0.000337183	Putative uncharacterized protein [Source:UniProtKB/TrEMBL;Acc:G4N7Q4]
MGG_03354	4422.87	1344.7	-1.7177	0.000337183	Putative uncharacterized protein [Source:UniProtKB/TrEMBL;Acc:G4N8Y5]
MGG_09857	6.07677	1.84948	-1.71618	0.00219543	Sorbitol dehydrogenase [Source:UniProtKB/TrEMBL;Acc:G4NIF2]
MGG_03299	3.81577	1.1632	-1.71388	0.0011875	Phosphate:H+ symporter [Source:UniProtKB/TrEMBL;Acc:G4N9F2]
MGG_16488	8.0739	2.48255	-1.70144	0.0260449	-
MGG_10532	27.5531	8.47747	-1.70051	0.000337183	Necrosis and ethylene inducing peptide [Source:UniProtKB/TrEMBL;Acc:G4MKE7]
MGG_16849	5.99034	1.84326	-1.70038	0.0139006	Putative uncharacterized protein [Source:UniProtKB/TrEMBL;Acc:G4N3X1]
MGG_04383	26.0348	8.0702	-1.68976	0.000337183	Putative uncharacterized protein [Source:UniProtKB/TrEMBL;Acc:G4MZD5]
MGG_17959	30.5941	9.49307	-1.68831	0.000337183	Putative uncharacterized protein [Source:UniProtKB/TrEMBL;Acc:G4NIY5]
MGG_12176	11.7689	3.65659	-1.68641	0.0248589	Putative uncharacterized protein [Source:UniProtKB/TrEMBL;Acc:G4NF42]
MGG_05384	13.5209	4.20154	-1.6862	0.000337183	Ankyrin repeat domain-containing protein 29 [Source:UniProtKB/TrEMBL;Acc:G4MKY8]
MGG_10750	311.752	97.0491	-1.68361	0.000337183	Oligopeptide transporter 2 [Source:UniProtKB/TrEMBL;Acc:G4MXE1]
MGG_07334	8.96678	2.79267	-1.68295	0.0398809	Putative uncharacterized protein [Source:UniProtKB/TrEMBL;Acc:G4MVD7]
MGG_08918	15.3241	4.78834	-1.6782	0.000337183	ATP-binding cassette sub-family G member 2 [Source:UniProtKB/TrEMBL;Acc:G4MVN1]
MGG_03764	3.24622	1.01742	-1.67385	0.00463929	Salicylate hydroxylase [Source:UniProtKB/TrEMBL;Acc:G4NHP7]
MGG_10961	16.7783	5.26573	-1.67189	0.000337183	Putative uncharacterized protein [Source:UniProtKB/TrEMBL;Acc:G4N285]
MGG_02542	1.1186	0.354095	-1.65948	0.029266	Putative uncharacterized protein [Source:UniProtKB/TrEMBL;Acc:G4NK31]
MGG_04213	2.95071	0.937707	-1.65385	0.000636343	Putative uncharacterized protein [Source:UniProtKB/TrEMBL;Acc:G4NF45]
MGG_01571	1.26232	0.402002	-1.6508	0.0436795	Tyrosinase [Source:UniProtKB/TrEMBL;Acc:G4MTU8]
MGG_15899	89.8404	28.6114	-1.65077	0.0496003	Putative uncharacterized protein [Source:UniProtKB/TrEMBL;Acc:G4MUY7]
MGG_05599	48.5363	15.5448	-1.64263	0.000337183	Beta-glucosidase 1 [Source:UniProtKB/TrEMBL;Acc:G4MN54]
MGG_09753	7.73918	2.48392	-1.63956	0.00546204	Putative uncharacterized protein [Source:UniProtKB/TrEMBL;Acc:G4NA34]
MGG_08765	109.71	35.2237	-1.63907	0.000337183	Putative uncharacterized protein [Source:UniProtKB/TrEMBL;Acc:G4NFP0]
MGG_13276	49.5382	15.9061	-1.63896	0.000337183	Putative uncharacterized protein [Source:UniProtKB/TrEMBL;Acc:G4N406]
MGG_16848	5.9792	1.92827	-1.63265	0.0011875	Putative uncharacterized protein [Source:UniProtKB/TrEMBL;Acc:G4N3X0]
MGG_06251	73.0864	23.6438	-1.62814	0.000337183	Putative uncharacterized protein [Source:UniProtKB/TrEMBL;Acc:G4N8H4]
MGG_05028	5.18369	1.67725	-1.62788	0.000337183	Putative uncharacterized protein [Source:UniProtKB/TrEMBL;Acc:G4N3V5]
MGG_16556	10.3615	3.36562	-1.62228	0.00312286	Putative uncharacterized protein [Source:UniProtKB/TrEMBL;Acc:G4MLJ2]
MGG_09349	321.196	104.358	-1.62191	0.000337183	Putative uncharacterized protein [Source:UniProtKB/TrEMBL;Acc:G4NI49]
MGG_02648	2.4001	0.780349	-1.6209	0.00356673	Interferon-induced GTP-binding protein Mx [Source:UniProtKB/TrEMBL;Acc:G4NJH9]
MGG_00195	312.537	101.649	-1.62043	0.000337183	Clock-controlled-9 protein [Source:UniProtKB/TrEMBL;Acc:G4NDV6]
MGG_14693	60.33	19.6368	-1.61931	0.000337183	Putative uncharacterized protein [Source:UniProtKB/TrEMBL;Acc:G4NCM5]
MGG_08359	5.58416	1.81839	-1.61868	0.000337183	Flavonol synthase [Source:UniProtKB/TrEMBL;Acc:G4MWD5]
MGG_00045	25.0423	8.1972	-1.61116	0.000337183	Maltose permease MAL61 [Source:UniProtKB/TrEMBL;Acc:G4NEU2]
MGG_12330	6.63315	2.17234	-1.61044	0.0492249	Putative uncharacterized protein [Source:UniProtKB/TrEMBL;Acc:G4MSM8]
MGG_07355	22.1367	7.25512	-1.60937	0.000337183	Putative uncharacterized protein [Source:UniProtKB/TrEMBL;Acc:G4MVG2]
MGG_02637	24.4862	8.03305	-1.60795	0.000337183	Putative uncharacterized protein [Source:UniProtKB/TrEMBL;Acc:G4NJJ7]
MGG_09534	102.456	33.6378	-1.60685	0.000337183	Hydroxyisourate hydrolase [Source:UniProtKB/TrEMBL;Acc:G4N1C8]
MGG_02559	8.07608	2.65631	-1.60423	0.000337183	MOSC domain-containing protein [Source:UniProtKB/TrEMBL;Acc:G5EH16]
MGG_17190	25.968	8.56723	-1.59983	0.00525841	Putative uncharacterized protein [Source:UniProtKB/TrEMBL;Acc:G4N7V5]
MGG_10306	48.0909	15.8818	-1.59839	0.000337183	Putative uncharacterized protein [Source:UniProtKB/TrEMBL;Acc:G4NK13]
MGG_15267	359.739	119.561	-1.58921	0.000337183	Putative uncharacterized protein [Source:UniProtKB/TrEMBL;Acc:G4N2X8]
MGG_00204	24.5514	8.16127	-1.58894	0.000337183	Putative uncharacterized protein [Source:UniProtKB/TrEMBL;Acc:G4NDU4]
MGG_05057	34.3859	11.4451	-1.58709	0.000337183	Mitochondrial distribution and morphology protein 10 [Source:UniProtKB/Swiss-Prot;Acc:A4QTI8]
MGG_02531	17.7686	5.91712	-1.58637	0.000337183	Minor extracellular protease vpr [Source:UniProtKB/TrEMBL;Acc:G5EHB5]
MGG_14685	17.4063	5.82467	-1.57936	0.00334743	Putative uncharacterized protein [Source:UniProtKB/TrEMBL;Acc:G4NCB0]
MGG_10928	3.68554	1.23863	-1.57313	0.000916988	Putative uncharacterized protein [Source:UniProtKB/TrEMBL;Acc:Q2KH27]
MGG_16517	9.7832	3.29097	-1.57179	0.0074279	Putative uncharacterized protein [Source:UniProtKB/TrEMBL;Acc:G4MRU9]
MGG_00143	146.049	49.2101	-1.56942	0.000337183	Putative uncharacterized protein [Source:UniProtKB/TrEMBL;Acc:G4NE73]
MGG_06428	192.222	64.7935	-1.56885	0.000337183	Putative uncharacterized protein [Source:UniProtKB/TrEMBL;Acc:G4N7B0]
MGG_04251	2.02005	0.685368	-1.55944	0.0111244	Sodium/phosphate symporter [Source:UniProtKB/TrEMBL;Acc:G4NFG5]
MGG_07534	3.33539	1.13603	-1.55386	0.00289646	Putative uncharacterized protein [Source:UniProtKB/TrEMBL;Acc:G4N224]
MGG_16474	10.3794	3.53807	-1.55269	0.00986329	Putative uncharacterized protein [Source:UniProtKB/TrEMBL;Acc:G4MQ10]
MGG_07103	76.2149	25.9938	-1.5519	0.000337183	Putative uncharacterized protein [Source:UniProtKB/TrEMBL;Acc:G4MSR9]
MGG_16755	94.0374	32.1056	-1.55041	0.00463929	Putative uncharacterized protein [Source:UniProtKB/TrEMBL;Acc:G4N585]
MGG_08776	9.67474	3.30556	-1.54933	0.000337183	Major myo-inositol transporter iolT [Source:UniProtKB/TrEMBL;Acc:G4NFM4]
MGG_09727	2.36645	0.814962	-1.53792	0.00986329	FAD binding domain-containing protein [Source:UniProtKB/TrEMBL;Acc:G4NAG8]
MGG_05107	3.29202	1.13468	-1.53668	0.0011875	General amino acid permease AGP3 [Source:UniProtKB/TrEMBL;Acc:G4N4F5]
MGG_04675	7.10354	2.45256	-1.53425	0.000337183	Putative uncharacterized protein [Source:UniProtKB/TrEMBL;Acc:G4MTB8]
MGG_04248	149.798	51.8278	-1.53122	0.000337183	Putative uncharacterized protein [Source:UniProtKB/TrEMBL;Acc:G4NFH0]
MGG_00556	70.067	24.2505	-1.53072	0.00170094	Putative uncharacterized protein [Source:UniProtKB/TrEMBL;Acc:G4NBF2]
MGG_16063	1.76134	0.609953	-1.5299	0.0240965	Putative uncharacterized protein [Source:UniProtKB/TrEMBL;Acc:G4MPL8]
MGG_07789	6.23399	2.16553	-1.52544	0.00312286	3-phytase [Source:UniProtKB/TrEMBL;Acc:G4N124]
MGG_15997	275.766	96.0468	-1.52164	0.000337183	Putative uncharacterized protein [Source:UniProtKB/TrEMBL;Acc:G4MMR4]
MGG_06615	15.2012	5.29923	-1.52033	0.000337183	Taurine catabolism dioxygenase TauD [Source:UniProtKB/TrEMBL;Acc:G4N618]
MGG_09061	58.3604	20.3488	-1.52005	0.000337183	Putative uncharacterized protein [Source:UniProtKB/TrEMBL;Acc:G4NK58]
MGG_01596	569.673	199.43	-1.51425	0.000337183	CAMK/RAD53 protein kinase, variant [Source:UniProtKB/TrEMBL;Acc:G4MTX4]
MGG_14150	56.4001	19.7566	-1.51336	0.000337183	Putative uncharacterized protein [Source:UniProtKB/TrEMBL;Acc:G4NFJ2]
MGG_01398	1.45966	0.511854	-1.51182	0.0463174	Putative uncharacterized protein [Source:UniProtKB/TrEMBL;Acc:G4MZH7]
MGG_00834	9.91706	3.48628	-1.50822	0.030825	Putative uncharacterized protein [Source:UniProtKB/TrEMBL;Acc:G4NE28]
MGG_05967	10.2311	3.60579	-1.50457	0.000337183	Putative uncharacterized protein [Source:UniProtKB/TrEMBL;Acc:G4N4D2]
MGG_05674	26.9892	9.52851	-1.50206	0.000337183	Putative uncharacterized protein [Source:UniProtKB/TrEMBL;Acc:G4MP12]
MGG_09728	66.8234	23.5974	-1.50173	0.000337183	Lactose permease [Source:UniProtKB/TrEMBL;Acc:G4NAG6]
MGG_03393	2.48494	0.878267	-1.50048	0.0234899	Putative uncharacterized protein [Source:UniProtKB/TrEMBL;Acc:G4N8N6]
MGG_05457	51.9784	18.3715	-1.50044	0.000337183	Putative uncharacterized protein [Source:UniProtKB/TrEMBL;Acc:G4MLT2]
MGG_10330	22.0929	7.81423	-1.4994	0.000337183	Glutamate carboxypeptidase 2 [Source:UniProtKB/TrEMBL;Acc:G4NJS7]
MGG_17915	21.5231	7.6207	-1.49789	0.0279591	Putative uncharacterized protein [Source:UniProtKB/TrEMBL;Acc:G5EHX5]
MGG_09601	13.0278	4.61447	-1.49736	0.000337183	Alpha-xylosidase [Source:UniProtKB/TrEMBL;Acc:G5EH41]
MGG_14372	7.50358	2.65877	-1.49682	0.000636343	Putative uncharacterized protein [Source:UniProtKB/TrEMBL;Acc:G4NHS0]
MGG_10005	173.531	61.5261	-1.49592	0.000337183	Glycerol kinase [Source:UniProtKB/TrEMBL;Acc:G4N9E1]
MGG_04225	154.067	54.8062	-1.49114	0.000337183	MFS quinate transporter [Source:UniProtKB/TrEMBL;Acc:G4NFC7]
MGG_15306	10.1618	3.61512	-1.49104	0.000636343	Putative uncharacterized protein [Source:UniProtKB/TrEMBL;Acc:G4MRA5]
MGG_03287	73.7836	26.2563	-1.49064	0.000337183	Alpha-amylase [Source:UniProtKB/TrEMBL;Acc:G4N9G3]
MGG_10051	2.87229	1.02308	-1.48928	0.0288266	Putative uncharacterized protein [Source:UniProtKB/TrEMBL;Acc:G4N941]
MGG_07560	95.9157	34.1897	-1.48821	0.000337183	Putative uncharacterized protein [Source:UniProtKB/TrEMBL;Acc:G4N253]
MGG_04758	231.088	82.4719	-1.48647	0.000337183	Putative uncharacterized protein [Source:UniProtKB/TrEMBL;Acc:G4MTR7]
MGG_13428	4.25155	1.52102	-1.48295	0.000337183	Mitochondrial phosphate carrier protein [Source:UniProtKB/TrEMBL;Acc:G4N2K2]
MGG_06603	30.7361	11.0041	-1.4819	0.000337183	Putative uncharacterized protein [Source:UniProtKB/TrEMBL;Acc:G4N629]
MGG_13471	262.193	93.9369	-1.48086	0.000337183	Putative uncharacterized protein [Source:UniProtKB/TrEMBL;Acc:G4N6F8]
MGG_13518	202.148	72.4652	-1.48005	0.000337183	Sorbose reductase SOU1 [Source:UniProtKB/TrEMBL;Acc:G4N7D8]
MGG_11606	10.2523	3.67766	-1.47909	0.000337183	Putative uncharacterized protein [Source:UniProtKB/TrEMBL;Acc:G4ND76]
MGG_12122	129.806	46.788	-1.47215	0.000337183	CMGC/GSK protein kinase [Source:UniProtKB/TrEMBL;Acc:G4NH08]
MGG_09484	52.808	19.0413	-1.47163	0.000337183	Putative uncharacterized protein [Source:UniProtKB/TrEMBL;Acc:G4N1U1]
MGG_04519	111.387	40.2245	-1.46943	0.000337183	Putative uncharacterized protein [Source:UniProtKB/TrEMBL;Acc:G4MSE8]
MGG_14167	3.40704	1.23215	-1.46734	0.00144833	Putative uncharacterized protein [Source:UniProtKB/TrEMBL;Acc:G4NIH5]
MGG_04816	19.1891	6.94484	-1.46628	0.000337183	Putative uncharacterized protein [Source:UniProtKB/TrEMBL;Acc:G4MU58]
MGG_14872	7.02595	2.54751	-1.4636	0.000337183	Calpain-9 [Source:UniProtKB/TrEMBL;Acc:G4N9K0]
MGG_06898	48.1768	17.4792	-1.4627	0.000337183	MYB-1 [Source:UniProtKB/TrEMBL;Acc:G4MMZ5]
MGG_05124	2.77204	1.00605	-1.46224	0.023939	Putative uncharacterized protein [Source:UniProtKB/TrEMBL;Acc:G4N4H7]
MGG_11327	11.3159	4.11077	-1.46087	0.000337183	Amino-acid permease inda1 [Source:UniProtKB/TrEMBL;Acc:G4MV66]
MGG_06156	1.23549	0.44888	-1.46068	0.0123558	Putative uncharacterized protein [Source:UniProtKB/TrEMBL;Acc:G4MZZ1]
MGG_02814	46.3624	16.8496	-1.46024	0.000337183	Putative uncharacterized protein [Source:UniProtKB/TrEMBL;Acc:G5EH42]
MGG_04582	793.639	288.477	-1.46003	0.000337183	Putative uncharacterized protein [Source:UniProtKB/TrEMBL;Acc:G4MRS8]
MGG_10431	4.73898	1.72295	-1.45969	0.000337183	Putative uncharacterized protein [Source:UniProtKB/TrEMBL;Acc:G4NGC6]
MGG_07998	13.2264	4.81053	-1.45915	0.000337183	U1 zinc finger domain-containing protein [Source:UniProtKB/TrEMBL;Acc:G4MX45]
MGG_14549	19.06	6.94002	-1.45754	0.00566629	Cytidine deaminase [Source:UniProtKB/TrEMBL;Acc:G4MRK8]
MGG_03123	37.3538	13.6551	-1.45181	0.000337183	MATE efflux family protein subfamily [Source:UniProtKB/TrEMBL;Acc:G4N5Y3]
MGG_15898	221.685	81.1409	-1.45001	0.000337183	-
MGG_04466	66.0438	24.3273	-1.44084	0.00195124	DNA mismatch repair protein mutS [Source:UniProtKB/TrEMBL;Acc:G4MKK0]
MGG_14157	465.281	171.545	-1.43951	0.000337183	Putative uncharacterized protein [Source:UniProtKB/TrEMBL;Acc:G4NIL4]
MGG_01357	1.50881	0.557549	-1.43624	0.0335248	Putative uncharacterized protein [Source:UniProtKB/TrEMBL;Acc:G4MZ12]
MGG_10105	18.2192	6.73438	-1.43584	0.000337183	Putative uncharacterized protein [Source:UniProtKB/TrEMBL;Acc:G4N8U1]
MGG_08760	55.8123	20.6606	-1.4337	0.000337183	High-affinity nicotinic acid transporter [Source:UniProtKB/TrEMBL;Acc:G4NFP9]
MGG_16828	4.13922	1.53599	-1.4302	0.00762386	Putative uncharacterized protein [Source:UniProtKB/TrEMBL;Acc:G4N359]
MGG_06955	19.9786	7.42354	-1.42827	0.000337183	Putative uncharacterized protein [Source:UniProtKB/TrEMBL;Acc:G4MNH4]
MGG_12316	1533.44	569.855	-1.42811	0.000337183	Putative uncharacterized protein [Source:UniProtKB/TrEMBL;Acc:G4MZA8]
MGG_03474	2.44305	0.908404	-1.42728	0.015059	Putative uncharacterized protein [Source:UniProtKB/TrEMBL;Acc:G4N884]
MGG_01337	3.47185	1.29118	-1.42701	0.00289646	Putative uncharacterized protein [Source:UniProtKB/TrEMBL;Acc:G4MYN1]
MGG_00501	384.917	143.418	-1.42432	0.000337183	CGBP1 [Source:UniProtKB/TrEMBL;Acc:G4NBR8]
MGG_17862	757.771	282.684	-1.42257	0.000337183	Putative uncharacterized protein [Source:UniProtKB/TrEMBL;Acc:G4NK75]
MGG_11859	32.7972	12.2474	-1.4211	0.000337183	Putative uncharacterized protein [Source:UniProtKB/TrEMBL;Acc:G4MM05]
MGG_00771	36.3672	13.6263	-1.41625	0.000337183	5-oxoprolinase [Source:UniProtKB/TrEMBL;Acc:G4NEL0]
MGG_08899	41.6349	15.6305	-1.41343	0.000337183	Putative uncharacterized protein [Source:UniProtKB/TrEMBL;Acc:G4MVL3]
MGG_13079	1.89253	0.71258	-1.40919	0.0260449	Ser/Thr protein phosphatase [Source:UniProtKB/TrEMBL;Acc:G4MM55]
MGG_10837	58.1613	21.9107	-1.40842	0.000337183	Putative uncharacterized protein [Source:UniProtKB/TrEMBL;Acc:G4MYV9]
MGG_10456	381.583	144.692	-1.39901	0.000337183	Putative uncharacterized protein [Source:UniProtKB/TrEMBL;Acc:G4MY25]
MGG_04674	179.323	68.0945	-1.39695	0.000337183	Putative uncharacterized protein [Source:UniProtKB/TrEMBL;Acc:G4MTB7]
MGG_03773	2.89084	1.09944	-1.39472	0.0436795	Hydroxyquinol 1,2-dioxygenase [Source:UniProtKB/TrEMBL;Acc:G4NHN8]
MGG_06411	125.392	47.6964	-1.3945	0.000337183	Putative uncharacterized protein [Source:UniProtKB/TrEMBL;Acc:G4N7I2]
MGG_02347	71.7456	27.3179	-1.39305	0.000337183	Putative uncharacterized protein [Source:UniProtKB/TrEMBL;Acc:G4MQL4]
MGG_03881	428.369	163.182	-1.39237	0.000337183	tRNA (Uracil-5-)-methyltransferase [Source:UniProtKB/TrEMBL;Acc:G4NHC1]
MGG_09847	1.2836	0.489319	-1.39134	0.03625	Medusa [Source:UniProtKB/TrEMBL;Acc:G4NIG5]
MGG_03008	139.884	53.3559	-1.39051	0.000337183	Putative uncharacterized protein [Source:UniProtKB/TrEMBL;Acc:G4NL08]
MGG_08737	3.26718	1.24966	-1.38651	0.00626242	Feruloyl esterase B [Source:UniProtKB/TrEMBL;Acc:G4NFS4]
MGG_03829	5.6414	2.16492	-1.38174	0.010229	Putative uncharacterized protein [Source:UniProtKB/TrEMBL;Acc:G4NHI6]
MGG_05406	729.103	280.203	-1.37965	0.000337183	Putative uncharacterized protein [Source:UniProtKB/TrEMBL;Acc:G4MLC5]
MGG_11149	244.913	94.1423	-1.37936	0.000337183	Putative uncharacterized protein [Source:UniProtKB/TrEMBL;Acc:G4MVC2]
MGG_08046	7.8068	3.01545	-1.37236	0.000337183	Bilirubin oxidase [Source:UniProtKB/TrEMBL;Acc:G4MXQ4]
MGG_14743	10.4004	4.02388	-1.36998	0.000337183	Putative uncharacterized protein [Source:UniProtKB/TrEMBL;Acc:G4MT91]
MGG_01609	9654.3	3736.46	-1.3695	0.000337183	Putative uncharacterized protein [Source:UniProtKB/TrEMBL;Acc:G4MTZ2]
MGG_13177	78.6329	30.732	-1.35539	0.000337183	Putative uncharacterized protein [Source:UniProtKB/TrEMBL;Acc:G4MPY2]
MGG_09804	136.466	53.3927	-1.35383	0.000337183	Putative uncharacterized protein [Source:UniProtKB/TrEMBL;Acc:G4NIL0]
MGG_14348	289.634	113.402	-1.35278	0.000337183	Putative uncharacterized protein [Source:UniProtKB/TrEMBL;Acc:G4NBW8]
MGG_08850	9.36768	3.66783	-1.35276	0.000337183	cAMP-independent regulatory protein pac2 [Source:UniProtKB/TrEMBL;Acc:G4MV49]
MGG_07393	53.1507	20.8122	-1.35266	0.000337183	Histone-lysine N-methyltransferase SET9 [Source:UniProtKB/TrEMBL;Acc:G4N0C6]
MGG_14629	139.57	54.6537	-1.35259	0.000636343	Putative uncharacterized protein [Source:UniProtKB/TrEMBL;Acc:G4MQN6]
MGG_02670	6.87322	2.69909	-1.34851	0.00378543	Putative uncharacterized protein [Source:UniProtKB/TrEMBL;Acc:G4NJE7]
MGG_04465	3289.09	1292.8	-1.34719	0.000337183	Putative uncharacterized protein [Source:UniProtKB/TrEMBL;Acc:G4MKK1]
MGG_13165	75.9237	29.8498	-1.34683	0.000337183	Putative uncharacterized protein [Source:UniProtKB/TrEMBL;Acc:G4MPI4]
MGG_17847	38.1216	14.993	-1.34632	0.000337183	Putative uncharacterized protein [Source:UniProtKB/TrEMBL;Acc:G4NJQ2]
MGG_13654	149.298	58.7224	-1.34621	0.000337183	Putative uncharacterized protein [Source:UniProtKB/TrEMBL;Acc:G4NAI7]
MGG_14728	19.6192	7.71825	-1.34592	0.000337183	Putative uncharacterized protein [Source:UniProtKB/TrEMBL;Acc:G4MYI3]
MGG_00861	22.1321	8.70854	-1.34564	0.000337183	Oligopeptide transporter 6 [Source:UniProtKB/TrEMBL;Acc:G4NDZ2]
MGG_03932	49.3202	19.4297	-1.34391	0.000636343	Putative uncharacterized protein [Source:UniProtKB/TrEMBL;Acc:G4NH55]
MGG_11878	15.1429	5.97793	-1.34093	0.000337183	Putative uncharacterized protein [Source:UniProtKB/TrEMBL;Acc:G4ML46]
MGG_04336	19.0406	7.51765	-1.34072	0.000337183	Putative uncharacterized protein [Source:UniProtKB/TrEMBL;Acc:G4NGE7]
MGG_04432	1126.98	445.323	-1.33954	0.000337183	Cytochrome P450 51 [Source:UniProtKB/TrEMBL;Acc:G4MZG5]
MGG_07503	16.3966	6.48135	-1.33903	0.000337183	Thioredoxin peroxidase [Source:UniProtKB/TrEMBL;Acc:G4N1N6]
MGG_10585	45.7654	18.1667	-1.33296	0.000337183	Monooxygenase [Source:UniProtKB/TrEMBL;Acc:G4NKN0]
MGG_04108	30.6759	12.1926	-1.3311	0.000337183	Transcriptional activator protein acu-15 [Source:UniProtKB/TrEMBL;Acc:G4NIV0]
MGG_06444	3.78409	1.50562	-1.32958	0.012183	Derlin-2.1 [Source:UniProtKB/TrEMBL;Acc:G4N794]
MGG_13481	59.9397	23.872	-1.32819	0.000337183	Putative uncharacterized protein [Source:UniProtKB/TrEMBL;Acc:G4N6S0]
MGG_01659	17.5616	6.99549	-1.32792	0.000337183	Putative uncharacterized protein [Source:UniProtKB/TrEMBL;Acc:G4MUF1]
MGG_01069	215.038	85.8391	-1.32489	0.000337183	Putative uncharacterized protein [Source:UniProtKB/TrEMBL;Acc:G4NCI9]
MGG_05768	6.41707	2.56872	-1.32087	0.000337183	Putative uncharacterized protein [Source:UniProtKB/TrEMBL;Acc:G4MPZ4]
MGG_04968	133.941	53.6464	-1.32005	0.000337183	Putative uncharacterized protein [Source:UniProtKB/TrEMBL;Acc:G4N3I2]
MGG_07211	51.5784	20.7172	-1.31594	0.000337183	Putative uncharacterized protein [Source:UniProtKB/TrEMBL;Acc:G4MU16]
MGG_07616	51.4629	20.6744	-1.31569	0.000337183	Succinate/fumarate mitochondrial transporter [Source:UniProtKB/TrEMBL;Acc:G4N2M2]
MGG_06601	4846.43	1947.83	-1.31506	0.000337183	Putative uncharacterized protein [Source:UniProtKB/TrEMBL;Acc:G4N686]
MGG_08055	2336.37	941.808	-1.31077	0.000337183	Putative uncharacterized protein [Source:UniProtKB/TrEMBL;Acc:G4MXR3]
MGG_09701	45.2376	18.2425	-1.31022	0.000337183	Putative uncharacterized protein [Source:UniProtKB/TrEMBL;Acc:G4NAJ7]
MGG_14010	19.555	7.91185	-1.30545	0.000337183	Putative uncharacterized protein [Source:UniProtKB/TrEMBL;Acc:G4NKG9]
MGG_16853	45.6575	18.4802	-1.30487	0.00266675	Putative uncharacterized protein [Source:UniProtKB/TrEMBL;Acc:G4N440]
MGG_07340	5.28818	2.14524	-1.30163	0.000337183	Epoxide hydrolase [Source:UniProtKB/TrEMBL;Acc:G4MVE5]
MGG_05982	21.283	8.63603	-1.30126	0.000337183	Putative uncharacterized protein [Source:UniProtKB/TrEMBL;Acc:G4N4K5]
MGG_06442	5.71326	2.32247	-1.29865	0.000337183	Catalase-3 [Source:UniProtKB/TrEMBL;Acc:G4N797]
MGG_04378	13.5627	5.51665	-1.29778	0.000337183	Integral membrane protein [Source:UniProtKB/TrEMBL;Acc:G4MZD1]
MGG_00075	54.5887	22.2085	-1.29749	0.000337183	L-galactose dehydrogenase [Source:UniProtKB/TrEMBL;Acc:G4NEQ8]
MGG_01218	1.24925	0.508501	-1.29674	0.0114785	Putative uncharacterized protein [Source:UniProtKB/TrEMBL;Acc:G4MX18]
MGG_11697	60.7012	24.7924	-1.29183	0.000337183	Carbamoylphosphate synthase large subunit [Source:UniProtKB/TrEMBL;Acc:G4NF27]
MGG_00768	6.45856	2.64458	-1.28817	0.000337183	Putative uncharacterized protein [Source:UniProtKB/TrEMBL;Acc:G4NEL3]
MGG_00400	46.3075	18.9929	-1.28579	0.000337183	Putative uncharacterized protein [Source:UniProtKB/TrEMBL;Acc:G4NCE3]
MGG_17425	59.9665	24.6166	-1.28452	0.00312286	Putative uncharacterized protein [Source:UniProtKB/TrEMBL;Acc:G4NBD8]
MGG_00691	3.11493	1.27961	-1.28349	0.00195124	Putative uncharacterized protein [Source:UniProtKB/TrEMBL;Acc:G4NAX2]
MGG_07347	2.19525	0.902478	-1.28242	0.00704198	Putative uncharacterized protein [Source:UniProtKB/TrEMBL;Acc:G4MVF4]
MGG_01692	242.306	99.8912	-1.2784	0.000337183	Putative uncharacterized protein [Source:UniProtKB/TrEMBL;Acc:G4MUU6]
MGG_03201	145.546	60.0689	-1.27679	0.000337183	Acetyl-coenzyme A synthetase [Source:UniProtKB/TrEMBL;Acc:G4NAB9]
MGG_17365	31.4375	12.9875	-1.27536	0.000337183	Putative uncharacterized protein [Source:UniProtKB/TrEMBL;Acc:G4NEC3]
MGG_08025	7.01145	2.90764	-1.26986	0.000337183	Putative uncharacterized protein [Source:UniProtKB/TrEMBL;Acc:G4MXN4]
MGG_06399	43.5175	18.0636	-1.26851	0.000337183	CMGC/DYRK/YAK protein kinase [Source:UniProtKB/TrEMBL;Acc:G4N7J5]
MGG_02941	50.5457	21.0237	-1.26557	0.000337183	Putative uncharacterized protein [Source:UniProtKB/TrEMBL;Acc:G4NLE0]
MGG_02654	37.4873	15.6011	-1.26476	0.000337183	Putative uncharacterized protein [Source:UniProtKB/TrEMBL;Acc:G4NJH1]
MGG_04493	7.48431	3.1193	-1.26265	0.000636343	Putative uncharacterized protein [Source:UniProtKB/TrEMBL;Acc:G4MS92]
MGG_04929	113.2	47.2229	-1.26132	0.000337183	Putative uncharacterized protein [Source:UniProtKB/TrEMBL;Acc:G4N357]
MGG_07646	1.55638	0.649384	-1.26105	0.0258951	Alpha-glucuronidase [Source:UniProtKB/TrEMBL;Acc:G4N306]
MGG_07435	45.261	18.966	-1.25486	0.000636343	Putative uncharacterized protein [Source:UniProtKB/TrEMBL;Acc:G4N0T5]
MGG_07521	38.4876	16.1392	-1.25382	0.000337183	Putative uncharacterized protein [Source:UniProtKB/TrEMBL;Acc:G4N1Q5]
MGG_08299	37.1714	15.5976	-1.25287	0.000337183	Putative uncharacterized protein [Source:UniProtKB/TrEMBL;Acc:G4MX75]
MGG_03272	27.6824	11.6198	-1.25238	0.000337183	Putative uncharacterized protein [Source:UniProtKB/TrEMBL;Acc:G4N9I3]
MGG_13230	82.0712	34.5031	-1.25015	0.000337183	Oxidoreductase [Source:UniProtKB/TrEMBL;Acc:G4N4Y5]
MGG_04105	1625.01	684.088	-1.24819	0.000337183	Plasma membrane proteolipid 3 [Source:UniProtKB/TrEMBL;Acc:G4NIV3]
MGG_06773	10.7279	4.5201	-1.24694	0.000337183	Putative uncharacterized protein [Source:UniProtKB/TrEMBL;Acc:G4MLP5]
MGG_03315	6.36969	2.6889	-1.24421	0.0139006	Putative uncharacterized protein [Source:UniProtKB/TrEMBL;Acc:G4N982]
MGG_17704	19.6857	8.31842	-1.24277	0.000337183	Putative uncharacterized protein [Source:UniProtKB/TrEMBL;Acc:G4NGS2]
MGG_08749	16.5024	6.97607	-1.24219	0.000337183	Putative uncharacterized protein [Source:UniProtKB/TrEMBL;Acc:G4NFR2]
MGG_04825	269.165	113.888	-1.24087	0.000337183	Endopolyphosphatase [Source:UniProtKB/TrEMBL;Acc:G4MU66]
MGG_00947	184.751	78.2202	-1.23997	0.000337183	Putative uncharacterized protein [Source:UniProtKB/TrEMBL;Acc:G4NDD1]
MGG_06534	9.19789	3.89485	-1.23973	0.000337183	Retinol dehydrogenase 12 [Source:UniProtKB/TrEMBL;Acc:G4N6M2]
MGG_04536	21.0775	8.9312	-1.23878	0.000337183	Putative uncharacterized protein [Source:UniProtKB/TrEMBL;Acc:G4MSS6]
MGG_04036	19.0326	8.06878	-1.23805	0.000337183	Methyltransferase domain-containing protein [Source:UniProtKB/TrEMBL;Acc:G4NGT0]
MGG_05054	12.1964	5.17309	-1.23735	0.000337183	Putative uncharacterized protein [Source:UniProtKB/TrEMBL;Acc:G4N439]
MGG_00291	2.69696	1.1471	-1.23335	0.000337183	Ankyrin repeat domain-containing protein 28 [Source:UniProtKB/TrEMBL;Acc:G4ND80]
MGG_11261	32.7153	13.9511	-1.22959	0.000337183	Putative uncharacterized protein [Source:UniProtKB/TrEMBL;Acc:G4MXI8]
MGG_07882	2.56114	1.09426	-1.22684	0.0176935	Putative uncharacterized protein [Source:UniProtKB/TrEMBL;Acc:G4N206]
MGG_16319	3.86446	1.65407	-1.22425	0.0011875	Putative uncharacterized protein [Source:UniProtKB/TrEMBL;Acc:G4MKE1]
MGG_04804	16.2562	6.96665	-1.22245	0.000337183	Putative uncharacterized protein [Source:UniProtKB/TrEMBL;Acc:G4MTU6]
MGG_07926	75.9432	32.5503	-1.22225	0.000337183	Putative uncharacterized protein [Source:UniProtKB/TrEMBL;Acc:G4N2F9]
MGG_02410	269.788	115.668	-1.22184	0.000337183	Erythrocyte band 7 integral membrane protein [Source:UniProtKB/TrEMBL;Acc:G4MRF6]
MGG_07644	12.0124	5.15024	-1.22181	0.000337183	Putative uncharacterized protein [Source:UniProtKB/TrEMBL;Acc:G4N304]
MGG_03196	123.116	52.7882	-1.22174	0.000337183	RCM-1 [Source:UniProtKB/TrEMBL;Acc:G4NAC6]
MGG_12377	62.7444	27.002	-1.21642	0.000337183	Phytochrome-1 [Source:UniProtKB/TrEMBL;Acc:G4MU11]
MGG_04654	97.4204	41.9292	-1.21627	0.000337183	Putative uncharacterized protein [Source:UniProtKB/TrEMBL;Acc:G4MT93]
MGG_15987	5.01683	2.16003	-1.21573	0.0105887	Putative uncharacterized protein [Source:UniProtKB/TrEMBL;Acc:G4MMA6]
MGG_00333	26.2068	11.2875	-1.21521	0.000337183	Putative uncharacterized protein [Source:UniProtKB/TrEMBL;Acc:G4NCX8]
MGG_05659	1.09249	0.474047	-1.20451	0.0247102	Putative uncharacterized protein [Source:UniProtKB/TrEMBL;Acc:G4MNN4]
MGG_01490	727.538	315.972	-1.20323	0.000337183	Putative uncharacterized protein [Source:UniProtKB/TrEMBL;Acc:G4MSY8]
MGG_00785	87.8074	38.195	-1.20096	0.000337183	Putative uncharacterized protein [Source:UniProtKB/TrEMBL;Acc:G4NED8]
MGG_02216	146.955	64.0268	-1.19863	0.000337183	Putative uncharacterized protein [Source:UniProtKB/TrEMBL;Acc:G4MVV1]
MGG_04994	160.632	70.0307	-1.1977	0.000337183	Plasma membrane H+-ATPase [Source:UniProtKB/TrEMBL;Acc:G4N3L2]
MGG_10298	7.74337	3.37898	-1.19637	0.000636343	Putative uncharacterized protein [Source:UniProtKB/TrEMBL;Acc:G4NK26]
MGG_08627	18.6054	8.11976	-1.19621	0.00484549	Putative uncharacterized protein [Source:UniProtKB/TrEMBL;Acc:G4ML17]
MGG_07088	9.17499	4.00722	-1.1951	0.00586662	Putative uncharacterized protein [Source:UniProtKB/TrEMBL;Acc:G4MSQ0]
MGG_11636	9.41597	4.11344	-1.19476	0.000337183	Serine/threonine protein kinase [Source:UniProtKB/TrEMBL;Acc:G4NDU6]
MGG_03837	201.086	87.9064	-1.19377	0.000337183	Putative uncharacterized protein [Source:UniProtKB/TrEMBL;Acc:G4NHH8]
MGG_08535	6336.75	2773.57	-1.192	0.000337183	Putative uncharacterized protein [Source:UniProtKB/TrEMBL;Acc:G4N5U9]
MGG_00194	542.449	237.778	-1.18987	0.000337183	Putative uncharacterized protein [Source:UniProtKB/TrEMBL;Acc:G4NDV7]
MGG_00729	102.297	44.8551	-1.18943	0.000337183	Putative uncharacterized protein [Source:UniProtKB/TrEMBL;Acc:G4NEW6]
MGG_08154	17.4852	7.67419	-1.18805	0.00525841	Putative uncharacterized protein [Source:UniProtKB/TrEMBL;Acc:G4MYT5]
MGG_10480	5.05841	2.23314	-1.17961	0.000337183	Putative uncharacterized protein [Source:UniProtKB/TrEMBL;Acc:G4MYF6]
MGG_06439	28.883	12.7707	-1.17739	0.000337183	Putative uncharacterized protein [Source:UniProtKB/TrEMBL;Acc:G4N7A0]
MGG_12887	7.53457	3.33452	-1.17605	0.0459485	ADP-ribosylation factor 1 [Source:UniProtKB/TrEMBL;Acc:G4N035]
MGG_04015	26.8771	11.8996	-1.17546	0.000337183	Mannan endo-1,6-alpha-mannosidase DCW1 [Source:UniProtKB/TrEMBL;Acc:G4NGV8]
MGG_07930	103.671	45.9157	-1.17495	0.000337183	Putative uncharacterized protein [Source:UniProtKB/TrEMBL;Acc:G4N2G3]
MGG_06703	26.2078	11.6093	-1.17471	0.00525841	Putative uncharacterized protein [Source:UniProtKB/TrEMBL;Acc:G4ML66]
MGG_00354	42.321	18.7584	-1.17383	0.000337183	Nuclear transcription factor Y subunit A-7 [Source:UniProtKB/TrEMBL;Acc:G4NCQ0]
MGG_07195	163.976	72.7164	-1.17313	0.000337183	O-acetylhomoserine (Thiol)-lyase [Source:UniProtKB/TrEMBL;Acc:G4MTN6]
MGG_00408	188.131	83.4988	-1.17191	0.000337183	RCC1 domain-containing protein [Source:UniProtKB/TrEMBL;Acc:G4NCD5]
MGG_03550	47.9895	21.378	-1.16659	0.00144833	CDP-diacylglycerol-serine O-phosphatidyltransferase [Source:UniProtKB/TrEMBL;Acc:G4N7P1]
MGG_03939	28.9007	12.8851	-1.1654	0.0116555	Pathway-specific nitrogen regulator [Source:UniProtKB/TrEMBL;Acc:G4NH49]
MGG_12721	3.03456	1.35337	-1.16493	0.00312286	Oligopeptide transporter 2 [Source:UniProtKB/TrEMBL;Acc:G4N958]
MGG_05929	719.264	320.833	-1.1647	0.000337183	Hexose transporter [Source:UniProtKB/TrEMBL;Acc:G4N486]
MGG_07197	52.2415	23.3154	-1.16391	0.000337183	AMP-binding enzyme [Source:UniProtKB/TrEMBL;Acc:G4MTP1]
MGG_00835	76.5324	34.2207	-1.1612	0.000337183	Flotillin domain-containing protein [Source:UniProtKB/TrEMBL;Acc:G4NE27]
MGG_07237	190.833	85.3442	-1.16095	0.000337183	Putative uncharacterized protein [Source:UniProtKB/TrEMBL;Acc:G4MU49]
MGG_10199	84.4359	37.766	-1.16077	0.000337183	Leucine Rich Repeat domain-containing protein [Source:UniProtKB/TrEMBL;Acc:G4MUQ0]
MGG_09488	76.3077	34.1528	-1.15982	0.000337183	Putative uncharacterized protein [Source:UniProtKB/TrEMBL;Acc:G4N1T6]
MGG_03705	12.8813	5.76552	-1.15975	0.000337183	SH3 domain-containing protein [Source:UniProtKB/TrEMBL;Acc:G4N6I7]
MGG_00907	556.281	249.369	-1.15753	0.000337183	Putative uncharacterized protein [Source:UniProtKB/TrEMBL;Acc:G4NDN1]
MGG_11357	36.2316	16.2558	-1.1563	0.000337183	Chloride channel protein 3 [Source:UniProtKB/TrEMBL;Acc:G4MTT2]
MGG_03864	9.8783	4.43286	-1.15602	0.000337183	Putative uncharacterized protein [Source:UniProtKB/TrEMBL;Acc:G4NHF0]
MGG_04894	120.207	53.9527	-1.15576	0.000337183	Histone H1-binding protein [Source:UniProtKB/TrEMBL;Acc:G4N2R8]
MGG_03109	66.048	29.68	-1.15402	0.000337183	Putative uncharacterized protein [Source:UniProtKB/TrEMBL;Acc:G4NK96]
MGG_04599	18664.1	8395.4	-1.1526	0.000337183	Putative uncharacterized protein [Source:UniProtKB/TrEMBL;Acc:G4MRR1]
MGG_04740	110.907	49.8903	-1.15252	0.000337183	Putative uncharacterized protein [Source:UniProtKB/TrEMBL;Acc:G4MTQ5]
MGG_10916	3.00886	1.3547	-1.15124	0.0100462	Sugar transporter STL1 [Source:UniProtKB/TrEMBL;Acc:G4NBJ2]
MGG_01022	11.7594	5.29493	-1.15113	0.00144833	Putative uncharacterized protein [Source:UniProtKB/TrEMBL;Acc:G4NCU4]
MGG_03298	14.9537	6.74149	-1.14936	0.000337183	Putative uncharacterized protein [Source:UniProtKB/TrEMBL;Acc:G4N9F3]
MGG_13063	83.0158	37.4388	-1.14885	0.000337183	Putative uncharacterized protein [Source:UniProtKB/TrEMBL;Acc:G4MLR2]
MGG_05215	50.2497	22.6648	-1.14866	0.00484549	Cytochrome P450 71A23 [Source:UniProtKB/TrEMBL;Acc:G4N544]
MGG_05702	65.0325	29.3626	-1.14718	0.000337183	Methyltransferase [Source:UniProtKB/TrEMBL;Acc:G4MP40]
MGG_07235	67.8955	30.6748	-1.14626	0.000337183	Putative uncharacterized protein [Source:UniProtKB/TrEMBL;Acc:G4MU47]
MGG_12468	106.936	48.381	-1.14423	0.000337183	Putative uncharacterized protein [Source:UniProtKB/TrEMBL;Acc:A4RIY8]
MGG_00298	18.8667	8.55232	-1.14145	0.000337183	Putative uncharacterized protein [Source:UniProtKB/TrEMBL;Acc:G4ND19]
MGG_08093	117.684	53.3899	-1.14028	0.000337183	Nodulation protein L [Source:UniProtKB/TrEMBL;Acc:G4MYA6]
MGG_08559	21.9226	9.97377	-1.13621	0.000337183	Putative uncharacterized protein [Source:UniProtKB/TrEMBL;Acc:G4N635]
MGG_07975	3081.62	1404.59	-1.13354	0.000337183	Putative uncharacterized protein [Source:UniProtKB/TrEMBL;Acc:G4N2W6]
MGG_07557	6.30837	2.87631	-1.13305	0.0214858	Putative uncharacterized protein [Source:UniProtKB/TrEMBL;Acc:G4N250]
MGG_08861	39.555	18.0559	-1.13138	0.000337183	Putative uncharacterized protein [Source:UniProtKB/TrEMBL;Acc:G4MV62]
MGG_09354	15.9481	7.28645	-1.1301	0.000337183	Putative uncharacterized protein [Source:UniProtKB/TrEMBL;Acc:G4NI44]
MGG_10193	255.892	116.942	-1.12974	0.000337183	Guanine nucleotide-binding protein subunit gamma [Source:UniProtKB/TrEMBL;Acc:G4MUP3]
MGG_14700	1185.48	542.031	-1.12902	0.000337183	Putative uncharacterized protein [Source:UniProtKB/TrEMBL;Acc:G4NCY5]
MGG_13908	10.4725	4.79019	-1.12846	0.00762386	Putative uncharacterized protein [Source:UniProtKB/TrEMBL;Acc:G4N2E0]
MGG_03569	112.008	51.2384	-1.1283	0.000337183	Fatty acid desaturase [Source:UniProtKB/TrEMBL;Acc:G4N7M1]
MGG_12339	20.1251	9.22025	-1.12612	0.0011875	Putative uncharacterized protein [Source:UniProtKB/TrEMBL;Acc:G4MSQ8]
MGG_13007	1.61553	0.740447	-1.12554	0.0348882	Putative uncharacterized protein [Source:UniProtKB/TrEMBL;Acc:G4N0Y5]
MGG_01057	622.913	285.581	-1.12513	0.000337183	-
MGG_16418	30.7559	14.1149	-1.12365	0.00586662	Putative uncharacterized protein [Source:UniProtKB/TrEMBL;Acc:G4MN62]
MGG_02694	139.992	64.2666	-1.12321	0.000337183	Putative uncharacterized protein [Source:UniProtKB/TrEMBL;Acc:G5EH98]
MGG_09726	2.4723	1.13529	-1.12279	0.0440515	Arabinogalactan endo-1,4-beta-galactosidase [Source:UniProtKB/TrEMBL;Acc:G4NAG9]
MGG_05951	99.6046	45.8294	-1.11994	0.000337183	Putative uncharacterized protein [Source:UniProtKB/TrEMBL;Acc:G4N4B2]
MGG_02991	1.97888	0.911116	-1.11898	0.0479756	Putative uncharacterized protein [Source:UniProtKB/TrEMBL;Acc:G4NL25]
MGG_06089	69.5734	32.0342	-1.11892	0.00195124	Ribokinase [Source:UniProtKB/TrEMBL;Acc:G4N589]
MGG_17442	167.363	77.0749	-1.11865	0.000337183	Putative uncharacterized protein [Source:UniProtKB/TrEMBL;Acc:G4NBQ8]
MGG_07147	42.3597	19.5194	-1.11778	0.000337183	Putative uncharacterized protein [Source:UniProtKB/TrEMBL;Acc:G4MT73]
MGG_08811	201.406	92.8595	-1.11699	0.010229	Putative uncharacterized protein [Source:UniProtKB/TrEMBL;Acc:G4NFI6]
MGG_05531	39.8997	18.4023	-1.11649	0.000337183	Putative uncharacterized protein [Source:UniProtKB/TrEMBL;Acc:G4MML4]
MGG_09756	9.47084	4.36964	-1.11598	0.00422008	Putative uncharacterized protein [Source:UniProtKB/TrEMBL;Acc:G4NA30]
MGG_00777	994.478	458.998	-1.11545	0.000337183	Putative uncharacterized protein [Source:UniProtKB/TrEMBL;Acc:G4NEK2]
MGG_16187	955.128	441.403	-1.1136	0.000337183	Putative uncharacterized protein [Source:UniProtKB/TrEMBL;Acc:G4MMG9]
MGG_11259	292.656	135.315	-1.11289	0.000337183	Putative uncharacterized protein [Source:UniProtKB/TrEMBL;Acc:G4MXJ0]
MGG_02695	125.552	58.0856	-1.11203	0.000337183	Cysteine proteinase 1 [Source:UniProtKB/TrEMBL;Acc:G5EHT3]
MGG_07493	46.4471	21.5039	-1.11099	0.000337183	Glycogenin [Source:UniProtKB/TrEMBL;Acc:G4N1M3]
MGG_11651	6.85882	3.18011	-1.10889	0.00312286	Putative uncharacterized protein [Source:UniProtKB/TrEMBL;Acc:G4NE47]
MGG_01944	43.4836	20.1931	-1.10661	0.000337183	Putative uncharacterized protein [Source:UniProtKB/TrEMBL;Acc:G4NG01]
MGG_17458	14.1348	6.56438	-1.10653	0.0404119	Putative uncharacterized protein [Source:UniProtKB/TrEMBL;Acc:G4NC50]
MGG_06392	78.8203	36.7429	-1.1011	0.000337183	Ornithine aminotransferase [Source:UniProtKB/TrEMBL;Acc:G4N7K3]
MGG_11643	23.8337	11.1115	-1.10095	0.000337183	Chromatin structure-remodeling complex protein RSC7 [Source:UniProtKB/TrEMBL;Acc:G4NDW0]
MGG_00552	98.8254	46.094	-1.1003	0.000337183	Acid phosphatase [Source:UniProtKB/TrEMBL;Acc:G4NBF7]
MGG_06646	18.1841	8.48344	-1.09996	0.000337183	Putative uncharacterized protein [Source:UniProtKB/TrEMBL;Acc:G4MKQ0]
MGG_06403	66.0882	30.8598	-1.09866	0.000337183	Putative uncharacterized protein [Source:UniProtKB/TrEMBL;Acc:G4N7J0]
MGG_05074	696.813	325.676	-1.09733	0.000337183	RAN protein kinase [Source:UniProtKB/TrEMBL;Acc:G4N465]
MGG_14620	26.7045	12.4877	-1.09658	0.000337183	CAMK/CAMKL protein kinase [Source:UniProtKB/TrEMBL;Acc:G4MMB0]
MGG_00979	55.696	26.0655	-1.09544	0.000337183	Mitochondrial import receptor subunit tom-70 [Source:UniProtKB/TrEMBL;Acc:G4ND44]
MGG_06910	132.814	62.1669	-1.09519	0.000337183	Protein transport protein SEC23 [Source:UniProtKB/Swiss-Prot;Acc:A4R1J7]
MGG_09457	1110.23	519.717	-1.09506	0.000337183	Thymidylate kinase [Source:UniProtKB/TrEMBL;Acc:G4N278]
MGG_13530	66.9221	31.3674	-1.09322	0.000337183	Metacaspase-1 [Source:UniProtKB/TrEMBL;Acc:G4N7P4]
MGG_14237	35.0355	16.4296	-1.09252	0.000337183	Putative uncharacterized protein [Source:UniProtKB/TrEMBL;Acc:G4NBU7]
MGG_08775	5.32877	2.50293	-1.09018	0.0109463	Enoyl Coenzyme A hydratase domain containing 3 [Source:UniProtKB/TrEMBL;Acc:G4NFM5]
MGG_12918	44.9957	21.1379	-1.08996	0.00723872	Phosducin [Source:UniProtKB/TrEMBL;Acc:G4N527]
MGG_01089	2.7704	1.3015	-1.08992	0.0211712	DNA polymerase iota [Source:UniProtKB/TrEMBL;Acc:G4NCG5]
MGG_01730	25.0788	11.7921	-1.08864	0.000337183	Putative uncharacterized protein [Source:UniProtKB/TrEMBL;Acc:G4MV99]
MGG_02803	1441.58	677.962	-1.08838	0.000337183	Putative uncharacterized protein [Source:UniProtKB/TrEMBL;Acc:G5EH37]
MGG_11685	31.4618	14.8178	-1.08628	0.000337183	4-coumarate-CoA ligase 2 [Source:UniProtKB/TrEMBL;Acc:G4NET9]
MGG_03999	51.359	24.1911	-1.08614	0.000337183	Lysophospholipase [Source:UniProtKB/TrEMBL;Acc:G4NGX6]
MGG_01143	5.4948	2.59248	-1.08374	0.00443124	Putative uncharacterized protein [Source:UniProtKB/TrEMBL;Acc:G4NBZ4]
MGG_04665	34.0504	16.0724	-1.08308	0.000337183	Putative uncharacterized protein [Source:UniProtKB/TrEMBL;Acc:G4MTA7]
MGG_10189	206.339	97.5579	-1.08069	0.000337183	Beta-glucosidase A [Source:UniProtKB/TrEMBL;Acc:G4MUN8]
MGG_14552	9.59931	4.53917	-1.0805	0.0196156	Endonuclease/exonuclease/phosphatase [Source:UniProtKB/TrEMBL;Acc:G4MPU1]
MGG_00737	11260.7	5333.21	-1.07822	0.000337183	Putative uncharacterized protein [Source:UniProtKB/TrEMBL;Acc:G4NEV4]
MGG_11779	4.45425	2.11091	-1.07732	0.000337183	Putative uncharacterized protein [Source:UniProtKB/TrEMBL;Acc:G4MNY3]
MGG_01390	4.54562	2.15499	-1.0768	0.00586662	MFS hexose transporter [Source:UniProtKB/TrEMBL;Acc:G4MZG7]
MGG_08303	46.2404	21.9229	-1.07672	0.000337183	XPG domain-containing protein [Source:UniProtKB/TrEMBL;Acc:G4MWW3]
MGG_06139	326.282	154.798	-1.07573	0.000337183	Squalene monooxygenase [Source:UniProtKB/TrEMBL;Acc:G4N5L3]
MGG_00273	79.2491	37.6199	-1.0749	0.00144833	Putative uncharacterized protein [Source:UniProtKB/TrEMBL;Acc:G4NDA3]
MGG_11362	53.3596	25.345	-1.07405	0.000337183	Putative uncharacterized protein [Source:UniProtKB/TrEMBL;Acc:G4MTP7]
MGG_00576	10.3359	4.91053	-1.07371	0.0139006	Putative uncharacterized protein [Source:UniProtKB/TrEMBL;Acc:G4NBC3]
MGG_00725	107.439	51.0464	-1.07364	0.000337183	Putative uncharacterized protein [Source:UniProtKB/TrEMBL;Acc:G4NEX0]
MGG_02156	216.7	103.035	-1.07257	0.000337183	Iron transport multicopper oxidase FET5 [Source:UniProtKB/TrEMBL;Acc:G4MP57]
MGG_01261	72.943	34.7148	-1.07122	0.000337183	Trehalase [Source:UniProtKB/TrEMBL;Acc:G4MY35]
MGG_03646	41.1086	19.5687	-1.07089	0.000337183	Serine/threonine-protein phosphatase dullard [Source:UniProtKB/TrEMBL;Acc:G4N711]
MGG_16704	16.7432	7.97837	-1.06941	0.0176935	Putative uncharacterized protein [Source:UniProtKB/TrEMBL;Acc:G4N3P1]
MGG_12936	2204.69	1050.72	-1.06919	0.000337183	Alternative oxidase, mitochondrial [Source:UniProtKB/Swiss-Prot;Acc:O93788]
MGG_02123	12.4884	5.95918	-1.0674	0.000337183	Putative uncharacterized protein [Source:UniProtKB/TrEMBL;Acc:G4MNR7]
MGG_15280	94.5474	45.1452	-1.06647	0.000337183	Putative uncharacterized protein [Source:UniProtKB/TrEMBL;Acc:G4N7G0]
MGG_03669	19.135	9.15149	-1.06414	0.000337183	Putative uncharacterized protein [Source:UniProtKB/TrEMBL;Acc:G4N6T1]
MGG_10525	187.549	89.7257	-1.06367	0.000337183	Putative uncharacterized protein [Source:UniProtKB/TrEMBL;Acc:G4MKD5]
MGG_02444	64.4733	30.8526	-1.06331	0.000337183	Phosphoinositide-specific phospholipase C [Source:UniProtKB/TrEMBL;Acc:G4MRV2]
MGG_04979	306.684	147.033	-1.06062	0.000337183	GPI mannosyltransferase 4 [Source:UniProtKB/TrEMBL;Acc:G4N3J6]
MGG_06614	6.27387	3.00806	-1.06052	0.00378543	Putative uncharacterized protein [Source:UniProtKB/TrEMBL;Acc:G4N619]
MGG_04469	28.9465	13.9078	-1.0575	0.000337183	Cytochrome P450 97B3 [Source:UniProtKB/TrEMBL;Acc:G4MKJ7]
MGG_11605	180.936	87.0197	-1.05606	0.000337183	Putative uncharacterized protein [Source:UniProtKB/TrEMBL;Acc:G4ND14]
MGG_02004	500.339	240.678	-1.0558	0.000337183	Putative uncharacterized protein [Source:UniProtKB/TrEMBL;Acc:G4MME9]
MGG_05766	119.637	57.5653	-1.05539	0.000337183	Putative uncharacterized protein [Source:UniProtKB/TrEMBL;Acc:G4MPZ2]
MGG_02784	9.3378	4.49802	-1.05379	0.000337183	DNA-binding protein SMUBP-2 [Source:UniProtKB/TrEMBL;Acc:G4NIZ8]
MGG_06847	159.565	76.868	-1.05369	0.000337183	Annexin A7 [Source:UniProtKB/TrEMBL;Acc:G4MMH7]
MGG_06169	181.446	87.4624	-1.05281	0.000337183	Putative uncharacterized protein [Source:UniProtKB/TrEMBL;Acc:G4N005]
MGG_14232	43.918	21.1709	-1.05273	0.000337183	Nitrate reductase 1 [Source:UniProtKB/TrEMBL;Acc:G4NBV4]
MGG_04944	891.636	430.007	-1.0521	0.000337183	Putative uncharacterized protein [Source:UniProtKB/TrEMBL;Acc:G4N375]
MGG_08173	276.591	133.505	-1.05086	0.000337183	NADP-dependent malic enzyme [Source:UniProtKB/TrEMBL;Acc:G4MZ65]
MGG_03336	494.758	238.817	-1.05082	0.000337183	LEA domain-containing protein [Source:UniProtKB/TrEMBL;Acc:G4N953]
MGG_04806	41.1289	19.8568	-1.05052	0.000337183	Golgi apparatus membrane protein TVP23 [Source:UniProtKB/Swiss-Prot;Acc:A4RME3]
MGG_09418	20.2566	9.78569	-1.04964	0.000337183	Putative uncharacterized protein [Source:UniProtKB/TrEMBL;Acc:G4NHV9]
MGG_05467	736.984	356.341	-1.04837	0.000337183	Sodium/nucleoside cotransporter 1 [Source:UniProtKB/TrEMBL;Acc:G4MLU3]
MGG_02641	38.2869	18.5141	-1.04823	0.000337183	Putative uncharacterized protein [Source:UniProtKB/TrEMBL;Acc:G4NJI7]
MGG_12523	563.079	272.962	-1.04464	0.000337183	Adhesin protein Mad1 [Source:UniProtKB/TrEMBL;Acc:G4NKJ7]
MGG_14324	2.79226	1.35546	-1.04266	0.0118264	Putative uncharacterized protein [Source:UniProtKB/TrEMBL;Acc:G4MXX6]
MGG_07561	2.84617	1.38273	-1.0415	0.00289646	Putative uncharacterized protein [Source:UniProtKB/TrEMBL;Acc:G4N254]
MGG_00928	18.247	8.86974	-1.04069	0.000337183	Sec7 domain-containing protein [Source:UniProtKB/TrEMBL;Acc:G4NDF1]
MGG_01977	37.042	18.0109	-1.04029	0.000337183	Putative uncharacterized protein [Source:UniProtKB/TrEMBL;Acc:G4MMB7]
MGG_08061	154.665	75.2376	-1.03962	0.000337183	Putative uncharacterized protein [Source:UniProtKB/TrEMBL;Acc:G4MXR9]
MGG_04364	151.037	73.5955	-1.03722	0.000337183	Putative uncharacterized protein [Source:UniProtKB/TrEMBL;Acc:G4MZB3]
MGG_06263	194.394	94.7976	-1.03606	0.000337183	Putative uncharacterized protein [Source:UniProtKB/TrEMBL;Acc:G4N8G2]
MGG_06001	172.834	84.2885	-1.03598	0.000337183	Nuclear envelope morphology protein 1 [Source:UniProtKB/TrEMBL;Acc:G4N4M5]
MGG_16195	526.097	256.787	-1.03475	0.000337183	Putative uncharacterized protein [Source:UniProtKB/TrEMBL;Acc:G4MMK3]
MGG_06609	373.066	182.214	-1.0338	0.000337183	Acetyl-CoA hydrolase [Source:UniProtKB/TrEMBL;Acc:G4N625]
MGG_14913	900.989	440.454	-1.03252	0.000337183	Putative uncharacterized protein [Source:UniProtKB/TrEMBL;Acc:G4NIU7]
MGG_11462	10.8375	5.30012	-1.03193	0.0113016	Putative uncharacterized protein [Source:UniProtKB/TrEMBL;Acc:G4NDC6]
MGG_05466	10.4919	5.13655	-1.0304	0.000337183	Putative uncharacterized protein [Source:UniProtKB/TrEMBL;Acc:G4MLU2]
MGG_06912	20.4508	10.0135	-1.03021	0.00170094	Putative uncharacterized protein [Source:UniProtKB/TrEMBL;Acc:G4MN12]
MGG_06369	14.0234	6.86725	-1.03003	0.000337183	Putative uncharacterized protein [Source:UniProtKB/TrEMBL;Acc:G4N7T2]
MGG_07717	265.373	130.023	-1.02925	0.000337183	Putative uncharacterized protein [Source:UniProtKB/TrEMBL;Acc:G4N078]
MGG_01017	3.03478	1.4871	-1.02909	0.000337183	Putative uncharacterized protein [Source:UniProtKB/TrEMBL;Acc:G4NCV0]
MGG_07307	138.151	67.6966	-1.02909	0.000337183	NADH-cytochrome b5 reductase 2 [Source:UniProtKB/TrEMBL;Acc:G4MUZ9]
MGG_02401	4.14909	2.03345	-1.02886	0.0105887	Putative uncharacterized protein [Source:UniProtKB/TrEMBL;Acc:G4MRE4]
MGG_06784	15.9516	7.81802	-1.02883	0.000636343	Aldo-keto reductase [Source:UniProtKB/TrEMBL;Acc:G4MM06]
MGG_16374	476.825	233.962	-1.02719	0.000337183	Putative uncharacterized protein [Source:UniProtKB/TrEMBL;Acc:G4MM59]
MGG_06858	22.8702	11.2244	-1.02683	0.000337183	Putative uncharacterized protein [Source:UniProtKB/TrEMBL;Acc:G4MMI8]
MGG_03930	808.666	396.979	-1.02648	0.000337183	Cytochrome-c oxidase chain VIIc [Source:UniProtKB/TrEMBL;Acc:G4NH57]
MGG_09859	5.42526	2.66459	-1.02578	0.0427593	Putative uncharacterized protein [Source:UniProtKB/TrEMBL;Acc:G4NIF0]
MGG_14718	260.402	127.943	-1.02524	0.000337183	Putative uncharacterized protein [Source:UniProtKB/TrEMBL;Acc:G4NEE3]
MGG_01521	446.899	219.727	-1.02424	0.000337183	Cell division control protein 3 [Source:UniProtKB/TrEMBL;Acc:G4MTD7]
MGG_11560	36.5041	17.9638	-1.02296	0.000337183	Taurine catabolism dioxygenase TauD [Source:UniProtKB/TrEMBL;Acc:G4NBH5]
MGG_07212	277.59	136.607	-1.02293	0.000337183	Putative uncharacterized protein [Source:UniProtKB/TrEMBL;Acc:G4MU17]
MGG_05715	45.8925	22.5953	-1.02223	0.000337183	Verprolin [Source:UniProtKB/TrEMBL;Acc:G4MPG0]
MGG_01444	867.692	428.007	-1.01955	0.000337183	Putative uncharacterized protein [Source:UniProtKB/TrEMBL;Acc:G4MSH1]
MGG_00993	10.0548	4.9631	-1.01857	0.000636343	Vacuolar iron transporter Ccc1 [Source:UniProtKB/TrEMBL;Acc:G4ND26]
MGG_03110	23.3771	11.5458	-1.01773	0.000337183	Putative uncharacterized protein [Source:UniProtKB/TrEMBL;Acc:G5EI72]
MGG_11813	150.433	74.346	-1.01679	0.000337183	Putative uncharacterized protein [Source:UniProtKB/TrEMBL;Acc:G4MMK0]
MGG_07868	15.4606	7.64184	-1.0166	0.000337183	Glycosyl hydrolase family 10 [Source:UniProtKB/TrEMBL;Acc:G4N1Y8]
MGG_00754	187.936	92.9575	-1.0156	0.000337183	Putative uncharacterized protein [Source:UniProtKB/TrEMBL;Acc:G4NEN2]
MGG_09551	29.7217	14.752	-1.0106	0.000337183	Chitin synthase 3 [Source:UniProtKB/TrEMBL;Acc:G4N1B2]
MGG_12606	1112.33	552.107	-1.01057	0.000337183	Putative uncharacterized protein [Source:UniProtKB/TrEMBL;Acc:G5EI65]
MGG_06406	50.1837	24.9802	-1.00644	0.000337183	Putative uncharacterized protein [Source:UniProtKB/TrEMBL;Acc:G4N7I7]
MGG_13049	58.247	29.0149	-1.00539	0.000337183	Putative uncharacterized protein [Source:UniProtKB/TrEMBL;Acc:G4MLC7]
MGG_14774	46.3434	23.0907	-1.00505	0.000337183	Putative uncharacterized protein [Source:UniProtKB/TrEMBL;Acc:G4MXM6]
MGG_04090	226.277	112.797	-1.00436	0.000337183	SNARE protein [Source:UniProtKB/TrEMBL;Acc:G4NGM1]
MGG_17274	66.7384	33.3033	-1.00285	0.000337183	Putative uncharacterized protein [Source:UniProtKB/TrEMBL;Acc:G4NA40]
MGG_16259	369.887	184.908	-1.00027	0.000337183	Putative uncharacterized protein [Source:UniProtKB/TrEMBL;Acc:G4MQ82]
MGG_04793	902.995	451.674	-0.999435	0.000337183	Putative uncharacterized protein [Source:UniProtKB/TrEMBL;Acc:G4MTU1]
MGG_00466	81.8992	41.0037	-0.998095	0.000337183	Cell division control protein 42 [Source:UniProtKB/TrEMBL;Acc:G4NC11]
MGG_10579	17.1138	8.56942	-0.997892	0.000337183	Putative uncharacterized protein [Source:UniProtKB/TrEMBL;Acc:G4NKP0]
MGG_04891	91.6232	45.8795	-0.997864	0.000337183	Putative uncharacterized protein [Source:UniProtKB/TrEMBL;Acc:G4N2R4]
MGG_03952	89.727	44.9946	-0.995791	0.000337183	Putative uncharacterized protein [Source:UniProtKB/TrEMBL;Acc:G4NH35]
MGG_13615	105.852	53.0843	-0.995689	0.000337183	Putative uncharacterized protein [Source:UniProtKB/TrEMBL;Acc:G4N9E2]
MGG_12137	175.435	87.9972	-0.995409	0.000337183	Lysine decarboxylase [Source:UniProtKB/TrEMBL;Acc:G4NGR0]
MGG_00049	4.83629	2.4266	-0.994961	0.00723872	Putative uncharacterized protein [Source:UniProtKB/TrEMBL;Acc:G4NET7]
MGG_03012	2.14888	1.07821	-0.994951	0.0350266	Putative uncharacterized protein [Source:UniProtKB/TrEMBL;Acc:G5EHX1]
MGG_09436	183.158	91.9677	-0.993893	0.000337183	Putative uncharacterized protein [Source:UniProtKB/TrEMBL;Acc:G4NHU1]
MGG_06313	13.3354	6.69922	-0.993191	0.000337183	Poly(A) polymerase pla1 [Source:UniProtKB/TrEMBL;Acc:G4N852]
MGG_00715	6026.58	3028.22	-0.992867	0.000337183	Glucose-repressible protein [Source:UniProtKB/TrEMBL;Acc:G4NEY0]
MGG_01074	15.5321	7.80692	-0.992432	0.000337183	WD repeat-containing protein 5B [Source:UniProtKB/TrEMBL;Acc:G4NCI4]
MGG_15977	10.5483	5.30452	-0.99172	0.00334743	Putative uncharacterized protein [Source:UniProtKB/TrEMBL;Acc:G4MXW9]
MGG_02567	28.3376	14.2604	-0.990698	0.000337183	Putative uncharacterized protein [Source:UniProtKB/TrEMBL;Acc:G5EHX6]
MGG_07190	76.8039	38.6689	-0.990005	0.000337183	Dolichyl-phosphate-mannose-protein mannosyltransferase 2 [Source:UniProtKB/TrEMBL;Acc:G4MTN1]
MGG_12628	31.5508	15.8897	-0.989582	0.000337183	Hrf1 domain-containing protein [Source:UniProtKB/TrEMBL;Acc:G4NJF3]
MGG_04917	13.109	6.60389	-0.989171	0.000337183	Putative uncharacterized protein [Source:UniProtKB/TrEMBL;Acc:G4N345]
MGG_11796	8.97325	4.52349	-0.988195	0.000337183	Putative uncharacterized protein [Source:UniProtKB/TrEMBL;Acc:G4MN15]
MGG_15023	64.9081	32.822	-0.983736	0.000337183	Putative uncharacterized protein [Source:UniProtKB/TrEMBL;Acc:G4NJD7]
MGG_05437	289.525	146.563	-0.982171	0.000337183	Putative uncharacterized protein [Source:UniProtKB/TrEMBL;Acc:G4MLQ7]
MGG_11494	10.7636	5.45192	-0.98133	0.000337183	Putative uncharacterized protein [Source:UniProtKB/TrEMBL;Acc:G4NEE2]
MGG_06871	6.38801	3.23792	-0.980298	0.0315349	Putative uncharacterized protein [Source:UniProtKB/TrEMBL;Acc:G4MMK7]
MGG_04967	10.7291	5.44033	-0.979768	0.000337183	Zinc-regulated transporter 2 [Source:UniProtKB/TrEMBL;Acc:G4N3I1]
MGG_12111	36.555	18.5542	-0.978325	0.000337183	Putative uncharacterized protein [Source:UniProtKB/TrEMBL;Acc:G4NH34]
MGG_00119	83.9372	42.612	-0.978051	0.000337183	Putative uncharacterized protein [Source:UniProtKB/TrEMBL;Acc:G4NEF6]
MGG_04903	15.7654	8.00359	-0.978046	0.000337183	Putative uncharacterized protein [Source:UniProtKB/TrEMBL;Acc:G4N2S8]
MGG_15986	33.8254	17.2041	-0.975357	0.000337183	Putative uncharacterized protein [Source:UniProtKB/TrEMBL;Acc:G4MMA4]
MGG_16220	19.5407	9.95221	-0.973394	0.0472244	Putative uncharacterized protein [Source:UniProtKB/TrEMBL;Acc:G4MNG3]
MGG_00607	4.3933	2.24173	-0.97069	0.0438069	Putative uncharacterized protein [Source:UniProtKB/TrEMBL;Acc:G4NB78]
MGG_07278	371.143	189.395	-0.970579	0.000337183	Putative uncharacterized protein [Source:UniProtKB/TrEMBL;Acc:G4MUK4]
MGG_06750	3.36908	1.72006	-0.969899	0.00586662	Putative uncharacterized protein [Source:UniProtKB/TrEMBL;Acc:G4MLL9]
MGG_00383	795.005	405.898	-0.969847	0.000337183	S-adenosylmethionine synthase [Source:UniProtKB/TrEMBL;Acc:G4NCL5]
MGG_09950	2.78371	1.42158	-0.969507	0.00645773	C2H2 type zinc finger domain-containing protein [Source:UniProtKB/TrEMBL;Acc:G4MRM4]
MGG_11597	100.982	51.5737	-0.969388	0.000337183	Glucosamine-fructose-6-phosphate aminotransferase [Source:UniProtKB/TrEMBL;Acc:G4NCY1]
MGG_03896	56.6438	28.9351	-0.969098	0.000337183	Putative uncharacterized protein [Source:UniProtKB/TrEMBL;Acc:G4NHA3]
MGG_00428	8.92726	4.56065	-0.968978	0.000337183	Conidial yellow pigment biosynthesis polyketide synthase [Source:UniProtKB/TrEMBL;Acc:G4NCB1]
MGG_03495	8.15185	4.17221	-0.966318	0.0254566	Putative uncharacterized protein [Source:UniProtKB/TrEMBL;Acc:G4N806]
MGG_01485	89.7953	45.9701	-0.965943	0.000337183	Putative uncharacterized protein [Source:UniProtKB/TrEMBL;Acc:G4MSY3]
MGG_12009	26.9608	13.8196	-0.964146	0.000337183	Putative uncharacterized protein [Source:UniProtKB/TrEMBL;Acc:G4NI20]
MGG_01204	127.05	65.1305	-0.963989	0.000337183	MADS-box MEF2 type transcription factor [Source:UniProtKB/TrEMBL;Acc:G4MWZ7]
MGG_11170	21.6658	11.1088	-0.963713	0.000337183	Putative uncharacterized protein [Source:UniProtKB/TrEMBL;Acc:G4MUS2]
MGG_01189	18.9772	9.74191	-0.961995	0.000636343	Putative uncharacterized protein [Source:UniProtKB/TrEMBL;Acc:G4MWX7]
MGG_09188	6.29466	3.23525	-0.960251	0.0147273	Malate dehydrogenase [Source:UniProtKB/TrEMBL;Acc:G4MPD5]
MGG_04853	709.077	364.518	-0.95995	0.000337183	Homeoprotein [Source:UniProtKB/TrEMBL;Acc:G4N2B2]
MGG_09467	10.3569	5.32901	-0.958652	0.0111244	Putative uncharacterized protein [Source:UniProtKB/TrEMBL;Acc:G4N1W3]
MGG_06129	27.9883	14.401	-0.95865	0.000337183	Putative uncharacterized protein [Source:UniProtKB/TrEMBL;Acc:G4N5J7]
MGG_03137	124.881	64.4714	-0.953821	0.000337183	Putative uncharacterized protein [Source:UniProtKB/TrEMBL;Acc:G4NAU9]
MGG_08341	56.1752	29.0294	-0.952419	0.00949504	Putative uncharacterized protein [Source:UniProtKB/TrEMBL;Acc:G4MWF6]
MGG_07200	770.087	398.141	-0.95174	0.000337183	Plasma membrane ATPase [Source:UniProtKB/TrEMBL;Acc:G4MU02]
MGG_05287	49.6295	25.6724	-0.950982	0.000337183	Putative uncharacterized protein [Source:UniProtKB/TrEMBL;Acc:G4N5Q2]
MGG_06473	2.72039	1.40734	-0.950836	0.0165482	Putative uncharacterized protein [Source:UniProtKB/TrEMBL;Acc:G4N761]
MGG_09565	81.8131	42.3276	-0.950734	0.000337183	CMGC/MAPK/ERK protein kinase [Source:UniProtKB/TrEMBL;Acc:G4N0Z0]
MGG_01343	8.46112	4.37757	-0.950719	0.000916988	Putative uncharacterized protein [Source:UniProtKB/TrEMBL;Acc:G4MYN6]
MGG_01356	30.589	15.8321	-0.95016	0.000337183	Putative uncharacterized protein [Source:UniProtKB/TrEMBL;Acc:G4MZ11]
MGG_01724	12.2896	6.36761	-0.948611	0.000916988	GTP-binding protein ypt3 [Source:UniProtKB/TrEMBL;Acc:G4MV92]
MGG_04712	34.6824	17.9767	-0.948078	0.000337183	ESCRT-I component [Source:UniProtKB/TrEMBL;Acc:G4MR87]
MGG_15325	107.989	55.982	-0.947851	0.000337183	CMGC/RCK/MAK protein kinase [Source:UniProtKB/TrEMBL;Acc:G4MVS4]
MGG_15238	29.898	15.5183	-0.946076	0.000337183	Modin [Source:UniProtKB/TrEMBL;Acc:G4N488]
MGG_07063	27.7515	14.4171	-0.944788	0.000337183	C6 finger domain-containing protein [Source:UniProtKB/TrEMBL;Acc:G4MZS3]
MGG_05326	43.4483	22.5961	-0.943222	0.000337183	Sterol O-acyltransferase 2 [Source:UniProtKB/TrEMBL;Acc:G4N048]
MGG_04081	243.94	126.971	-0.942026	0.000337183	Ubiquitin-conjugating enzyme E2-18 kDa [Source:UniProtKB/TrEMBL;Acc:G4NGN0]
MGG_05413	16.3383	8.50586	-0.941727	0.000337183	MFS transporter [Source:UniProtKB/TrEMBL;Acc:G4MLD1]
MGG_01529	239.034	124.451	-0.941638	0.000337183	Putative uncharacterized protein [Source:UniProtKB/TrEMBL;Acc:G4MTE4]
MGG_12466	34.1212	17.7727	-0.941011	0.0311078	Putative uncharacterized protein [Source:UniProtKB/TrEMBL;Acc:G4MWS2]
MGG_07383	27.4526	14.303	-0.940624	0.000636343	Putative uncharacterized protein [Source:UniProtKB/TrEMBL;Acc:G4N0B4]
MGG_02696	1767.08	920.989	-0.940112	0.000337183	Woronin body major protein [Source:UniProtKB/TrEMBL;Acc:G4NJB0]
MGG_00167	229.49	119.641	-0.939722	0.000337183	Putative uncharacterized protein [Source:UniProtKB/TrEMBL;Acc:G4NE45]
MGG_07182	20.5033	10.6957	-0.938835	0.0205466	Putative uncharacterized protein [Source:UniProtKB/TrEMBL;Acc:G4MTM1]
MGG_07559	14.7117	7.69144	-0.935638	0.000916988	Tripeptidyl-peptidase 1 [Source:UniProtKB/TrEMBL;Acc:G4N252]
MGG_04005	107.658	56.2887	-0.935536	0.000337183	Nuclear protein SNF4 [Source:UniProtKB/TrEMBL;Acc:G4NGW8]
MGG_03130	25.7027	13.4455	-0.934802	0.000337183	Pps1 dual specificty phosphatase [Source:UniProtKB/TrEMBL;Acc:G4NAV8]
MGG_06243	6.61863	3.46359	-0.934266	0.000337183	Zinc finger transcription factor 1 [Source:UniProtKB/TrEMBL;Acc:G4N8I4]
MGG_04195	21.4994	11.2532	-0.933955	0.000337183	Putative uncharacterized protein [Source:UniProtKB/TrEMBL;Acc:G4NF61]
MGG_05671	35.235	18.462	-0.932452	0.000337183	Protein phosphatase PP2A regulatory subunit A [Source:UniProtKB/TrEMBL;Acc:G4MP09]
MGG_11764	1539.8	807.643	-0.930955	0.000337183	Putative uncharacterized protein [Source:UniProtKB/TrEMBL;Acc:G4MPR7]
MGG_06047	116.249	61.0946	-0.928102	0.000337183	Cytochrome P450 61 [Source:UniProtKB/TrEMBL;Acc:G4N4X9]
MGG_02481	132.754	69.8568	-0.926287	0.000337183	Putative uncharacterized protein [Source:UniProtKB/TrEMBL;Acc:G4MRZ6]
MGG_04117	1063.52	559.84	-0.925758	0.000337183	Putative uncharacterized protein [Source:UniProtKB/TrEMBL;Acc:G4NIU2]
MGG_01233	517.835	272.922	-0.924002	0.000337183	Putative uncharacterized protein [Source:UniProtKB/TrEMBL;Acc:G4MXJ9]
MGG_05323	10.5628	5.56919	-0.923455	0.00566629	Putative uncharacterized protein [Source:UniProtKB/TrEMBL;Acc:G4N045]
MGG_12858	14.114	7.44554	-0.922679	0.00170094	Putative uncharacterized protein [Source:UniProtKB/TrEMBL;Acc:G4N840]
MGG_00944	29.3009	15.4692	-0.921541	0.000337183	Putative uncharacterized protein [Source:UniProtKB/TrEMBL;Acc:G4NDD3]
MGG_10856	280.467	148.157	-0.920704	0.000337183	Putative uncharacterized protein [Source:UniProtKB/TrEMBL;Acc:G4N386]
MGG_05428	114.803	60.8252	-0.916424	0.000337183	V-SNARE [Source:UniProtKB/TrEMBL;Acc:G4MLE6]
MGG_11567	26.5067	14.0555	-0.915218	0.000337183	Putative uncharacterized protein [Source:UniProtKB/TrEMBL;Acc:G4NBS1]
MGG_14371	141.098	74.8216	-0.915173	0.000337183	Putative uncharacterized protein [Source:UniProtKB/TrEMBL;Acc:G4NHR9]
MGG_07517	50.3636	26.7134	-0.914819	0.000337183	Putative uncharacterized protein [Source:UniProtKB/TrEMBL;Acc:G4N1Q1]
MGG_08367	12.0629	6.40039	-0.914342	0.000337183	Putative uncharacterized protein [Source:UniProtKB/TrEMBL;Acc:G4MWC8]
MGG_05687	18.2324	9.67621	-0.913991	0.000337183	Putative uncharacterized protein [Source:UniProtKB/TrEMBL;Acc:G4MP25]
MGG_10671	8.58534	4.55663	-0.913909	0.00626242	Pentalenene synthase [Source:UniProtKB/TrEMBL;Acc:G4N9T4]
MGG_11914	143.726	76.2832	-0.913885	0.000337183	Putative uncharacterized protein [Source:UniProtKB/TrEMBL;Acc:G4MRG0]
MGG_10482	22.5379	11.9726	-0.912617	0.000337183	Putative uncharacterized protein [Source:UniProtKB/TrEMBL;Acc:G4MYF9]
MGG_03090	9.68302	5.14725	-0.911655	0.000916988	Putative uncharacterized protein [Source:UniProtKB/TrEMBL;Acc:G5EHK2]
MGG_10716	70.7606	37.6552	-0.910098	0.000337183	Putative uncharacterized protein [Source:UniProtKB/TrEMBL;Acc:G4NIA0]
MGG_12117	3.94343	2.10038	-0.908804	0.000916988	Putative uncharacterized protein [Source:UniProtKB/TrEMBL;Acc:G4NH16]
MGG_05450	143.197	76.2769	-0.90868	0.000337183	NADH kinase POS5 [Source:UniProtKB/TrEMBL;Acc:G4MLS1]
MGG_07604	28.9739	15.4349	-0.908556	0.000916988	Putative uncharacterized protein [Source:UniProtKB/TrEMBL;Acc:G4N2K7]
MGG_06302	566.915	302.495	-0.906219	0.026785	-
MGG_02499	273.028	145.911	-0.903965	0.000337183	Putative uncharacterized protein [Source:UniProtKB/TrEMBL;Acc:G4MK96]
MGG_14702	59.8963	32.0193	-0.903523	0.000337183	Putative uncharacterized protein [Source:UniProtKB/TrEMBL;Acc:G4ND04]
MGG_02437	53.2351	28.4678	-0.90305	0.00546204	Palmitoyltransferase PFA3 [Source:UniProtKB/TrEMBL;Acc:G4MRI5]
MGG_09473	37.0267	19.8163	-0.901883	0.000337183	Putative uncharacterized protein [Source:UniProtKB/TrEMBL;Acc:G4N1V4]
MGG_04897	54.076	28.9809	-0.899884	0.000337183	Putative uncharacterized protein [Source:UniProtKB/TrEMBL;Acc:G4N2S2]
MGG_00832	3.02085	1.61913	-0.899738	0.00893748	Cytochrome P450 [Source:UniProtKB/TrEMBL;Acc:G4NE30]
MGG_06475	88.476	47.4379	-0.899246	0.000337183	Alpha-actinin [Source:UniProtKB/TrEMBL;Acc:G4N759]
MGG_03951	7.74995	4.15775	-0.898384	0.00819209	Putative uncharacterized protein [Source:UniProtKB/TrEMBL;Acc:G4NH36]
MGG_01421	29.6368	15.9147	-0.897033	0.000337183	Putative uncharacterized protein [Source:UniProtKB/TrEMBL;Acc:G4MZK3]
MGG_03945	194.081	104.354	-0.895174	0.000337183	Acetolactate synthase [Source:UniProtKB/TrEMBL;Acc:G4NH43]
MGG_05913	19.2648	10.362	-0.894662	0.0162257	Putative uncharacterized protein [Source:UniProtKB/TrEMBL;Acc:G4N412]
MGG_02828	5.67994	3.05844	-0.89308	0.000636343	Ferric reductase transmembrane component 7 [Source:UniProtKB/TrEMBL;Acc:G5EHJ6]
MGG_01004	324.565	174.914	-0.891858	0.000337183	Putative uncharacterized protein [Source:UniProtKB/TrEMBL;Acc:G4NCW3]
MGG_00407	35.1446	18.9486	-0.891211	0.000337183	Putative uncharacterized protein [Source:UniProtKB/TrEMBL;Acc:G4NCD6]
MGG_15537	64.5815	34.8363	-0.890529	0.000636343	Putative uncharacterized protein [Source:UniProtKB/TrEMBL;Acc:G4MZE5]
MGG_04699	22.6004	12.1926	-0.890344	0.000337183	C2H2 finger domain-containing protein FlbC [Source:UniProtKB/TrEMBL;Acc:G4MTC9]
MGG_08912	170.105	91.7971	-0.889904	0.000337183	Putative uncharacterized protein [Source:UniProtKB/TrEMBL;Acc:G4MVM5]
MGG_14905	25.0848	13.5391	-0.889679	0.0011875	L-2-hydroxyglutarate dehydrogenase [Source:UniProtKB/TrEMBL;Acc:G4NF64]
MGG_10329	29.2652	15.8125	-0.888121	0.000337183	Putative uncharacterized protein [Source:UniProtKB/TrEMBL;Acc:G4NJS8]
MGG_07179	36.3083	19.6383	-0.886625	0.000337183	Rhizopuspepsin-3 [Source:UniProtKB/TrEMBL;Acc:G4MTL8]
MGG_03963	4.14996	2.24673	-0.885272	0.00723872	Putative uncharacterized protein [Source:UniProtKB/TrEMBL;Acc:G4NH24]
MGG_02793	2.47081	1.33874	-0.884106	0.0289744	Glycosyl hydrolase family 76 protein [Source:UniProtKB/TrEMBL;Acc:G4NIY9]
MGG_08462	10.6522	5.78409	-0.880983	0.00144833	Putative uncharacterized protein [Source:UniProtKB/TrEMBL;Acc:G4NA98]
MGG_15060	29.3772	15.9591	-0.880319	0.000337183	Putative uncharacterized protein [Source:UniProtKB/TrEMBL;Acc:G4MYS6]
MGG_17877	12.0201	6.53023	-0.880244	0.000636343	Putative uncharacterized protein [Source:UniProtKB/TrEMBL;Acc:G5EHN6]
MGG_04997	2.2119	1.20171	-0.8802	0.0278076	OPT family small oligopeptide transporter [Source:UniProtKB/TrEMBL;Acc:G4N3L7]
MGG_09239	97.3083	52.9197	-0.878758	0.000337183	Squalene synthase [Source:UniProtKB/TrEMBL;Acc:G4MPV4]
MGG_03059	41.7401	22.6998	-0.878754	0.000337183	Putative uncharacterized protein [Source:UniProtKB/TrEMBL;Acc:G4NKK4]
MGG_03208	47.3161	25.7538	-0.877547	0.000337183	Glycolipid-anchored surface protein 5 [Source:UniProtKB/TrEMBL;Acc:G4NAB0]
MGG_03202	102.027	55.5797	-0.876324	0.000337183	Replication factor C subunit 5 [Source:UniProtKB/TrEMBL;Acc:G4NAB7]
MGG_05111	146.743	80.0145	-0.874962	0.000337183	Putative uncharacterized protein [Source:UniProtKB/TrEMBL;Acc:G4N4G2]
MGG_09546	2398.38	1307.93	-0.874777	0.000337183	Putative uncharacterized protein [Source:UniProtKB/TrEMBL;Acc:G4N1B7]
MGG_11644	25.63	13.9981	-0.872596	0.00334743	Putative uncharacterized protein [Source:UniProtKB/TrEMBL;Acc:G4NDW1]
MGG_10655	103.248	56.4078	-0.87215	0.000337183	Delta-aminolevulinic acid dehydratase [Source:UniProtKB/TrEMBL;Acc:G4MS09]
MGG_09303	42.9951	23.4901	-0.872119	0.000337183	Putative uncharacterized protein [Source:UniProtKB/TrEMBL;Acc:G4MQQ3]
MGG_11252	40.5959	22.1848	-0.871763	0.000337183	Putative uncharacterized protein [Source:UniProtKB/TrEMBL;Acc:A4RLA1]
MGG_11490	31.8876	17.4348	-0.871022	0.000636343	Oxysterol binding protein [Source:UniProtKB/TrEMBL;Acc:G4NEB6]
MGG_03144	164.682	90.0531	-0.870837	0.000337183	Ulp1 protease [Source:UniProtKB/TrEMBL;Acc:G4NAU1]
MGG_06357	237.918	130.207	-0.869657	0.000337183	Putative uncharacterized protein [Source:UniProtKB/TrEMBL;Acc:G4N7V0]
MGG_07180	7.03942	3.85313	-0.869427	0.0332432	Putative uncharacterized protein [Source:UniProtKB/TrEMBL;Acc:G4MTL9]
MGG_02968	26.632	14.5873	-0.868446	0.00684786	Putative uncharacterized protein [Source:UniProtKB/TrEMBL;Acc:G4NLA5]
MGG_05644	157.767	86.4395	-0.868032	0.000337183	Putative uncharacterized protein [Source:UniProtKB/TrEMBL;Acc:G4MNL7]
MGG_09463	17.6736	9.68447	-0.867854	0.00195124	Putative uncharacterized protein [Source:UniProtKB/TrEMBL;Acc:G4N271]
MGG_05015	25.9637	14.243	-0.866244	0.000916988	Regucalcin [Source:UniProtKB/TrEMBL;Acc:G4N3T9]
MGG_15732	21.5664	11.8314	-0.866163	0.000337183	Putative uncharacterized protein [Source:UniProtKB/TrEMBL;Acc:G4MTI2]
MGG_09398	16.3653	8.97848	-0.866097	0.0011875	Putative uncharacterized protein [Source:UniProtKB/TrEMBL;Acc:G4NHY5]
MGG_12349	21.134	11.5968	-0.865837	0.000337183	Putative uncharacterized protein [Source:UniProtKB/TrEMBL;Acc:G4MT41]
MGG_11040	83.3665	45.7775	-0.86483	0.000337183	1-acyl-sn-glycerol-3-phosphate acyltransferase beta [Source:UniProtKB/TrEMBL;Acc:G4N058]
MGG_04527	11.5366	6.33607	-0.864563	0.00195124	Putative uncharacterized protein [Source:UniProtKB/TrEMBL;Acc:G4MSF9]
MGG_07301	233.362	128.39	-0.862041	0.000337183	Putative uncharacterized protein [Source:UniProtKB/TrEMBL;Acc:G4MUY9]
MGG_00617	148.345	81.6348	-0.861696	0.000337183	Developmental regulator VosA [Source:UniProtKB/TrEMBL;Acc:G4NB64]
MGG_07229	37.7484	20.7813	-0.861129	0.000337183	Glycylpeptide N-tetradecanoyltransferase [Source:UniProtKB/TrEMBL;Acc:G4MU40]
MGG_00134	35.7481	19.6858	-0.86071	0.000337183	von Willebrand RING finger domain-containing protein [Source:UniProtKB/TrEMBL;Acc:G4NE86]
MGG_01463	5.33212	2.93725	-0.860243	0.00334743	Phosphate metabolism protein 7 [Source:UniProtKB/TrEMBL;Acc:G4MSJ5]
MGG_05462	19.8211	10.9216	-0.859859	0.000337183	Tetratricopeptide repeat domain-containing protein [Source:UniProtKB/TrEMBL;Acc:G4MLT8]
MGG_04845	53.8477	29.6922	-0.858802	0.000636343	Phosphoribulokinase/uridine kinase [Source:UniProtKB/TrEMBL;Acc:G4N2A3]
MGG_11913	69.0635	38.0848	-0.858708	0.00334743	Putative uncharacterized protein [Source:UniProtKB/TrEMBL;Acc:G4MRH3]
MGG_07274	11.8348	6.52795	-0.858339	0.000337183	Putative uncharacterized protein [Source:UniProtKB/TrEMBL;Acc:G4MUJ9]
MGG_00199	12.998	7.1707	-0.858103	0.000337183	Putative uncharacterized protein [Source:UniProtKB/TrEMBL;Acc:G4NDV0]
MGG_00184	44.1426	24.3555	-0.857926	0.000337183	Putative uncharacterized protein [Source:UniProtKB/TrEMBL;Acc:G4NDX0]
MGG_07536	52.9843	29.3148	-0.853933	0.000337183	Vacuolar aminopeptidase 1 [Source:UniProtKB/TrEMBL;Acc:G4N226]
MGG_00688	2.71578	1.50292	-0.853596	0.0199318	Putative uncharacterized protein [Source:UniProtKB/TrEMBL;Acc:G4NAX5]
MGG_02897	293.221	162.347	-0.852907	0.000337183	Putative uncharacterized protein [Source:UniProtKB/TrEMBL;Acc:G5EH08]
MGG_09193	31.5086	17.4457	-0.852877	0.000337183	L-fucose-proton symporter [Source:UniProtKB/TrEMBL;Acc:G4MPE0]
MGG_02655	83.4234	46.1951	-0.852712	0.000337183	Putative uncharacterized protein [Source:UniProtKB/TrEMBL;Acc:G4NJH0]
MGG_15100	3.86655	2.14172	-0.852272	0.000636343	Polyketide synthase [Source:UniProtKB/TrEMBL;Acc:G4MWD1]
MGG_05257	99.0794	54.8877	-0.852102	0.000337183	RING finger protein [Source:UniProtKB/TrEMBL;Acc:G4N5F0]
MGG_04472	22.2636	12.3383	-0.85154	0.000337183	Putative uncharacterized protein [Source:UniProtKB/TrEMBL;Acc:G4MKJ3]
MGG_01509	50.9308	28.2345	-0.85108	0.0253091	Glycine rich protein [Source:UniProtKB/TrEMBL;Acc:G4MT14]
MGG_14547	10.1078	5.60385	-0.850973	0.0278076	Putative uncharacterized protein [Source:UniProtKB/TrEMBL;Acc:G4MRM1]
MGG_05689	33.2146	18.4209	-0.850471	0.000337183	Putative uncharacterized protein [Source:UniProtKB/TrEMBL;Acc:G4MP27]
MGG_00495	140.65	78.0104	-0.850371	0.000337183	Putative uncharacterized protein [Source:UniProtKB/TrEMBL;Acc:G4NBS5]
MGG_04405	17.7569	9.85419	-0.849573	0.000337183	CCCH zinc finger and SMR domain-containing protein [Source:UniProtKB/TrEMBL;Acc:G4MKL8]
MGG_05201	66.0826	36.6846	-0.849097	0.000337183	Guanine nucleotide-binding protein subunit beta [Source:UniProtKB/TrEMBL;Acc:G4N528]
MGG_06514	56.8236	31.6065	-0.84627	0.000337183	AGC/YANK protein kinase [Source:UniProtKB/TrEMBL;Acc:G4N6V6]
MGG_09125	147.055	81.7956	-0.846262	0.000337183	High osmolarity signaling protein SHO1 [Source:UniProtKB/Swiss-Prot;Acc:Q2KEW0]
MGG_06799	125.554	69.8647	-0.845669	0.000337183	Putative uncharacterized protein [Source:UniProtKB/TrEMBL;Acc:G4MM18]
MGG_08262	18.3826	10.2313	-0.845352	0.000337183	Putidaredoxin reductase [Source:UniProtKB/TrEMBL;Acc:G4MXB8]
MGG_07037	29.2505	16.2866	-0.844777	0.000337183	Phosphatidylserine decarboxylase [Source:UniProtKB/TrEMBL;Acc:G4MZP7]
MGG_05345	164.908	91.8301	-0.844619	0.000337183	Dihydroxy-acid dehydratase [Source:UniProtKB/TrEMBL;Acc:G4MKI2]
MGG_12676	17.8365	9.93479	-0.844274	0.00312286	Putative uncharacterized protein [Source:UniProtKB/TrEMBL;Acc:G4NK66]
MGG_07043	557.724	310.728	-0.843899	0.000337183	Putative uncharacterized protein [Source:UniProtKB/TrEMBL;Acc:G4MZQ0]
MGG_04489	290.738	162.024	-0.843509	0.000337183	Non-histone chromosomal protein 6 [Source:UniProtKB/TrEMBL;Acc:G4MS97]
MGG_06508	40.6761	22.6699	-0.843405	0.00505262	Thioredoxin [Source:UniProtKB/TrEMBL;Acc:G4N6W8]
MGG_14612	30.9171	17.2313	-0.843368	0.000337183	Putative uncharacterized protein [Source:UniProtKB/TrEMBL;Acc:G4MMT1]
MGG_00803	67.4216	37.5857	-0.843027	0.000337183	CAMK/CAMKL/AMPK protein kinase [Source:UniProtKB/TrEMBL;Acc:G4NEB4]
MGG_07171	231.739	129.259	-0.842235	0.000337183	Putative uncharacterized protein [Source:UniProtKB/TrEMBL;Acc:G4MTK6]
MGG_11783	30.1932	16.8499	-0.84148	0.000337183	PSP1 domain-containing protein [Source:UniProtKB/TrEMBL;Acc:G4MNX8]
MGG_05881	344.639	192.395	-0.841014	0.000337183	Putative uncharacterized protein [Source:UniProtKB/TrEMBL;Acc:G4N3Y0]
MGG_02157	37.0593	20.6962	-0.840471	0.000337183	Putative uncharacterized protein [Source:UniProtKB/TrEMBL;Acc:G4MP58]
MGG_08113	66.497	37.1683	-0.839218	0.000337183	Putative uncharacterized protein [Source:UniProtKB/TrEMBL;Acc:G4MYC7]
MGG_15005	38.2745	21.4096	-0.838122	0.000337183	Putative uncharacterized protein [Source:UniProtKB/TrEMBL;Acc:G4NLR4]
MGG_01665	76.1738	42.6114	-0.838054	0.000916988	Protein FYV10 [Source:UniProtKB/Swiss-Prot;Acc:A4RK04]
MGG_10723	685.046	383.446	-0.837178	0.00312286	Putative uncharacterized protein [Source:UniProtKB/TrEMBL;Acc:G4NI91]
MGG_01489	137.986	77.3592	-0.834879	0.000337183	Putative uncharacterized protein [Source:UniProtKB/TrEMBL;Acc:G4MSY7]
MGG_02573	241.241	135.249	-0.834855	0.000337183	Beta-1,3-glucan-binding protein [Source:UniProtKB/TrEMBL;Acc:G4NJV6]
MGG_06033	308.865	173.21	-0.834452	0.000337183	Putative uncharacterized protein [Source:UniProtKB/TrEMBL;Acc:G4N4W3]
MGG_06537	10.44	5.85618	-0.834087	0.000337183	Vacuolar protein sorting-associated protein 13 [Source:UniProtKB/TrEMBL;Acc:G4N6L6]
MGG_03883	729.311	409.183	-0.833789	0.000337183	Alpha-1,2-mannosyltransferase alg-11 [Source:UniProtKB/TrEMBL;Acc:G4NHB9]
MGG_12098	11.6708	6.54903	-0.833556	0.00195124	Orotidine 5'-phosphate decarboxylase [Source:UniProtKB/TrEMBL;Acc:G4NH74]
MGG_01638	70.8339	39.7504	-0.833472	0.000337183	Sodium/calcium exchanger protein [Source:UniProtKB/TrEMBL;Acc:G4MUD2]
MGG_00909	15.7783	8.86148	-0.832325	0.000337183	Putative uncharacterized protein [Source:UniProtKB/TrEMBL;Acc:G4NDH8]
MGG_08144	205.257	115.36	-0.831283	0.000337183	Ras-like protein Rab7 [Source:UniProtKB/TrEMBL;Acc:G4MYS1]
MGG_15807	6.66271	3.7451	-0.831103	0.0181818	Putative uncharacterized protein [Source:UniProtKB/TrEMBL;Acc:G4MXP0]
MGG_01377	43.6913	24.5652	-0.830733	0.000636343	Putative uncharacterized protein [Source:UniProtKB/TrEMBL;Acc:G4MZ40]
MGG_09956	45.4877	25.5897	-0.829916	0.000337183	PRO41 protein [Source:UniProtKB/TrEMBL;Acc:G4MRN1]
MGG_17721	81.841	46.0634	-0.829202	0.000337183	Putative uncharacterized protein [Source:UniProtKB/TrEMBL;Acc:G4NH45]
MGG_12308	191.509	107.906	-0.827639	0.000337183	Cell cycle control protein cwf16 [Source:UniProtKB/TrEMBL;Acc:G4MZ75]
MGG_12387	171.716	96.8054	-0.826868	0.000337183	Putative uncharacterized protein [Source:UniProtKB/TrEMBL;Acc:G4MUH6]
MGG_13192	254.588	143.746	-0.824644	0.000337183	Putative uncharacterized protein [Source:UniProtKB/TrEMBL;Acc:G4N000]
MGG_02026	385.915	217.916	-0.824513	0.000337183	Putative uncharacterized protein [Source:UniProtKB/TrEMBL;Acc:G4MMT4]
MGG_00700	106.594	60.2101	-0.824049	0.000337183	IKS protein kinase [Source:UniProtKB/TrEMBL;Acc:G4NEZ6]
MGG_01673	23.192	13.1011	-0.823942	0.000337183	Putative uncharacterized protein [Source:UniProtKB/TrEMBL;Acc:G4MUS3]
MGG_09459	87.2859	49.3464	-0.822802	0.000337183	Putative uncharacterized protein [Source:UniProtKB/TrEMBL;Acc:G4N276]
MGG_05664	36.187	20.4591	-0.822727	0.000337183	cAMP-specific 3',5'-cyclic phosphodiesterase 7B [Source:UniProtKB/TrEMBL;Acc:G4MP01]
MGG_02626	8.14092	4.60398	-0.822311	0.00144833	Septin [Source:UniProtKB/TrEMBL;Acc:G4NJK4]
MGG_06101	63.7779	36.0813	-0.821806	0.000337183	SH3 domain-containing protein [Source:UniProtKB/TrEMBL;Acc:G4N5A2]
MGG_00779	11.2741	6.38286	-0.82074	0.00219543	Choline dehydrogenase [Source:UniProtKB/TrEMBL;Acc:G4NEK0]
MGG_10955	23.051	13.0569	-0.820018	0.000337183	WD repeat-containing protein 44 [Source:UniProtKB/TrEMBL;Acc:G4NBW6]
MGG_02407	1770.22	1002.93	-0.819706	0.000337183	Putative uncharacterized protein [Source:UniProtKB/TrEMBL;Acc:G4MRF2]
MGG_03758	15.7525	8.92471	-0.8197	0.0284007	Putative uncharacterized protein [Source:UniProtKB/TrEMBL;Acc:G4NHQ3]
MGG_16429	27.1886	15.4085	-0.819271	0.000337183	Putative uncharacterized protein [Source:UniProtKB/TrEMBL;Acc:G4MNK5]
MGG_01355	4.56147	2.58608	-0.81873	0.0255971	Putative uncharacterized protein [Source:UniProtKB/TrEMBL;Acc:G4MZ10]
MGG_15598	269.357	152.79	-0.817969	0.000337183	Putative uncharacterized protein [Source:UniProtKB/TrEMBL;Acc:G4MV68]
MGG_14746	201.135	114.145	-0.817298	0.000337183	PH domain-containing protein [Source:UniProtKB/TrEMBL;Acc:G4MTT8]
MGG_06704	13.2625	7.5437	-0.814012	0.0011875	Glycerophosphodiesterase GDE1 [Source:UniProtKB/TrEMBL;Acc:G4ML67]
MGG_08340	33.5043	19.0751	-0.812654	0.0217927	Putative uncharacterized protein [Source:UniProtKB/TrEMBL;Acc:G4MWR3]
MGG_01743	45.0118	25.6307	-0.812431	0.000337183	Carbamoyl-phosphate synthase subunit arginine-specific small [Source:UniProtKB/TrEMBL;Acc:G4MVB1]
MGG_01840	9.03553	5.14648	-0.812023	0.00144833	GATA factor SREP [Source:UniProtKB/TrEMBL;Acc:G4MW93]
MGG_08832	738.211	420.535	-0.811808	0.000337183	C-5 sterol desaturase [Source:UniProtKB/TrEMBL;Acc:G4MV29]
MGG_01781	58.2789	33.211	-0.811316	0.000337183	KH domain-containing protein [Source:UniProtKB/TrEMBL;Acc:G4MVR2]
MGG_04237	63.4191	36.1569	-0.810645	0.000337183	Putative uncharacterized protein [Source:UniProtKB/TrEMBL;Acc:G4NFB6]
MGG_04943	61.8571	35.2789	-0.810133	0.000337183	CMGC/MAPK protein kinase [Source:UniProtKB/TrEMBL;Acc:G4N374]
MGG_00432	927.644	529.202	-0.809752	0.000337183	Putative uncharacterized protein [Source:UniProtKB/TrEMBL;Acc:G4NCA6]
MGG_04837	34.8392	19.8858	-0.808974	0.000337183	Putative uncharacterized protein [Source:UniProtKB/TrEMBL;Acc:G4MU79]
MGG_10057	37.6667	21.5203	-0.807591	0.000337183	Putative uncharacterized protein [Source:UniProtKB/TrEMBL;Acc:G4N935]
MGG_08308	15.7046	8.97733	-0.806831	0.00484549	Putative uncharacterized protein [Source:UniProtKB/TrEMBL;Acc:G4MWV7]
MGG_11512	48.7599	27.8907	-0.805912	0.000337183	Putative uncharacterized protein [Source:UniProtKB/TrEMBL;Acc:G4NAY3]
MGG_02866	25.7646	14.7467	-0.804997	0.0309693	Putative uncharacterized protein [Source:UniProtKB/TrEMBL;Acc:G4NLS4]
MGG_13413	13.311	7.6205	-0.804659	0.000337183	Putative uncharacterized protein [Source:UniProtKB/TrEMBL;Acc:G4N234]
MGG_12424	11.6586	6.67613	-0.804304	0.000636343	C6 transcription factor [Source:UniProtKB/TrEMBL;Acc:G4MVI2]
MGG_02826	79.9175	45.7696	-0.804122	0.000337183	FAD dependent oxidoreductase superfamily protein [Source:UniProtKB/TrEMBL;Acc:G5EGW1]
MGG_03232	24.8233	14.2333	-0.802422	0.000337183	Putative uncharacterized protein [Source:UniProtKB/TrEMBL;Acc:G4N9X6]
MGG_04172	8.05321	4.61853	-0.802131	0.00546204	Glycosyl hydrolase [Source:UniProtKB/TrEMBL;Acc:G4NFA4]
MGG_08919	66.9893	38.4653	-0.800375	0.000337183	UDP-glucose,sterol transferase [Source:UniProtKB/TrEMBL;Acc:G4MVN2]
MGG_01073	21.4966	12.3464	-0.800019	0.000337183	Putative uncharacterized protein [Source:UniProtKB/TrEMBL;Acc:G4NCI5]
MGG_17989	296.372	170.236	-0.799869	0.000337183	Putative uncharacterized protein [Source:UniProtKB/TrEMBL;Acc:G4NJA4]
MGG_10692	16.5954	9.53697	-0.799179	0.000916988	Putative uncharacterized protein [Source:UniProtKB/TrEMBL;Acc:G4N9Q9]
MGG_02665	36.1617	20.7938	-0.798314	0.000337183	Putative uncharacterized protein [Source:UniProtKB/TrEMBL;Acc:G4NJF1]
MGG_01081	39.6605	22.8208	-0.797353	0.000916988	Peroxin 14/17 [Source:UniProtKB/TrEMBL;Acc:G4NCH6]
MGG_06445	8.29376	4.77258	-0.797259	0.0234899	Histone H3-like centromeric protein cse-4 [Source:UniProtKB/TrEMBL;Acc:G4N793]
MGG_01585	168.611	97.0603	-0.796748	0.000636343	Translocator protein [Source:UniProtKB/TrEMBL;Acc:G4MTW2]
MGG_15773	21.8106	12.5732	-0.794678	0.000337183	Putative uncharacterized protein [Source:UniProtKB/TrEMBL;Acc:G4MVU1]
MGG_06971	32.7283	18.8735	-0.794175	0.000337183	Flocculation suppression protein [Source:UniProtKB/TrEMBL;Acc:G4MNV0]
MGG_00992	1469.34	847.71	-0.793522	0.000337183	Putative uncharacterized protein [Source:UniProtKB/TrEMBL;Acc:G4ND28]
MGG_03900	353.742	204.327	-0.791813	0.000337183	Aldehyde dehydrogenase [Source:UniProtKB/TrEMBL;Acc:G4NH99]
MGG_03401	16.2893	9.40945	-0.791744	0.000337183	Putative uncharacterized protein [Source:UniProtKB/TrEMBL;Acc:G4N8M6]
MGG_02535	54.9459	31.7476	-0.791362	0.000337183	Putative uncharacterized protein [Source:UniProtKB/TrEMBL;Acc:G4NK43]
MGG_07971	24.3936	14.0962	-0.791202	0.000337183	Calcium-transporting ATPase 1 [Source:UniProtKB/TrEMBL;Acc:G4N2W2]
MGG_01703	68.7379	39.7276	-0.790965	0.000337183	GANP domain-containing protein [Source:UniProtKB/TrEMBL;Acc:G4MUW1]
MGG_04526	7.86794	4.55202	-0.78948	0.0011875	Putative uncharacterized protein [Source:UniProtKB/TrEMBL;Acc:G4MSF8]
MGG_08105	10.4274	6.04084	-0.787557	0.000916988	GTPase activating protein [Source:UniProtKB/TrEMBL;Acc:G4MYB8]
MGG_12927	3.26818	1.89343	-0.787485	0.0498542	Putative uncharacterized protein [Source:UniProtKB/TrEMBL;Acc:G4N4S7]
MGG_12926	138.325	80.2365	-0.785729	0.000337183	Putative uncharacterized protein [Source:UniProtKB/TrEMBL;Acc:G4N4T5]
MGG_08169	17.3822	10.0855	-0.785329	0.0011875	U4/U6.U5 tri-snRNP-associated protein 2 [Source:UniProtKB/TrEMBL;Acc:G4MZ61]
MGG_01009	280.063	162.546	-0.784899	0.000337183	Putative uncharacterized protein [Source:UniProtKB/TrEMBL;Acc:G4NCV8]
MGG_11907	73.3884	42.6042	-0.784555	0.0478528	Putative uncharacterized protein [Source:UniProtKB/TrEMBL;Acc:G4MRI9]
MGG_11346	62.7687	36.4458	-0.784293	0.000337183	Putative uncharacterized protein [Source:UniProtKB/TrEMBL;Acc:G4MU85]
MGG_16441	20.7885	12.0706	-0.784287	0.000337183	Putative uncharacterized protein [Source:UniProtKB/TrEMBL;Acc:G4MP07]
MGG_08898	75.6827	43.9524	-0.784021	0.000337183	Differentiation regulator [Source:UniProtKB/TrEMBL;Acc:G4MVL2]
MGG_01120	27.6923	16.0984	-0.782569	0.000636343	Putative uncharacterized protein [Source:UniProtKB/TrEMBL;Acc:G4NC81]
MGG_07494	8.82897	5.13315	-0.782402	0.00334743	Cation diffusion facilitator 1 [Source:UniProtKB/TrEMBL;Acc:G4N1M4]
MGG_09259	13.9866	8.13769	-0.781352	0.000337183	Putative uncharacterized protein [Source:UniProtKB/TrEMBL;Acc:G4MQ86]
MGG_12836	77.9084	45.3406	-0.780975	0.000337183	General alpha-glucoside permease [Source:UniProtKB/TrEMBL;Acc:G4N7A2]
MGG_06552	5.81553	3.38474	-0.780867	0.0200858	Monooxygenase [Source:UniProtKB/TrEMBL;Acc:G4N6K1]
MGG_04704	17.0235	9.91501	-0.779845	0.00665491	Chitooligosaccharide deacetylase [Source:UniProtKB/TrEMBL;Acc:G4MTD4]
MGG_04593	3.47541	2.02513	-0.77917	0.020242	Serine/threonine protein kinase [Source:UniProtKB/TrEMBL;Acc:G4MRS3]
MGG_11064	29.4274	17.1494	-0.779002	0.000337183	Putative uncharacterized protein [Source:UniProtKB/TrEMBL;Acc:G4MYY0]
MGG_07189	128.646	74.9726	-0.778966	0.00144833	V-SNARE [Source:UniProtKB/TrEMBL;Acc:G4MTN0]
MGG_06327	35.4934	20.7014	-0.777825	0.000337183	Candidapepsin-3 [Source:UniProtKB/TrEMBL;Acc:G4N837]
MGG_16887	20.9996	12.2499	-0.777588	0.000337183	Putative uncharacterized protein [Source:UniProtKB/TrEMBL;Acc:G4N5A5]
MGG_08266	34.57	20.1717	-0.777188	0.000337183	Maltose permease MAL61 [Source:UniProtKB/TrEMBL;Acc:G4MXB4]
MGG_04371	29.6522	17.3041	-0.777026	0.0011875	General alpha-glucoside permease [Source:UniProtKB/TrEMBL;Acc:G4MZC1]
MGG_06189	2536.74	1480.58	-0.77681	0.00219543	Putative uncharacterized protein [Source:UniProtKB/TrEMBL;Acc:G4N028]
MGG_15565	43.9179	25.6538	-0.775637	0.00334743	Putative uncharacterized protein [Source:UniProtKB/TrEMBL;Acc:G4MTP4]
MGG_12958	165.123	96.4777	-0.775274	0.000337183	Transcription factor steA [Source:UniProtKB/TrEMBL;Acc:G4N3L5]
MGG_00255	70.0114	40.9106	-0.775116	0.000337183	Putative uncharacterized protein [Source:UniProtKB/TrEMBL;Acc:G4NDI1]
MGG_03360	76.9642	44.9913	-0.774541	0.000337183	Carboxylic acid transporter [Source:UniProtKB/TrEMBL;Acc:G4N8X6]
MGG_11754	26.4898	15.4883	-0.774256	0.00378543	SMDR1 [Source:UniProtKB/TrEMBL;Acc:G4MPV8]
MGG_00168	241.819	141.398	-0.77416	0.000337183	Putative uncharacterized protein [Source:UniProtKB/TrEMBL;Acc:G4NE44]
MGG_09208	35.8319	20.9696	-0.772946	0.000337183	Transportin-2 [Source:UniProtKB/TrEMBL;Acc:G4MPR9]
MGG_02774	127.619	74.6919	-0.772822	0.000337183	Copper transporter [Source:UniProtKB/TrEMBL;Acc:G5EHU1]
MGG_10800	57.0371	33.3888	-0.772536	0.000337183	Sarcosine oxidase [Source:UniProtKB/TrEMBL;Acc:G4MVI1]
MGG_00689	36.8466	21.5832	-0.771622	0.000337183	Propionate-CoA ligase [Source:UniProtKB/TrEMBL;Acc:G4NAX4]
MGG_11084	3.52792	2.06689	-0.771362	0.0337981	TPR domain-containing protein [Source:UniProtKB/TrEMBL;Acc:G4NFZ1]
MGG_09875	53.6634	31.4639	-0.77024	0.000337183	CAS1 domain-containing protein 1 [Source:UniProtKB/TrEMBL;Acc:G4NID2]
MGG_05217	93.1647	54.6811	-0.76874	0.000337183	Putative uncharacterized protein [Source:UniProtKB/TrEMBL;Acc:G4N546]
MGG_06332	126.837	74.4825	-0.768007	0.000337183	Peroxisomal adenine nucleotide transporter 1 [Source:UniProtKB/TrEMBL;Acc:G4N830]
MGG_05082	50.9278	29.9337	-0.766684	0.00195124	Putative uncharacterized protein [Source:UniProtKB/TrEMBL;Acc:G4N475]
MGG_06247	45.7294	26.9006	-0.765485	0.000337183	Mitochondrial metal transporter 2 [Source:UniProtKB/TrEMBL;Acc:G4N8H9]
MGG_11496	121.588	71.5264	-0.765459	0.000337183	Putative uncharacterized protein [Source:UniProtKB/TrEMBL;Acc:G4NEK8]
MGG_02602	247.057	145.393	-0.76488	0.000337183	Putative uncharacterized protein [Source:UniProtKB/TrEMBL;Acc:G4NJN5]
MGG_17471	7.92766	4.67277	-0.762618	0.00144833	Putative uncharacterized protein [Source:UniProtKB/TrEMBL;Acc:G4NCX1]
MGG_04680	28.0335	16.5315	-0.761936	0.000337183	Putative uncharacterized protein [Source:UniProtKB/TrEMBL;Acc:G4MRB7]
MGG_06274	18.9441	11.1717	-0.761898	0.00400301	Putative uncharacterized protein [Source:UniProtKB/TrEMBL;Acc:G4N8E9]
MGG_14517	76.0959	44.9085	-0.76083	0.000337183	Developmental regulator flbA [Source:UniProtKB/TrEMBL;Acc:G4MSZ4]
MGG_00352	39.5078	23.3241	-0.760315	0.000337183	Putative uncharacterized protein [Source:UniProtKB/TrEMBL;Acc:G4NCQ3]
MGG_12735	2.8498	1.68279	-0.760002	0.0258951	Alpha-mannosidase [Source:UniProtKB/TrEMBL;Acc:G4N9I1]
MGG_10323	39.2173	23.1705	-0.759201	0.000636343	GTP-binding protein RHO3 [Source:UniProtKB/TrEMBL;Acc:G4NJY7]
MGG_01206	91.935	54.3315	-0.758824	0.000337183	Putative uncharacterized protein [Source:UniProtKB/TrEMBL;Acc:G4MWZ9]
MGG_08809	189.308	111.893	-0.758617	0.014067	Putative uncharacterized protein [Source:UniProtKB/TrEMBL;Acc:G4NFI8]
MGG_18134	42.6854	25.2519	-0.75735	0.000337183	hypothetical protein [Source:BROAD_Magnaporthe_DB;Acc:MGG_18134]
MGG_15569	74.1557	43.8859	-0.7568	0.00505262	Putative uncharacterized protein [Source:UniProtKB/TrEMBL;Acc:G4MTR5]
[truncated: 2,266 more rows]

## Sheet: Table S8
Table S8. Differentially expressed genes shared by both Δgpf1 and Δcnf2
[truncated: 1,107 more rows]

[truncated: 3 more sheets: Table S9, Table S10, Table S11]
